# Supplementary material for: Nicotinamide mononucleotide protects STAT1 from oxidative stress‐induced degradation to prevent colorectal tumorigenesis
Source: MedComm (2020). 2024 Nov 21;5(12):e70006. doi: 10.1002/mco2.70006 (PMC11581775; doi:10.1002/mco2.70006)
Supplement: Supplementary file 2 — Supporting Information [file MCO2-5-e70006-s001.xlsx]

## Sheet: Table S1
Table S1. Proteomics of mice colons. A total of 6814 proteins was identified by Protein Discovery 2.3 software.
Accession	Description	Sum PEP Score	Coverage [%]	Peptides	PSMs	Unique Peptides	AAs	MW [kDa]	A1	A2	A3	A4	AN1	AN2	AN3
Q9QXS1	Plectin OS=Mus musculus OX=10090 GN=Plec PE=1 SV=3	1048.81	37	182	279	178	4691	533.9	113.9	93.3	117.6	87.3	89.7	94.1	83.1
P26039	Talin-1 OS=Mus musculus OX=10090 GN=Tln1 PE=1 SV=2	482.812	30	61	139	53	2541	269.7	97.8	94.7	97.6	108.2	97	97.8	96.8
Q05793	Basement membrane-specific heparan sulfate proteoglycan core protein OS=Mus musculus OX=10090 GN=Hspg2 PE=1 SV=1	471.65	23	65	109	65	3707	398	108.6	101	98.4	101.8	106.7	96.9	95.5
P16546	Spectrin alpha chain, non-erythrocytic 1 OS=Mus musculus OX=10090 GN=Sptan1 PE=1 SV=4	454.005	27	66	106	65	2472	284.4	107.1	88.7	107.9	93.5	92.3	89.5	87.7
P56480	ATP synthase subunit beta, mitochondrial OS=Mus musculus OX=10090 GN=Atp5f1b PE=1 SV=2	435.886	79	32	338	32	529	56.3	93	101.6	91.4	95.8	104	102.2	101.5
Q8BTM8	Filamin-A OS=Mus musculus OX=10090 GN=Flna PE=1 SV=5	433.893	25	48	146	45	2647	281	98	89.9	104.3	100.6	86.8	91.2	92.3
Q6URW6	Myosin-14 OS=Mus musculus OX=10090 GN=Myh14 PE=1 SV=1	422.781	30	63	78	61	2000	228.4	97.9	89	104	92.1	95.1	105.4	99.5
Q62261	Spectrin beta chain, non-erythrocytic 1 OS=Mus musculus OX=10090 GN=Sptbn1 PE=1 SV=2	420.686	26	61	113	61	2363	274.1	106	93.7	105.1	105.5	92.7	88.3	89.5
Q9JHU4	Cytoplasmic dynein 1 heavy chain 1 OS=Mus musculus OX=10090 GN=Dync1h1 PE=1 SV=2	397.481	17	58	77	58	4644	531.7	96.6	101	103.9	106.6	100.1	103	107.8
Q8R0W0	Epiplakin OS=Mus musculus OX=10090 GN=Eppk1 PE=1 SV=2	389.948	38	55	72	53	6548	724.2	101.6	96.6	105.7	92.4	95.7	106.2	96.6
P19096	Fatty acid synthase OS=Mus musculus OX=10090 GN=Fasn PE=1 SV=2	382.148	29	53	86	52	2504	272.3	97.8	104.4	109.1	111.5	98.8	95.8	106
P48678	Prelamin-A/C OS=Mus musculus OX=10090 GN=Lmna PE=1 SV=2	334.897	52	39	127	38	665	74.2	89.3	94.9	93.5	97.4	106.1	100.7	103.3
P11679	Keratin, type II cytoskeletal 8 OS=Mus musculus OX=10090 GN=Krt8 PE=1 SV=4	323.407	52	28	227	22	490	54.5	125.6	105.4	103.4	78.3	91	105.5	85.4
Q03265	ATP synthase subunit alpha, mitochondrial OS=Mus musculus OX=10090 GN=Atp5f1a PE=1 SV=1	320	57	33	346	33	553	59.7	91.2	102.1	89.6	95.1	105.1	102.4	104.6
P60710	Actin, cytoplasmic 1 OS=Mus musculus OX=10090 GN=Actb PE=1 SV=1	317.227	72	23	184	9	375	41.7	101.5	101	103.3	95.2	101.1	104.8	97.8
Q8VDN2	Sodium/potassium-transporting ATPase subunit alpha-1 OS=Mus musculus OX=10090 GN=Atp1a1 PE=1 SV=1	305.91	35	29	176	19	1023	112.9	86.5	104.6	89.7	105.3	101.3	96.8	107.1
Q91ZX7	Prolow-density lipoprotein receptor-related protein 1 OS=Mus musculus OX=10090 GN=Lrp1 PE=1 SV=1	304.204	16	61	79	61	4545	504.4	106.3	102.4	103.5	96.3	93.7	90.1	88.8
P07724	Albumin OS=Mus musculus OX=10090 GN=Alb PE=1 SV=3	300.812	53	37	215	37	608	68.6	102.8	91.9	110.6	90.7	98.5	96.4	91.4
P19001	Keratin, type I cytoskeletal 19 OS=Mus musculus OX=10090 GN=Krt19 PE=1 SV=1	296.138	62	35	302	27	403	44.5	125.1	108.3	102.9	79.4	94.4	110.7	87.2
Q64727	Vinculin OS=Mus musculus OX=10090 GN=Vcl PE=1 SV=4	289.219	33	33	101	33	1066	116.6	102.4	97.3	99.9	99.6	95.7	98.1	92.9
Q02248	Catenin beta-1 OS=Mus musculus OX=10090 GN=Ctnnb1 PE=1 SV=1	287.976	42	26	69	23	781	85.4	114.8	99	108.6	86.4	91.5	94.6	91
Q8K2B3	Succinate dehydrogenase [ubiquinone] flavoprotein subunit, mitochondrial OS=Mus musculus OX=10090 GN=Sdha PE=1 SV=1	283.775	54	23	126	23	664	72.5	94.3	99.6	91.4	94.9	99.7	97.3	101.1
A2A863	Integrin beta-4 OS=Mus musculus OX=10090 GN=Itgb4 PE=1 SV=1	279.943	28	42	58	42	1818	201.5	101.5	102.5	97.3	103.7	107.8	98.4	105.9
Q8VDD5	Myosin-9 OS=Mus musculus OX=10090 GN=Myh9 PE=1 SV=4	271.783	19	35	61	33	1960	226.2	97.7	90.3	95.4	102.6	109.6	108.3	118.7
P30275	Creatine kinase U-type, mitochondrial OS=Mus musculus OX=10090 GN=Ckmt1 PE=1 SV=1	271.516	65	26	166	20	418	47	85	112.9	86.9	112.6	108.5	102.1	117.5
Q68FD5	Clathrin heavy chain 1 OS=Mus musculus OX=10090 GN=Cltc PE=1 SV=3	268.753	27	35	67	35	1675	191.4	96.2	98.3	105.9	98.8	97.4	100.3	97.2
Q01853	Transitional endoplasmic reticulum ATPase OS=Mus musculus OX=10090 GN=Vcp PE=1 SV=4	253.819	42	29	62	29	806	89.3	103.5	101.3	104.5	95.5	103.1	102.3	96.3
Q60997	Deleted in malignant brain tumors 1 protein OS=Mus musculus OX=10090 GN=Dmbt1 PE=1 SV=2	250.359	27	25	75	25	2085	226.7	108.8	103.3	98.2	95.8	103.5	117	96.8
F6ZDS4	Nucleoprotein TPR OS=Mus musculus OX=10090 GN=Tpr PE=1 SV=1	248.854	16	43	67	41	2431	273.8	99.1	97.1	102.9	89.6	102.1	105.1	97.8
P20152	Vimentin OS=Mus musculus OX=10090 GN=Vim PE=1 SV=3	247.994	55	34	114	27	466	53.7	100.6	90.7	98.5	94.4	91.9	91.5	79.7
P14733	Lamin-B1 OS=Mus musculus OX=10090 GN=Lmnb1 PE=1 SV=3	238.147	38	28	86	24	588	66.7	97.1	96.1	90.7	94.1	108.5	100.7	101.6
Q7TPR4	Alpha-actinin-1 OS=Mus musculus OX=10090 GN=Actn1 PE=1 SV=1	236.802	30	28	86	13	892	103	102.2	97.3	99.3	106.9	95.6	94.1	94.4
P97429	Annexin A4 OS=Mus musculus OX=10090 GN=Anxa4 PE=1 SV=4	234.365	57	20	78	20	319	35.9	95.3	98.9	100	96.3	100.6	102.7	94.7
P11499	Heat shock protein HSP 90-beta OS=Mus musculus OX=10090 GN=Hsp90ab1 PE=1 SV=3	232.76	35	20	89	16	724	83.2	108.4	104.6	106.7	107.7	97.1	98.1	97
P57780	Alpha-actinin-4 OS=Mus musculus OX=10090 GN=Actn4 PE=1 SV=1	228.4	32	30	92	15	912	104.9	108.2	99.1	104.2	100.6	95.6	99.9	95.8
E9Q7G0	Nuclear mitotic apparatus protein 1 OS=Mus musculus OX=10090 GN=Numa1 PE=1 SV=1	225.209	21	40	52	40	2094	235.5	107.9	86.7	110.3	90.3	97.7	96.4	90.5
P23116	Eukaryotic translation initiation factor 3 subunit A OS=Mus musculus OX=10090 GN=Eif3a PE=1 SV=5	224.834	32	58	69	58	1344	161.8	111	97.9	110	107.2	100.4	100.1	99.6
Q9D312	Keratin, type I cytoskeletal 20 OS=Mus musculus OX=10090 GN=Krt20 PE=1 SV=1	221.545	45	21	68	17	431	49	131.6	95.7	109.2	75.2	80.2	98.2	71.5
P30999	Catenin delta-1 OS=Mus musculus OX=10090 GN=Ctnnd1 PE=1 SV=2	219.928	43	33	67	33	938	104.9	108.2	97.3	103.6	92.4	98.6	96.8	95.5
Q9Z1Q9	Valine--tRNA ligase OS=Mus musculus OX=10090 GN=Vars1 PE=1 SV=1	214.624	35	31	45	31	1263	140.1	99.4	102.3	104.5	109.6	100.6	97.8	105.1
Q8CAQ8	MICOS complex subunit Mic60 OS=Mus musculus OX=10090 GN=Immt PE=1 SV=1	212.664	33	26	83	26	757	83.8	111.4	93.6	95	94.1	95.8	96	92.6
Q9DB77	Cytochrome b-c1 complex subunit 2, mitochondrial OS=Mus musculus OX=10090 GN=Uqcrc2 PE=1 SV=1	212.03	45	20	98	19	453	48.2	95.8	100.7	92.9	94.2	100.4	95.5	100.9
Q8BHN3	Neutral alpha-glucosidase AB OS=Mus musculus OX=10090 GN=Ganab PE=1 SV=1	204.802	33	35	58	34	944	106.8	103.5	99.9	100.9	99.4	96	95.7	93.2
Q8VHX6	Filamin-C OS=Mus musculus OX=10090 GN=Flnc PE=1 SV=3	196.698	17	35	49	33	2726	290.9	87.8	86.8	87.8	108	105.2	98.2	103.2
Q80Z19	Mucin-2 (Fragments) OS=Mus musculus OX=10090 GN=Muc2 PE=1 SV=2	196.584	13	29	65	29	2680	293.2	96.9	86.6	101.8	100.7	98	112.5	106.7
Q91VD9	NADH-ubiquinone oxidoreductase 75 kDa subunit, mitochondrial OS=Mus musculus OX=10090 GN=Ndufs1 PE=1 SV=2	196.083	43	23	112	23	727	79.7	92.5	99.4	97.9	95.6	99.7	98.6	104.1
Q02053	Ubiquitin-like modifier-activating enzyme 1 OS=Mus musculus OX=10090 GN=Uba1 PE=1 SV=1	195.707	33	24	48	24	1058	117.7	101.7	100.1	106.6	106.3	97.6	101.9	100.6
Q64518	Sarcoplasmic/endoplasmic reticulum calcium ATPase 3 OS=Mus musculus OX=10090 GN=Atp2a3 PE=1 SV=4	193.935	25	24	83	20	999	109.5	93.1	99.3	95.3	94.7	105.4	104	114.2
O08788	Dynactin subunit 1 OS=Mus musculus OX=10090 GN=Dctn1 PE=1 SV=3	191.835	25	24	30	24	1281	141.6	97.2	98.3	106.5	107.2	96.4	97.6	102.6
Q99KI0	Aconitate hydratase, mitochondrial OS=Mus musculus OX=10090 GN=Aco2 PE=1 SV=1	191.62	29	20	63	20	780	85.4	93.8	111.2	97.7	92.2	97.3	103.1	99.4
P52480	Pyruvate kinase PKM OS=Mus musculus OX=10090 GN=Pkm PE=1 SV=4	189.155	34	20	136	20	531	57.8	102.4	102.6	107.4	94.9	98.3	103.4	97.3
Q8CI94	Glycogen phosphorylase, brain form OS=Mus musculus OX=10090 GN=Pygb PE=1 SV=3	188.434	38	27	49	19	843	96.7	92.9	99.1	101.3	117.5	93.6	93.2	102.4
P47856	Glutamine--fructose-6-phosphate aminotransferase [isomerizing] 1 OS=Mus musculus OX=10090 GN=Gfpt1 PE=1 SV=3	187.144	37	20	69	20	697	78.5	91.7	99.9	98.8	97.1	97.7	119.1	108.4
Q9JMH9	Unconventional myosin-XVIIIa OS=Mus musculus OX=10090 GN=Myo18a PE=1 SV=2	186.851	20	34	41	34	2050	232.6	110.6	90.1	116.3	90.9	95.4	95.1	91.6
P20029	Endoplasmic reticulum chaperone BiP OS=Mus musculus OX=10090 GN=Hspa5 PE=1 SV=3	185.647	33	22	150	20	655	72.4	99.5	103.1	95.6	98	102.3	106	97.6
Q61543	Golgi apparatus protein 1 OS=Mus musculus OX=10090 GN=Glg1 PE=1 SV=1	185.636	22	26	48	26	1175	133.6	97.6	99.5	99	98.7	101.8	97.9	109.5
P80314	T-complex protein 1 subunit beta OS=Mus musculus OX=10090 GN=Cct2 PE=1 SV=4	184.619	37	17	55	17	535	57.4	99.1	105	103	104.8	104.7	102	99.8
P01027	Complement C3 OS=Mus musculus OX=10090 GN=C3 PE=1 SV=3	183.383	19	28	48	28	1663	186.4	158.4	140.2	89.6	82.8	112.1	104.8	99
Q9EQK5	Major vault protein OS=Mus musculus OX=10090 GN=Mvp PE=1 SV=4	180.915	37	26	81	26	861	95.9	98.3	105.1	108.4	107.2	100.1	98.3	96.2
P21619	Lamin-B2 OS=Mus musculus OX=10090 GN=Lmnb2 PE=1 SV=2	180.8	39	31	60	27	596	67.3	97.5	93.2	95.3	85.4	101.1	101.8	98.8
P58252	Elongation factor 2 OS=Mus musculus OX=10090 GN=Eef2 PE=1 SV=2	180.787	30	18	92	17	858	95.3	104.1	103.5	103.4	109.8	101.2	102.8	99.6
P62737	Actin, aortic smooth muscle OS=Mus musculus OX=10090 GN=Acta2 PE=1 SV=1	180.762	66	20	97	8	377	42	99.6	92.7	86.2	111.2	107.1	95.7	89.7
P05064	Fructose-bisphosphate aldolase A OS=Mus musculus OX=10090 GN=Aldoa PE=1 SV=2	180.189	41	14	83	14	364	39.3	101.8	102.5	103.4	99.2	98.6	95.6	94.4
P68369	Tubulin alpha-1A chain OS=Mus musculus OX=10090 GN=Tuba1a PE=1 SV=1	179.647	40	14	95	7	451	50.1	102.2	102.1	100.4	106.9	99.1	102.7	101.7
Q7TMY8	E3 ubiquitin-protein ligase HUWE1 OS=Mus musculus OX=10090 GN=Huwe1 PE=1 SV=5	179.579	7	24	29	24	4377	482.3	101.8	101.7	109.9	103	97.3	99.3	102.3
Q80X90	Filamin-B OS=Mus musculus OX=10090 GN=Flnb PE=1 SV=3	178.984	14	29	48	27	2602	277.7	107.9	99.7	110.4	93.4	94.6	92.8	89.4
P28271	Cytoplasmic aconitate hydratase OS=Mus musculus OX=10090 GN=Aco1 PE=1 SV=3	176.962	32	23	47	23	889	98.1	98.5	103.6	106.6	100.4	98.1	96	96.2
Q64521	Glycerol-3-phosphate dehydrogenase, mitochondrial OS=Mus musculus OX=10090 GN=Gpd2 PE=1 SV=2	176.506	42	26	55	25	727	80.9	98.2	93.8	87.4	104	105.3	90.7	106.3
Q8BI84	Transport and Golgi organization protein 1 homolog OS=Mus musculus OX=10090 GN=Mia3 PE=1 SV=2	175.842	15	26	41	26	1930	213.5	95.1	88.9	104.1	85.4	99.7	107.8	97.9
P08113	Endoplasmin OS=Mus musculus OX=10090 GN=Hsp90b1 PE=1 SV=2	174.991	25	21	75	21	802	92.4	98.7	110.1	94.6	98.6	104	106.3	102.7
Q9CZ13	Cytochrome b-c1 complex subunit 1, mitochondrial OS=Mus musculus OX=10090 GN=Uqcrc1 PE=1 SV=2	173.435	48	21	98	20	480	52.8	92.5	101.8	91.2	97.9	104.7	100	103.8
Q80U72	Protein scribble homolog OS=Mus musculus OX=10090 GN=Scrib PE=1 SV=2	173.14	25	26	34	25	1612	174	96.6	100.2	102.7	105.3	105.5	104.2	103.7
P63017	Heat shock cognate 71 kDa protein OS=Mus musculus OX=10090 GN=Hspa8 PE=1 SV=1	172.705	43	18	107	9	646	70.8	103.5	106.3	99.4	98.7	105.7	103.2	99.2
Q6ZWQ0	Nesprin-2 OS=Mus musculus OX=10090 GN=Syne2 PE=1 SV=2	171.073	6	31	35	30	6874	782.2	97.9	99.5	101	98.3	101.4	99.1	95.1
P05784	Keratin, type I cytoskeletal 18 OS=Mus musculus OX=10090 GN=Krt18 PE=1 SV=5	168.813	47	23	81	20	423	47.5	117.1	100.7	101	84.6	96.7	105.8	95.2
P37040	NADPH--cytochrome P450 reductase OS=Mus musculus OX=10090 GN=Por PE=1 SV=2	168.522	34	20	54	20	678	77	106.2	95.4	97.8	91.9	94.1	92.9	90.5
Q9JKF1	Ras GTPase-activating-like protein IQGAP1 OS=Mus musculus OX=10090 GN=Iqgap1 PE=1 SV=2	167.964	13	20	40	19	1657	188.6	98.5	100.8	105.2	108.7	99.4	101.7	105.3
Q6P5E4	UDP-glucose:glycoprotein glucosyltransferase 1 OS=Mus musculus OX=10090 GN=Uggt1 PE=1 SV=4	166.756	19	22	40	22	1551	176.3	98.4	99.5	93.5	102.2	102	101.8	101.8
Q91WG8	Bifunctional UDP-N-acetylglucosamine 2-epimerase/N-acetylmannosamine kinase OS=Mus musculus OX=10090 GN=Gne PE=1 SV=1	166.241	36	18	30	18	722	79.1	89.4	99.9	94.6	102.9	102	124.7	126.2
Q91WD5	NADH dehydrogenase [ubiquinone] iron-sulfur protein 2, mitochondrial OS=Mus musculus OX=10090 GN=Ndufs2 PE=1 SV=1	165.915	37	15	91	15	463	52.6	91	99.9	93.4	97.2	99.6	97.6	105.2
Q9Z2W0	Aspartyl aminopeptidase OS=Mus musculus OX=10090 GN=Dnpep PE=1 SV=2	164.861	45	16	33	16	473	52.2	101.5	100.6	110.4	97.3	94.9	99.9	96
Q3U7R1	Extended synaptotagmin-1 OS=Mus musculus OX=10090 GN=Esyt1 PE=1 SV=2	163.947	28	25	39	25	1092	121.5	107.5	97.9	97.1	95.3	99.6	93.4	93.8
P17563	Methanethiol oxidase OS=Mus musculus OX=10090 GN=Selenbp1 PE=1 SV=2	162.95	46	17	50	17	472	52.5	93.9	89.4	105	93.5	83.6	82.2	85.4
P62814	V-type proton ATPase subunit B, brain isoform OS=Mus musculus OX=10090 GN=Atp6v1b2 PE=1 SV=1	162.912	46	18	41	18	511	56.5	97.9	99.5	98.2	101.6	101	102.3	95.9
P17710	Hexokinase-1 OS=Mus musculus OX=10090 GN=Hk1 PE=1 SV=3	162.787	27	26	52	20	974	108.2	91.5	95.4	98.1	109.7	101.5	98.1	105.1
Q9D7Z6	Calcium-activated chloride channel regulator 1 OS=Mus musculus OX=10090 GN=Clca1 PE=1 SV=2	162.262	27	21	65	21	913	100	67	84.7	116.2	102.5	77.7	81.7	81.8
Q8CIE6	Coatomer subunit alpha OS=Mus musculus OX=10090 GN=Copa PE=1 SV=2	161.838	24	25	34	25	1224	138.3	95.5	98.3	101.7	100.6	100.4	96.2	107.4
Q8BMK4	Cytoskeleton-associated protein 4 OS=Mus musculus OX=10090 GN=Ckap4 PE=1 SV=2	161.367	37	20	43	20	575	63.7	95.6	102.7	96.4	94.6	108	116.1	111.4
Q9Z0X1	Apoptosis-inducing factor 1, mitochondrial OS=Mus musculus OX=10090 GN=Aifm1 PE=1 SV=1	160.145	29	18	60	18	612	66.7	90.5	103.8	95.9	102.9	101	100.8	103.9
O08553	Dihydropyrimidinase-related protein 2 OS=Mus musculus OX=10090 GN=Dpysl2 PE=1 SV=2	159.838	37	14	44	13	572	62.2	102.9	98.8	100.9	90.9	95.3	96.9	90.8
Q6P4T2	U5 small nuclear ribonucleoprotein 200 kDa helicase OS=Mus musculus OX=10090 GN=Snrnp200 PE=1 SV=1	159.614	15	26	35	26	2136	244.4	92.8	94.3	100.4	99.2	104.3	100.4	105.1
Q02257	Junction plakoglobin OS=Mus musculus OX=10090 GN=Jup PE=1 SV=3	158.707	34	17	32	14	745	81.7	101.5	98.1	112.3	96.4	97.5	95.1	102.4
Q6GQT9	Nodal modulator 1 OS=Mus musculus OX=10090 GN=Nomo1 PE=1 SV=1	157.859	22	20	41	20	1214	133.3	101.1	101	97	96.7	102.4	99.2	101.8
P07901	Heat shock protein HSP 90-alpha OS=Mus musculus OX=10090 GN=Hsp90aa1 PE=1 SV=4	156.244	31	15	56	11	733	84.7	104.2	106.8	104.5	106.7	99.4	99.3	100
P26231	Catenin alpha-1 OS=Mus musculus OX=10090 GN=Ctnna1 PE=1 SV=1	154.401	26	20	53	11	906	100	103	100.1	100.3	94.8	99.8	99.4	96.8
Q99PV0	Pre-mRNA-processing-splicing factor 8 OS=Mus musculus OX=10090 GN=Prpf8 PE=1 SV=2	154.274	13	29	38	29	2335	273.4	93.9	96.1	100.1	99.9	105	105.3	104.7
Q05920	Pyruvate carboxylase, mitochondrial OS=Mus musculus OX=10090 GN=Pc PE=1 SV=1	154.266	26	28	39	27	1178	129.6	68.6	114.8	74.9	117.5	107.5	104.9	150
Q9JKR6	Hypoxia up-regulated protein 1 OS=Mus musculus OX=10090 GN=Hyou1 PE=1 SV=1	153.312	24	20	43	20	999	111.1	103.9	99.7	98.5	98	97.9	102.1	97.9
O88569	Heterogeneous nuclear ribonucleoproteins A2/B1 OS=Mus musculus OX=10090 GN=Hnrnpa2b1 PE=1 SV=2	152.693	47	16	86	15	353	37.4	101.1	99.9	102.7	92	104.9	104.7	112.7
E9QAT4	Protein transport protein Sec16A OS=Mus musculus OX=10090 GN=Sec16a PE=1 SV=1	152.402	16	25	29	25	2357	254	98.7	95.7	106.1	94.3	98.8	102.2	98.2
Q07076	Annexin A7 OS=Mus musculus OX=10090 GN=Anxa7 PE=1 SV=2	151.962	45	18	55	18	463	49.9	95.9	102.3	97.2	107.7	104.2	97.1	100.8
Q60847	Collagen alpha-1(XII) chain OS=Mus musculus OX=10090 GN=Col12a1 PE=2 SV=3	151.779	11	26	30	26	3120	340	96.2	98.5	97.8	105.2	104	117.3	93.4
Q921I1	Serotransferrin OS=Mus musculus OX=10090 GN=Tf PE=1 SV=1	150.922	24	15	62	14	697	76.7	130.9	117.9	96.7	95.3	101.5	98.2	96.3
Q61033	Lamina-associated polypeptide 2, isoforms alpha/zeta OS=Mus musculus OX=10090 GN=Tmpo PE=1 SV=4	150.595	43	19	27	13	693	75.1	99.9	97.2	95.3	106.5	105.2	98.5	110.2
Q70IV5	Synemin OS=Mus musculus OX=10090 GN=Synm PE=1 SV=2	149.131	18	25	31	25	1561	173.1	83.9	82.9	93.2	94.3	89	103.6	95.7
B2RXS4	Plexin-B2 OS=Mus musculus OX=10090 GN=Plxnb2 PE=1 SV=1	148.795	18	27	39	27	1842	206.1	92.7	94.9	89.1	110.2	104.1	95.2	98.6
P26040	Ezrin OS=Mus musculus OX=10090 GN=Ezr PE=1 SV=3	148.156	26	22	46	20	586	69.4	91.7	101	102.4	100	98.6	101.5	95.9
Q78PY7	Staphylococcal nuclease domain-containing protein 1 OS=Mus musculus OX=10090 GN=Snd1 PE=1 SV=1	147.98	27	23	36	23	910	102	101.7	101	98.2	110.3	111.6	107.1	110.8
Q9R112	Sulfide:quinone oxidoreductase, mitochondrial OS=Mus musculus OX=10090 GN=Sqor PE=1 SV=3	147.962	36	15	45	15	450	50.3	99.7	92	104.2	96.6	100	100.9	95.2
P24270	Catalase OS=Mus musculus OX=10090 GN=Cat PE=1 SV=4	146.831	30	15	34	15	527	59.8	103.2	101	97.7	94.5	97	97.1	95.1
P58871	182 kDa tankyrase-1-binding protein OS=Mus musculus OX=10090 GN=Tnks1bp1 PE=1 SV=2	146.57	17	25	31	25	1720	181.7	99.1	103.8	104.4	95.4	101.2	100.3	100.4
E9Q557	Desmoplakin OS=Mus musculus OX=10090 GN=Dsp PE=1 SV=1	146.553	13	33	39	33	2883	332.7	103.8	99.4	117.5	97.7	101.4	108.4	105
P54869	Hydroxymethylglutaryl-CoA synthase, mitochondrial OS=Mus musculus OX=10090 GN=Hmgcs2 PE=1 SV=2	146.42	26	13	85	13	508	56.8	101.3	91.6	119	66.8	67.9	74.3	61.5
Q60597	2-oxoglutarate dehydrogenase, mitochondrial OS=Mus musculus OX=10090 GN=Ogdh PE=1 SV=3	143.924	25	24	54	24	1023	116.4	93	105.7	101.9	93.5	93.6	102.7	98.6
O08638	Myosin-11 OS=Mus musculus OX=10090 GN=Myh11 PE=1 SV=1	143.734	13	23	31	21	1972	226.9	85.3	79.8	79.4	98.4	114.9	93.4	104.8
Q07113	Cation-independent mannose-6-phosphate receptor OS=Mus musculus OX=10090 GN=Igf2r PE=1 SV=1	143.721	12	24	30	24	2483	273.6	95.3	99.4	94.4	100.5	100.5	98	102.1
Q8CC88	von Willebrand factor A domain-containing protein 8 OS=Mus musculus OX=10090 GN=Vwa8 PE=1 SV=2	143.6	16	23	25	23	1905	213.3	99.6	99.6	96.8	90.2	97.9	102.5	104.4
P26041	Moesin OS=Mus musculus OX=10090 GN=Msn PE=1 SV=3	143.376	33	19	41	15	577	67.7	96	102.4	92.3	118.8	105.9	109.5	100.3
Q9DCM0	Persulfide dioxygenase ETHE1, mitochondrial OS=Mus musculus OX=10090 GN=Ethe1 PE=1 SV=2	143.295	65	11	44	11	254	27.7	94.9	102.3	108.9	89.9	93.6	99.6	92.6
Q9D279	Mitotic interactor and substrate of PLK1 OS=Mus musculus OX=10090 GN=Misp PE=1 SV=1	142.909	40	27	40	26	648	72.2	114.7	93.9	122.7	84.9	87	104.2	89.9
Q9CWJ9	Bifunctional purine biosynthesis protein ATIC OS=Mus musculus OX=10090 GN=Atic PE=1 SV=2	142.25	41	18	58	18	592	64.2	104.2	104.5	106.8	104.6	101.3	94.7	99.2
Q9D0E1	Heterogeneous nuclear ribonucleoprotein M OS=Mus musculus OX=10090 GN=Hnrnpm PE=1 SV=3	141.836	37	27	53	26	729	77.6	111.9	85.4	95.2	91.1	108.3	99.5	96.8
O35129	Prohibitin-2 OS=Mus musculus OX=10090 GN=Phb2 PE=1 SV=1	141.666	62	16	89	16	299	33.3	98.5	101.2	92.4	94.4	103.3	102.4	102.2
Q8BMS1	Trifunctional enzyme subunit alpha, mitochondrial OS=Mus musculus OX=10090 GN=Hadha PE=1 SV=1	141.408	28	16	79	16	763	82.6	98	104	96.8	96.2	97.5	98.6	96.3
Q9D816	Cytochrome P450 2C55 OS=Mus musculus OX=10090 GN=Cyp2c55 PE=1 SV=1	141.253	36	17	44	15	490	56.1	108.5	82.9	114.9	69.3	65.8	68.2	61.1
P31001	Desmin OS=Mus musculus OX=10090 GN=Des PE=1 SV=3	140.934	52	26	46	22	469	53.5	83.1	77.2	83.9	85.3	89.4	87.4	72.8
Q99PL5	Ribosome-binding protein 1 OS=Mus musculus OX=10090 GN=Rrbp1 PE=1 SV=2	140.753	12	19	40	19	1605	172.8	103.6	95.5	108.7	97.4	98.6	102.6	95.9
P80316	T-complex protein 1 subunit epsilon OS=Mus musculus OX=10090 GN=Cct5 PE=1 SV=1	139.641	33	12	44	11	541	59.6	101.4	107.1	101.2	106.5	102.6	101	101.5
Q8VIJ6	Splicing factor, proline- and glutamine-rich OS=Mus musculus OX=10090 GN=Sfpq PE=1 SV=1	139.625	23	19	44	18	699	75.4	107.6	95.7	101.8	94.1	104.9	99.2	101.8
Q80VA0	N-acetylgalactosaminyltransferase 7 OS=Mus musculus OX=10090 GN=Galnt7 PE=1 SV=2	139.472	26	15	45	14	657	75.4	88.2	100	94.8	97.6	98.7	100.1	108.6
Q6PB66	Leucine-rich PPR motif-containing protein, mitochondrial OS=Mus musculus OX=10090 GN=Lrpprc PE=1 SV=2	138.808	20	24	34	24	1392	156.5	102.7	107.4	108.5	97	91.2	97.2	103.5
Q99KK7	Dipeptidyl peptidase 3 OS=Mus musculus OX=10090 GN=Dpp3 PE=1 SV=2	138.678	39	23	40	23	738	82.8	103.1	106.6	114.2	100.2	94.8	98.3	97.8
Q6ZQM8	UDP-glucuronosyltransferase 1A7 OS=Mus musculus OX=10090 GN=Ugt1a7 PE=1 SV=1	138.469	31	12	33	7	531	59.7	93.5	94	97.8	90.1	92.2	89.3	92.8
Q8BFZ3	Beta-actin-like protein 2 OS=Mus musculus OX=10090 GN=Actbl2 PE=1 SV=1	138.441	46	15	75	5	376	42	98.8	94.7	100.8	102.2	102.9	101.1	97.9
P00688	Pancreatic alpha-amylase OS=Mus musculus OX=10090 GN=Amy2 PE=1 SV=2	138.372	47	17	34	17	508	57.3	48.3	56.9	46.6	465.4	97.5	72.7	51
Q69ZN7	Myoferlin OS=Mus musculus OX=10090 GN=Myof PE=1 SV=2	138.285	15	24	31	24	2048	233.2	112.2	107.4	100.1	102.5	103.7	96.6	94.4
Q5SSH7	Zinc finger ZZ-type and EF-hand domain-containing protein 1 OS=Mus musculus OX=10090 GN=Zzef1 PE=1 SV=2	137.661	9	19	24	19	2924	328.1	95.7	101.1	103.8	103.5	97.9	101.7	99.7
Q99K01	Pyridoxal-dependent decarboxylase domain-containing protein 1 OS=Mus musculus OX=10090 GN=Pdxdc1 PE=1 SV=2	137.533	30	19	43	19	787	87.3	89.5	97.5	97.9	106.3	96.1	104.3	109.9
O88746	Target of Myb protein 1 OS=Mus musculus OX=10090 GN=Tom1 PE=1 SV=1	136.929	37	12	21	12	492	54.3	94.5	95	97.1	102.7	101.9	101.6	99.8
Q9D662	Protein transport protein Sec23B OS=Mus musculus OX=10090 GN=Sec23b PE=1 SV=1	135.972	29	14	23	10	767	86.4	94.6	95.2	114.9	99.6	97.1	102.9	103
Q9CWF2	Tubulin beta-2B chain OS=Mus musculus OX=10090 GN=Tubb2b PE=1 SV=1	135.7	42	17	77	4	445	49.9	100.9	101	99.7	103.4	101	103.4	100.6
Q9Z1R2	Large proline-rich protein BAG6 OS=Mus musculus OX=10090 GN=Bag6 PE=1 SV=1	135.253	21	18	23	17	1154	121	103.9	103.6	100.5	101.3	102.3	103.5	97.9
Q9CZU6	Citrate synthase, mitochondrial OS=Mus musculus OX=10090 GN=Cs PE=1 SV=1	135.089	36	13	68	13	464	51.7	96.9	105.1	100.6	97.3	100	106.1	103.2
Q9QZE5	Coatomer subunit gamma-1 OS=Mus musculus OX=10090 GN=Copg1 PE=1 SV=1	135.02	24	20	31	19	874	97.5	85.7	95.9	94.2	113.9	106.6	101.7	114.8
Q91YT0	NADH dehydrogenase [ubiquinone] flavoprotein 1, mitochondrial OS=Mus musculus OX=10090 GN=Ndufv1 PE=1 SV=1	134.962	33	12	37	12	464	50.8	96.1	101	96.1	91.2	96.8	96	102.1
Q9QXZ0	Microtubule-actin cross-linking factor 1 OS=Mus musculus OX=10090 GN=Macf1 PE=1 SV=2	134.814	4	31	31	26	7354	831.4	101.3	98.8	105.2	107	102.5	103.8	101.1
Q91WG0	Acylcarnitine hydrolase OS=Mus musculus OX=10090 GN=Ces2c PE=1 SV=1	134.446	22	9	37	7	561	62.4	113	89.3	101.9	73.6	70.3	74.9	70
Q8K419	Galectin-4 OS=Mus musculus OX=10090 GN=Lgals4 PE=1 SV=2	133.946	40	11	82	11	326	36.3	102.6	104.7	101.7	96.3	95.6	92.6	101.8
O55111	Desmoglein-2 OS=Mus musculus OX=10090 GN=Dsg2 PE=1 SV=3	133.613	22	21	31	20	1122	122.3	104.7	96.1	105.6	96.5	101.3	99.6	98.3
Q62468	Villin-1 OS=Mus musculus OX=10090 GN=Vil1 PE=1 SV=3	133.395	23	19	45	19	827	92.7	98.7	93.5	112.4	93	86.5	99.5	89
P51432	1-phosphatidylinositol 4,5-bisphosphate phosphodiesterase beta-3 OS=Mus musculus OX=10090 GN=Plcb3 PE=1 SV=2	133.199	19	21	31	20	1234	139.4	98	97	105.8	110.5	96.1	93.5	97
Q00623	Apolipoprotein A-I OS=Mus musculus OX=10090 GN=Apoa1 PE=1 SV=2	132.983	48	13	53	13	264	30.6	107.6	100.4	100.9	88.9	125	100.3	94.4
Q71LX4	Talin-2 OS=Mus musculus OX=10090 GN=Tln2 PE=1 SV=3	132.542	10	21	23	14	2375	253.5	96.3	105.7	98.5	106.3	95.7	98.3	94.9
P70227	Inositol 1,4,5-trisphosphate receptor type 3 OS=Mus musculus OX=10090 GN=Itpr3 PE=1 SV=3	132.491	11	27	31	22	2670	304.1	108	91.7	102.9	92.6	98.5	95.4	102.9
O08810	116 kDa U5 small nuclear ribonucleoprotein component OS=Mus musculus OX=10090 GN=Eftud2 PE=1 SV=1	132.248	27	17	27	16	971	109.3	95.3	91.4	103.8	98.5	102.6	107.8	101.4
P68368	Tubulin alpha-4A chain OS=Mus musculus OX=10090 GN=Tuba4a PE=1 SV=1	132.163	33	12	84	4	448	49.9	95.4	100.4	96.4	108.7	102.1	110.8	105.6
Q64133	Amine oxidase [flavin-containing] A OS=Mus musculus OX=10090 GN=Maoa PE=1 SV=3	132.161	42	17	121	17	526	59.6	92.6	89.9	92.9	94.9	91.6	92.9	96.3
Q01405	Protein transport protein Sec23A OS=Mus musculus OX=10090 GN=Sec23a PE=1 SV=2	132.067	29	16	27	12	765	86.1	94.9	99	110.4	100	100.9	102.4	103.1
P27046	Alpha-mannosidase 2 OS=Mus musculus OX=10090 GN=Man2a1 PE=1 SV=2	131.08	24	20	30	20	1150	131.5	97.6	100.6	95.2	106.4	102.6	97.2	110.7
P68372	Tubulin beta-4B chain OS=Mus musculus OX=10090 GN=Tubb4b PE=1 SV=1	130.327	42	16	79	1	445	49.8	95.5	106.9	98.4	106.7	103.6	104	100.1
P27773	Protein disulfide-isomerase A3 OS=Mus musculus OX=10090 GN=Pdia3 PE=1 SV=2	130.265	35	20	56	20	505	56.6	95.9	99.4	98.1	99.4	99.4	101.4	98.1
Q9DCD0	6-phosphogluconate dehydrogenase, decarboxylating OS=Mus musculus OX=10090 GN=Pgd PE=1 SV=3	130.161	24	10	26	10	483	53.2	104.9	99	119.6	98	91.6	93.1	92.5
Q6PDM2	Serine/arginine-rich splicing factor 1 OS=Mus musculus OX=10090 GN=Srsf1 PE=1 SV=3	130.092	51	20	43	19	248	27.7	96.9	91.4	95.8	105.5	110.7	99.3	97.4
Q6PDQ2	Chromodomain-helicase-DNA-binding protein 4 OS=Mus musculus OX=10090 GN=Chd4 PE=1 SV=1	129.506	15	17	19	17	1915	217.6	100.6	100.6	97.1	101.4	107.9	104.1	104.2
P11276	Fibronectin OS=Mus musculus OX=10090 GN=Fn1 PE=1 SV=4	129.359	11	19	26	19	2477	272.4	110.4	130	96.1	103.2	102.2	115.8	98.1
Q8K010	5-oxoprolinase OS=Mus musculus OX=10090 GN=Oplah PE=1 SV=1	128.787	24	24	27	24	1288	137.5	107	99.1	108.2	92.4	91.2	89	88.9
P99024	Tubulin beta-5 chain OS=Mus musculus OX=10090 GN=Tubb5 PE=1 SV=1	128.405	42	16	78	2	444	49.6	105.6	99.5	115.9	98.3	98.7	111.1	106.4
P59242	Cingulin OS=Mus musculus OX=10090 GN=Cgn PE=1 SV=1	128.388	22	27	32	27	1191	136.4	104.7	99	114.8	90.9	101.8	101.5	100.1
O70570	Polymeric immunoglobulin receptor OS=Mus musculus OX=10090 GN=Pigr PE=1 SV=1	127.717	24	15	42	15	771	84.9	95.9	104.9	90.8	96.1	104.8	97.9	105.1
Q02819	Nucleobindin-1 OS=Mus musculus OX=10090 GN=Nucb1 PE=1 SV=2	127.448	34	17	45	17	459	53.4	94.9	102.7	94.4	96	103	104.9	100.8
P58771	Tropomyosin alpha-1 chain OS=Mus musculus OX=10090 GN=Tpm1 PE=1 SV=1	126.208	27	15	37	4	284	32.7	105.3	89.3	94.7	92.2	98.3	85.9	85.4
Q04447	Creatine kinase B-type OS=Mus musculus OX=10090 GN=Ckb PE=1 SV=1	125.833	48	13	78	12	381	42.7	105.8	93.9	102.7	89.4	84.2	87.9	83.3
Q9ESE1	Lipopolysaccharide-responsive and beige-like anchor protein OS=Mus musculus OX=10090 GN=Lrba PE=1 SV=1	125.45	10	23	26	20	2856	316.9	87.9	104	103.8	113.6	97	102.9	115.2
P14685	26S proteasome non-ATPase regulatory subunit 3 OS=Mus musculus OX=10090 GN=Psmd3 PE=1 SV=3	125.033	35	21	32	21	530	60.7	103.9	101.1	104.3	110.1	103.9	97.8	105.5
Q9R0H0	Peroxisomal acyl-coenzyme A oxidase 1 OS=Mus musculus OX=10090 GN=Acox1 PE=1 SV=5	124.981	33	16	31	16	661	74.6	117.6	100.8	103.5	85.5	85.9	85.7	89.9
P40142	Transketolase OS=Mus musculus OX=10090 GN=Tkt PE=1 SV=1	124.396	34	13	59	13	623	67.6	97	97.4	106.6	96.9	102.2	105.2	97.4
B2RQC6	CAD protein OS=Mus musculus OX=10090 GN=Cad PE=1 SV=1	122.626	13	24	27	24	2225	243.1	112	101.6	97.6	105.4	108.8	110.8	121.8
Q9ERU9	E3 SUMO-protein ligase RanBP2 OS=Mus musculus OX=10090 GN=Ranbp2 PE=1 SV=2	122.398	8	23	28	23	3053	340.9	114.4	92.7	105.8	89	102	101.4	103.7
P50516	V-type proton ATPase catalytic subunit A OS=Mus musculus OX=10090 GN=Atp6v1a PE=1 SV=2	122.147	27	14	24	14	617	68.3	97.9	100.8	100.7	106.9	100.1	103	96.8
Q61029	Lamina-associated polypeptide 2, isoforms beta/delta/epsilon/gamma OS=Mus musculus OX=10090 GN=Tmpo PE=1 SV=4	121.984	40	13	29	7	452	50.3	80.8	101.7	88.1	104.9	118.7	104	121
P60843	Eukaryotic initiation factor 4A-I OS=Mus musculus OX=10090 GN=Eif4a1 PE=1 SV=1	121.454	35	13	45	5	406	46.1	105.1	103.8	96.9	106.5	103.4	103.5	105.4
O89001	Carboxypeptidase D OS=Mus musculus OX=10090 GN=Cpd PE=1 SV=2	121.085	14	20	28	20	1377	152.3	97.4	100.4	97.6	95.7	100.7	102.5	98.5
Q91ZA3	Propionyl-CoA carboxylase alpha chain, mitochondrial OS=Mus musculus OX=10090 GN=Pcca PE=1 SV=2	120.919	27	18	30	17	724	79.9	90	101.7	100.9	91.6	99.2	103	105.2
P01901	H-2 class I histocompatibility antigen, K-B alpha chain OS=Mus musculus OX=10090 GN=H2-K1 PE=1 SV=1	120.675	33	15	33	8	369	41.3	86.3	86.8	83.7	105.2	116.8	142.4	108.9
Q8BJ64	Choline dehydrogenase, mitochondrial OS=Mus musculus OX=10090 GN=Chdh PE=1 SV=1	120.228	26	12	23	12	596	66.4	97	100.9	101.4	90.8	96.3	100.5	111.3
Q07417	Short-chain specific acyl-CoA dehydrogenase, mitochondrial OS=Mus musculus OX=10090 GN=Acads PE=1 SV=2	120.042	42	10	87	10	412	44.9	99.2	102.5	105.7	89.8	92.1	99.6	90.7
P56399	Ubiquitin carboxyl-terminal hydrolase 5 OS=Mus musculus OX=10090 GN=Usp5 PE=1 SV=1	120.033	24	17	35	17	858	95.8	98.6	104.4	106.1	106.7	99.7	102	98.4
P61979	Heterogeneous nuclear ribonucleoprotein K OS=Mus musculus OX=10090 GN=Hnrnpk PE=1 SV=1	119.845	28	15	40	15	463	50.9	104.2	107.9	101.1	97.4	100.2	100.9	104.5
Q99JB2	Stomatin-like protein 2, mitochondrial OS=Mus musculus OX=10090 GN=Stoml2 PE=1 SV=1	119.048	38	12	21	12	353	38.4	96.8	104.6	95.4	97.2	106.5	109.5	114.7
Q9Z110	Delta-1-pyrroline-5-carboxylate synthase OS=Mus musculus OX=10090 GN=Aldh18a1 PE=1 SV=2	118.643	28	21	34	21	795	87.2	98.9	105.1	100.8	96.9	99.6	115.3	107.1
Q6PIE5	Sodium/potassium-transporting ATPase subunit alpha-2 OS=Mus musculus OX=10090 GN=Atp1a2 PE=1 SV=1	118.316	12	9	76	1	1020	112.1	90	104.2	98.1	92	112.7	102.6	93.5
Q8BWT1	3-ketoacyl-CoA thiolase, mitochondrial OS=Mus musculus OX=10090 GN=Acaa2 PE=1 SV=3	118.13	44	13	41	13	397	41.8	102.9	104.2	104.8	91.7	88.4	91.9	88.4
G5E870	E3 ubiquitin-protein ligase TRIP12 OS=Mus musculus OX=10090 GN=Trip12 PE=1 SV=1	117.862	13	18	22	18	2025	224	92.7	101	99.2	111	109	105	105.4
Q9DBG6	Dolichyl-diphosphooligosaccharide--protein glycosyltransferase subunit 2 OS=Mus musculus OX=10090 GN=Rpn2 PE=1 SV=1	117.756	38	15	31	15	631	69	101	96.6	98	100	99.3	98.6	99.2
Q61768	Kinesin-1 heavy chain OS=Mus musculus OX=10090 GN=Kif5b PE=1 SV=3	117.677	16	18	29	18	963	109.5	98.2	96.4	108.1	108.1	96	101.4	105.6
Q8BH04	Phosphoenolpyruvate carboxykinase [GTP], mitochondrial OS=Mus musculus OX=10090 GN=Pck2 PE=1 SV=1	117.424	40	20	28	19	640	70.5	91.1	104.3	100.3	97.4	95.9	106.9	111.4
Q91V92	ATP-citrate synthase OS=Mus musculus OX=10090 GN=Acly PE=1 SV=1	116.964	18	16	30	16	1091	119.7	88.1	105.2	105	115.7	102.5	101.7	114.1
P39447	Tight junction protein ZO-1 OS=Mus musculus OX=10090 GN=Tjp1 PE=1 SV=2	116.749	14	21	27	20	1745	194.6	100.4	101.5	108.7	102.8	94.5	98.4	97.9
Q9DBM2	Peroxisomal bifunctional enzyme OS=Mus musculus OX=10090 GN=Ehhadh PE=1 SV=4	116.503	31	17	23	17	718	78.3	102.4	102.9	96.2	81.4	99.8	99.8	103.7
Q60967	Bifunctional 3'-phosphoadenosine 5'-phosphosulfate synthase 1 OS=Mus musculus OX=10090 GN=Papss1 PE=1 SV=1	116.029	30	14	24	11	624	70.7	89.1	100.8	108.1	100.9	101.6	103.5	100.5
Q8K3G9	DCC-interacting protein 13-beta OS=Mus musculus OX=10090 GN=Appl2 PE=1 SV=1	115.884	33	15	18	14	662	73.8	86.7	93.9	97	107.3	104.6	116.8	109.4
Q3U0V1	Far upstream element-binding protein 2 OS=Mus musculus OX=10090 GN=Khsrp PE=1 SV=2	115.785	23	17	26	17	748	76.7	102.2	99.5	107.1	97.2	98.8	101.4	98.8
P58281	Dynamin-like 120 kDa protein, mitochondrial OS=Mus musculus OX=10090 GN=Opa1 PE=1 SV=1	115.758	23	18	23	18	960	111.3	88	103	92	104.5	112.2	98.8	115
Q62167	ATP-dependent RNA helicase DDX3X OS=Mus musculus OX=10090 GN=Ddx3x PE=1 SV=3	115.568	32	20	32	7	662	73.1	112	99.7	97.7	97.6	105.4	106.4	109.4
Q91VI7	Ribonuclease inhibitor OS=Mus musculus OX=10090 GN=Rnh1 PE=1 SV=1	115.291	41	12	24	12	456	49.8	96.8	105.7	103.7	105.1	100.7	101.8	103.3
Q9Z0U1	Tight junction protein ZO-2 OS=Mus musculus OX=10090 GN=Tjp2 PE=1 SV=2	115.265	22	24	33	23	1167	131.2	104.5	91.7	107.2	98	101.6	107.5	104
Q9WUA3	ATP-dependent 6-phosphofructokinase, platelet type OS=Mus musculus OX=10090 GN=Pfkp PE=1 SV=1	115.154	26	15	26	12	784	85.4	96.4	107.2	119.3	111.6	94.2	104.4	108.6
Q61087	Laminin subunit beta-3 OS=Mus musculus OX=10090 GN=Lamb3 PE=1 SV=2	114.809	21	20	21	19	1168	128.8	108.5	99.8	103	93.2	106.1	99.8	98.7
Q6PIC6	Sodium/potassium-transporting ATPase subunit alpha-3 OS=Mus musculus OX=10090 GN=Atp1a3 PE=1 SV=1	114.78	12	9	74	1	1013	111.6	92.3	101.1	91	106.5	106.9	99.5	101.8
O35435	Dihydroorotate dehydrogenase (quinone), mitochondrial OS=Mus musculus OX=10090 GN=Dhodh PE=1 SV=2	114.719	48	14	22	14	395	42.7	98.3	100.7	95.5	99.6	101.8	93.8	102.1
A2AN08	E3 ubiquitin-protein ligase UBR4 OS=Mus musculus OX=10090 GN=Ubr4 PE=1 SV=1	114.659	5	23	27	23	5180	571.9	98.3	101.3	105.5	105.5	98.7	104.2	104.6
P08775	DNA-directed RNA polymerase II subunit RPB1 OS=Mus musculus OX=10090 GN=Polr2a PE=1 SV=3	114.564	13	20	22	20	1970	217	96.8	98.1	97.4	101.8	105	101.4	102.3
Q8VDK1	Deaminated glutathione amidase OS=Mus musculus OX=10090 GN=Nit1 PE=1 SV=2	114.547	52	11	17	11	323	35.7	94.1	99.7	102.5	94.9	92.1	98.1	102.1
Q5SW19	Clustered mitochondria protein homolog OS=Mus musculus OX=10090 GN=Cluh PE=1 SV=2	114.53	17	21	25	21	1315	148	116.9	102.3	113.5	100.3	93.5	92.6	91.5
Q922R8	Protein disulfide-isomerase A6 OS=Mus musculus OX=10090 GN=Pdia6 PE=1 SV=3	114.223	38	13	38	13	440	48.1	98.2	102.7	94.8	102.3	101.3	101.9	98.4
Q61696	Heat shock 70 kDa protein 1A OS=Mus musculus OX=10090 GN=Hspa1a PE=1 SV=2	113.871	29	15	39	9	641	70	75.8	90.8	82.5	138.3	109.6	115.2	108.4
O08749	Dihydrolipoyl dehydrogenase, mitochondrial OS=Mus musculus OX=10090 GN=Dld PE=1 SV=2	113.268	22	9	56	9	509	54.2	97.8	103.4	102.7	93.3	96.6	100.8	96.2
B2RX12	ATP-binding cassette sub-family C member 3 OS=Mus musculus OX=10090 GN=Abcc3 PE=1 SV=2	113.226	14	16	52	14	1523	169.1	90.8	90.5	102.5	91.6	93.4	91.9	91.6
Q9D6F9	Tubulin beta-4A chain OS=Mus musculus OX=10090 GN=Tubb4a PE=1 SV=3	113.192	34	13	72	1	444	49.6	104.2	104	103.8	102	102.2	103.6	95.9
Q61316	Heat shock 70 kDa protein 4 OS=Mus musculus OX=10090 GN=Hspa4 PE=1 SV=1	112.698	19	12	27	12	841	94.1	107.1	101.9	110	96.5	96	93.9	97.2
P50544	Very long-chain specific acyl-CoA dehydrogenase, mitochondrial OS=Mus musculus OX=10090 GN=Acadvl PE=1 SV=3	112.567	29	13	43	13	656	70.8	97.9	102.8	97.3	98.5	96.3	94.7	95.5
Q99K48	Non-POU domain-containing octamer-binding protein OS=Mus musculus OX=10090 GN=Nono PE=1 SV=3	112.404	28	14	32	12	473	54.5	101.1	96.4	95.2	101.3	110.7	107	105.1
Q9DCV7	Keratin, type II cytoskeletal 7 OS=Mus musculus OX=10090 GN=Krt7 PE=1 SV=1	112.331	38	18	48	14	457	50.7	114.5	99.4	100.1	83.1	99.1	105.9	99.6
Q61656	Probable ATP-dependent RNA helicase DDX5 OS=Mus musculus OX=10090 GN=Ddx5 PE=1 SV=2	112.285	27	18	25	14	614	69.2	108.4	100	89.5	93.8	109.8	111.1	109.1
Q925I1	ATPase family AAA domain-containing protein 3 OS=Mus musculus OX=10090 GN=Atad3 PE=1 SV=1	112.196	40	23	32	23	591	66.7	95.8	99.2	92.8	110.2	103	100.2	106.2
P80318	T-complex protein 1 subunit gamma OS=Mus musculus OX=10090 GN=Cct3 PE=1 SV=1	112.036	29	15	29	15	545	60.6	106.5	108.5	103.1	105.1	101.2	97.2	103.2
P51881	ADP/ATP translocase 2 OS=Mus musculus OX=10090 GN=Slc25a5 PE=1 SV=3	111.977	53	15	107	7	298	32.9	89.6	105.2	90.9	100.9	104.2	100.5	108
Q8BMP6	Golgi resident protein GCP60 OS=Mus musculus OX=10090 GN=Acbd3 PE=1 SV=3	111.818	31	13	15	13	525	60.1	102.1	92	101.9	93.4	96.6	101.2	96.6
O88487	Cytoplasmic dynein 1 intermediate chain 2 OS=Mus musculus OX=10090 GN=Dync1i2 PE=1 SV=1	111.628	23	12	23	12	612	68.4	95.4	99.8	104.1	98	104.6	102.2	100.5
Q99MN9	Propionyl-CoA carboxylase beta chain, mitochondrial OS=Mus musculus OX=10090 GN=Pccb PE=1 SV=2	111.609	36	14	29	14	541	58.4	93	100.6	99	96	95.5	104.8	100.5
Q99KE1	NAD-dependent malic enzyme, mitochondrial OS=Mus musculus OX=10090 GN=Me2 PE=1 SV=1	111.559	32	10	26	10	589	65.8	83.7	104.1	96	91.9	91.2	106.8	106.3
Q76MZ3	Serine/threonine-protein phosphatase 2A 65 kDa regulatory subunit A alpha isoform OS=Mus musculus OX=10090 GN=Ppp2r1a PE=1 SV=3	111.225	28	13	32	8	589	65.3	98.4	105.9	101.3	110.1	99.1	101.3	98.1
P16014	Secretogranin-1 OS=Mus musculus OX=10090 GN=Chgb PE=1 SV=2	111.177	24	19	29	19	677	77.9	105.7	98.1	128.1	89.1	92.1	86.4	96
P97384	Annexin A11 OS=Mus musculus OX=10090 GN=Anxa11 PE=1 SV=2	110.961	31	14	42	13	503	54	92.8	97.4	98.5	99.2	102.2	95.6	97.9
P55292	Desmocollin-2 OS=Mus musculus OX=10090 GN=Dsc2 PE=1 SV=1	110.712	21	14	19	14	902	99.9	100.8	98.5	106.2	99.2	102.6	103.2	98
Q3ULD5	Methylcrotonoyl-CoA carboxylase beta chain, mitochondrial OS=Mus musculus OX=10090 GN=Mccc2 PE=1 SV=1	110.656	40	15	25	15	563	61.3	90.7	95.4	100.2	99	101.7	108.8	103.8
Q3UMT1	Protein phosphatase 1 regulatory subunit 12C OS=Mus musculus OX=10090 GN=Ppp1r12c PE=1 SV=1	110.629	28	18	21	18	782	84.6	98.5	89.4	97.3	95.2	85.9	92	86.2
Q9CQN1	Heat shock protein 75 kDa, mitochondrial OS=Mus musculus OX=10090 GN=Trap1 PE=1 SV=1	110.599	26	15	26	14	706	80.2	104.8	111.4	101.2	93.3	98.2	103.5	101.3
Q9JJZ2	Tubulin alpha-8 chain OS=Mus musculus OX=10090 GN=Tuba8 PE=1 SV=1	110.456	25	8	78	1	449	50	83	103.6	83.2	146.3	107.7	96	91.6
P63038	60 kDa heat shock protein, mitochondrial OS=Mus musculus OX=10090 GN=Hspd1 PE=1 SV=1	109.637	25	13	49	13	573	60.9	103.1	103.9	102.1	92	100.1	107.6	99.6
Q8BKG3	Inactive tyrosine-protein kinase 7 OS=Mus musculus OX=10090 GN=Ptk7 PE=1 SV=1	109.357	20	17	21	17	1062	117.5	107.5	104.7	104.6	99.9	100.9	95.4	93.1
P80315	T-complex protein 1 subunit delta OS=Mus musculus OX=10090 GN=Cct4 PE=1 SV=3	109.221	30	14	36	13	539	58	107.3	109	107.3	104.3	98	96.9	100.4
O70133	ATP-dependent RNA helicase A OS=Mus musculus OX=10090 GN=Dhx9 PE=1 SV=2	109.045	15	19	32	19	1380	149.4	105.3	96.6	104.2	99	96.9	94.6	98.7
O88307	Sortilin-related receptor OS=Mus musculus OX=10090 GN=Sorl1 PE=1 SV=3	108.854	11	20	20	20	2215	246.9	93.9	104.3	89.3	111	109.2	103.1	113.5
Q9NYQ2	Hydroxyacid oxidase 2 OS=Mus musculus OX=10090 GN=Hao2 PE=1 SV=1	108.693	32	9	31	9	353	38.7	87.6	100.7	93	93.4	100.1	103.1	95.7
P17182	Alpha-enolase OS=Mus musculus OX=10090 GN=Eno1 PE=1 SV=3	108.687	27	10	75	8	434	47.1	99	102.6	102.8	99.8	96.1	98.9	91.1
Q80UM7	Mannosyl-oligosaccharide glucosidase OS=Mus musculus OX=10090 GN=Mogs PE=1 SV=1	108.499	35	21	41	21	834	91.8	99.6	97.7	94.4	94.7	105.1	104.3	106.7
P17156	Heat shock-related 70 kDa protein 2 OS=Mus musculus OX=10090 GN=Hspa2 PE=1 SV=2	108.431	30	16	44	7	633	69.6	93	97.5	92.8	113.3	103.8	104.6	103
P10493	Nidogen-1 OS=Mus musculus OX=10090 GN=Nid1 PE=1 SV=2	108.198	15	18	21	18	1245	136.5	102	92	105.5	103.5	100.6	92	105.3
P35486	Pyruvate dehydrogenase E1 component subunit alpha, somatic form, mitochondrial OS=Mus musculus OX=10090 GN=Pdha1 PE=1 SV=1	108.001	40	15	41	15	390	43.2	88.4	102.7	99.8	123.7	94.4	96.6	103.1
P11983	T-complex protein 1 subunit alpha OS=Mus musculus OX=10090 GN=Tcp1 PE=1 SV=3	107.942	29	11	29	11	556	60.4	109.6	105.8	107.7	102.8	97.3	97.5	103.1
Q8K1M6	Dynamin-1-like protein OS=Mus musculus OX=10090 GN=Dnm1l PE=1 SV=2	107.695	25	18	22	18	742	82.6	99.8	99.9	106.5	103.5	95.6	102	100.6
Q9WTM5	RuvB-like 2 OS=Mus musculus OX=10090 GN=Ruvbl2 PE=1 SV=3	107.554	30	12	21	12	463	51.1	96.3	99.2	94.2	106.4	111.3	103.4	102.9
Q8BH59	Calcium-binding mitochondrial carrier protein Aralar1 OS=Mus musculus OX=10090 GN=Slc25a12 PE=1 SV=1	107.532	31	15	17	13	677	74.5	85.7	102.3	85.6	111.9	107.7	96.1	120.9
Q501J6	Probable ATP-dependent RNA helicase DDX17 OS=Mus musculus OX=10090 GN=Ddx17 PE=1 SV=1	107.212	28	19	27	15	650	72.4	101	100.6	94.8	98	109.5	115.5	108.4
Q8VDJ3	Vigilin OS=Mus musculus OX=10090 GN=Hdlbp PE=1 SV=1	107.073	21	23	32	23	1268	141.7	101.8	100.9	99.8	93.7	100.1	118	105.6
Q3TRM4	Patatin-like phospholipase domain-containing protein 6 OS=Mus musculus OX=10090 GN=Pnpla6 PE=1 SV=2	107.047	20	22	26	20	1355	149.4	98.7	99	98.6	86.3	96.5	104.4	94.6
Q8VHY0	Chondroitin sulfate proteoglycan 4 OS=Mus musculus OX=10090 GN=Cspg4 PE=1 SV=3	107.001	11	19	21	19	2327	252.2	102.9	93.4	109.1	92	90.1	89.4	89.4
D3YXK2	Scaffold attachment factor B1 OS=Mus musculus OX=10090 GN=Safb PE=1 SV=2	106.835	15	27	39	23	937	105	105.3	96.8	100.2	93.7	104.9	108.1	109.9
P51661	Corticosteroid 11-beta-dehydrogenase isozyme 2 OS=Mus musculus OX=10090 GN=Hsd11b2 PE=1 SV=2	106.36	42	10	17	10	386	42.2	117.4	115.1	103.4	88.6	88.5	96.6	112.3
Q3UQ44	Ras GTPase-activating-like protein IQGAP2 OS=Mus musculus OX=10090 GN=Iqgap2 PE=1 SV=2	106.36	14	18	25	17	1575	180.4	105.9	94.9	121.9	92.3	90.2	99.3	97
Q9D0F3	Protein ERGIC-53 OS=Mus musculus OX=10090 GN=Lman1 PE=1 SV=1	105.917	23	12	38	12	517	57.8	90.1	105	92.6	92.7	107	113.7	105.8
O88428	Bifunctional 3'-phosphoadenosine 5'-phosphosulfate synthase 2 OS=Mus musculus OX=10090 GN=Papss2 PE=1 SV=2	105.909	35	17	34	14	621	70.3	97.2	97.5	109.2	91.2	86.9	92	88.4
P67778	Prohibitin OS=Mus musculus OX=10090 GN=Phb PE=1 SV=1	105.63	53	14	67	14	272	29.8	91.9	100.3	92	100.7	106.3	108.8	102
Q8R3B1	1-phosphatidylinositol 4,5-bisphosphate phosphodiesterase delta-1 OS=Mus musculus OX=10090 GN=Plcd1 PE=1 SV=2	105.538	29	16	23	16	756	85.8	94.9	95.7	100.4	102.2	95.2	95.8	94
O70475	UDP-glucose 6-dehydrogenase OS=Mus musculus OX=10090 GN=Ugdh PE=1 SV=1	105.026	32	11	27	11	493	54.8	91.1	93.6	120.7	90.8	84.7	88.3	75.9
Q1HFZ0	RNA cytosine C(5)-methyltransferase NSUN2 OS=Mus musculus OX=10090 GN=Nsun2 PE=1 SV=2	104.984	23	15	19	15	757	85.4	107.4	106.1	103	110.1	105	98.6	103
P31809	Carcinoembryonic antigen-related cell adhesion molecule 1 OS=Mus musculus OX=10090 GN=Ceacam1 PE=1 SV=1	104.441	19	9	20	9	521	57	105.5	90.3	105.2	86.9	86.7	92.6	87.3
Q9CQJ8	NADH dehydrogenase [ubiquinone] 1 beta subcomplex subunit 9 OS=Mus musculus OX=10090 GN=Ndufb9 PE=1 SV=3	104.115	49	8	22	8	179	22	89	103.8	91.9	97.8	102.2	103.4	111.2
Q3UPL0	Protein transport protein Sec31A OS=Mus musculus OX=10090 GN=Sec31a PE=1 SV=2	103.932	16	15	27	15	1230	133.5	92.4	99.2	103.3	101.3	96.4	107.1	100.5
P10649	Glutathione S-transferase Mu 1 OS=Mus musculus OX=10090 GN=Gstm1 PE=1 SV=2	103.648	39	13	36	9	218	26	95.1	92.2	113.8	99	92.1	82.7	86.3
Q9QXT0	Protein canopy homolog 2 OS=Mus musculus OX=10090 GN=Cnpy2 PE=1 SV=1	103.636	65	11	31	11	182	20.8	95.4	100.5	94.3	96.7	101.1	104.4	99.3
Q6PFD9	Nuclear pore complex protein Nup98-Nup96 OS=Mus musculus OX=10090 GN=Nup98 PE=1 SV=2	103.615	11	19	20	18	1816	197.1	106.4	93.8	100.5	94	101.9	99.8	102.8
P26443	Glutamate dehydrogenase 1, mitochondrial OS=Mus musculus OX=10090 GN=Glud1 PE=1 SV=1	103.576	25	13	43	13	558	61.3	99.9	104.2	101.2	92.2	97.4	103.4	97
Q99JY0	Trifunctional enzyme subunit beta, mitochondrial OS=Mus musculus OX=10090 GN=Hadhb PE=1 SV=1	103.546	27	13	44	13	475	51.4	98.5	105.2	97.1	96.6	96.5	99.5	99.2
P62334	26S proteasome regulatory subunit 10B OS=Mus musculus OX=10090 GN=Psmc6 PE=1 SV=1	103.493	46	16	25	16	389	44.1	98.3	107.4	99.6	104.4	103.1	104.5	104.6
G5E8K5	Ankyrin-3 OS=Mus musculus OX=10090 GN=Ank3 PE=1 SV=1	103.448	11	14	18	11	1961	213.9	91.1	90.8	96.5	95.8	90.9	90.8	93.9
Q9ERD7	Tubulin beta-3 chain OS=Mus musculus OX=10090 GN=Tubb3 PE=1 SV=1	103.01	36	14	51	3	450	50.4	101.7	98.7	99.3	105.8	93.8	92.6	92.9
Q99K41	EMILIN-1 OS=Mus musculus OX=10090 GN=Emilin1 PE=1 SV=1	103.008	18	13	15	13	1017	107.5	121.9	109.3	110.4	102.6	92.5	91.6	80.8
O08528	Hexokinase-2 OS=Mus musculus OX=10090 GN=Hk2 PE=1 SV=1	102.964	21	19	29	16	917	102.5	113.6	97.1	114.2	108.2	99.8	96.2	109.1
P10605	Cathepsin B OS=Mus musculus OX=10090 GN=Ctsb PE=1 SV=2	102.893	27	8	23	8	339	37.3	108.9	107.8	101.6	97.4	101.4	101.8	100.9
Q8R0Y6	Cytosolic 10-formyltetrahydrofolate dehydrogenase OS=Mus musculus OX=10090 GN=Aldh1l1 PE=1 SV=1	102.84	24	16	25	14	902	98.6	69.2	123.1	77.5	136.6	120.4	95	156.9
Q923D2	Flavin reductase (NADPH) OS=Mus musculus OX=10090 GN=Blvrb PE=1 SV=3	102.641	69	9	16	9	206	22.2	99.4	105.8	102.7	100.2	98.6	97.2	98.4
P97311	DNA replication licensing factor MCM6 OS=Mus musculus OX=10090 GN=Mcm6 PE=1 SV=1	102.607	27	20	23	20	821	92.8	107.6	103.6	95.4	108.5	112.2	103.6	115.3
P14824	Annexin A6 OS=Mus musculus OX=10090 GN=Anxa6 PE=1 SV=3	102.431	27	17	37	17	673	75.8	101.4	97	93.4	107.4	97.9	93	88.2
Q8BH64	EH domain-containing protein 2 OS=Mus musculus OX=10090 GN=Ehd2 PE=1 SV=1	102.425	27	15	25	14	543	61.1	96.3	89.9	89.4	112.5	98.5	88.2	90.9
Q70FJ1	A-kinase anchor protein 9 OS=Mus musculus OX=10090 GN=Akap9 PE=1 SV=2	102.368	7	22	23	21	3797	435.9	97.3	95.3	102.8	94.3	99.1	105.9	98.3
P70699	Lysosomal alpha-glucosidase OS=Mus musculus OX=10090 GN=Gaa PE=1 SV=2	102.198	22	16	16	16	953	106.2	101	104.1	103.1	100.8	104.2	99.4	103.1
Q3U1J4	DNA damage-binding protein 1 OS=Mus musculus OX=10090 GN=Ddb1 PE=1 SV=2	101.808	17	15	23	15	1140	126.8	102.5	96.8	103.6	109.5	103.3	100.2	101.7
P51855	Glutathione synthetase OS=Mus musculus OX=10090 GN=Gss PE=1 SV=1	101.702	35	12	22	12	474	52.2	101.9	101.7	112.6	100.4	95.1	94.6	95.3
P08249	Malate dehydrogenase, mitochondrial OS=Mus musculus OX=10090 GN=Mdh2 PE=1 SV=3	101.354	38	11	79	11	338	35.6	99.1	109.8	101.7	89.3	96.4	108.5	96.4
Q62417	Sorbin and SH3 domain-containing protein 1 OS=Mus musculus OX=10090 GN=Sorbs1 PE=1 SV=2	101.321	13	17	22	17	1290	143	90.6	83.2	104.2	109	86.7	96.7	98.4
P58774	Tropomyosin beta chain OS=Mus musculus OX=10090 GN=Tpm2 PE=1 SV=1	101.308	26	14	30	3	284	32.8	109.5	76.7	99.8	82.7	81	66.5	68.6
Q921M3	Splicing factor 3B subunit 3 OS=Mus musculus OX=10090 GN=Sf3b3 PE=1 SV=1	101.268	15	16	20	16	1217	135.5	97.9	95.2	98.1	105.8	104.4	98.8	107
Q9CXT8	Mitochondrial-processing peptidase subunit beta OS=Mus musculus OX=10090 GN=Pmpcb PE=1 SV=1	100.422	28	13	23	12	489	54.6	97.2	111.2	102.6	98	104.5	102	111.4
P21447	ATP-dependent translocase ABCB1 OS=Mus musculus OX=10090 GN=Abcb1a PE=1 SV=3	100.256	15	16	27	15	1276	140.6	103.8	87.4	111	76.9	74.2	80	74.9
O88342	WD repeat-containing protein 1 OS=Mus musculus OX=10090 GN=Wdr1 PE=1 SV=3	100.012	19	11	39	11	606	66.4	97.7	102.2	106.7	101.3	99.8	99.8	101.2
Q5SUR0	Phosphoribosylformylglycinamidine synthase OS=Mus musculus OX=10090 GN=Pfas PE=1 SV=1	99.909	20	21	22	21	1337	144.5	108.5	102.9	109.6	100.1	97.5	98.7	95
Q9QYE6	Golgin subfamily A member 5 OS=Mus musculus OX=10090 GN=Golga5 PE=1 SV=2	99.899	20	14	28	14	729	82.3	94.7	92.8	94.1	86.6	103.7	103.5	99.5
E9PVA8	eIF-2-alpha kinase activator GCN1 OS=Mus musculus OX=10090 GN=Gcn1 PE=1 SV=1	99.614	8	16	18	16	2671	292.8	107.4	98.3	103.4	97.2	102.4	110.3	106.5
Q921H8	3-ketoacyl-CoA thiolase A, peroxisomal OS=Mus musculus OX=10090 GN=Acaa1a PE=1 SV=1	99.501	32	9	27	3	424	43.9	95.9	102.3	88.4	93.6	109.7	102.2	103.5
Q9CQ60	6-phosphogluconolactonase OS=Mus musculus OX=10090 GN=Pgls PE=1 SV=1	99.211	72	11	20	11	257	27.2	98.1	105.2	105.9	104.1	95.6	100.3	98.2
P61161	Actin-related protein 2 OS=Mus musculus OX=10090 GN=Actr2 PE=1 SV=1	99.051	37	10	21	9	394	44.7	96.9	97.1	98.5	99.8	99.5	102.2	96
Q91WU0	Carboxylesterase 1F OS=Mus musculus OX=10090 GN=Ces1f PE=1 SV=1	99.043	19	9	27	8	561	61.6	103.1	94.9	110.6	86.9	82.5	82.9	81
P60335	Poly(rC)-binding protein 1 OS=Mus musculus OX=10090 GN=Pcbp1 PE=1 SV=1	98.892	43	10	24	7	356	37.5	96.4	100.9	99.8	98.7	104.9	111.2	102.1
Q64331	Unconventional myosin-VI OS=Mus musculus OX=10090 GN=Myo6 PE=1 SV=1	98.826	12	15	18	15	1265	146.3	99.3	98	105.6	100	101.5	105.8	109.1
Q91VW5	Golgin subfamily A member 4 OS=Mus musculus OX=10090 GN=Golga4 PE=1 SV=2	98.382	11	24	26	23	2238	257.4	98.4	97.3	107.6	97.5	99.4	106.7	102
Q8CGC7	Bifunctional glutamate/proline--tRNA ligase OS=Mus musculus OX=10090 GN=Eprs1 PE=1 SV=4	98.329	16	19	23	19	1512	170	100.9	106.2	104.7	103.1	97	108.9	111.9
Q8BK48	Pyrethroid hydrolase Ces2e OS=Mus musculus OX=10090 GN=Ces2e PE=1 SV=1	98.139	27	11	25	8	559	62.3	126.6	93.6	110.9	73.3	74.6	76.9	70.9
Q921U8	Smoothelin OS=Mus musculus OX=10090 GN=Smtn PE=1 SV=2	98.054	20	17	25	17	923	100.2	90.2	93	93.5	108.7	92.1	94.5	86.5
Q80XL6	Acyl-CoA dehydrogenase family member 11 OS=Mus musculus OX=10090 GN=Acad11 PE=1 SV=2	97.979	26	19	26	19	779	87.3	104.3	103.9	92.8	80.8	104.8	99	117.8
P08752	Guanine nucleotide-binding protein G(i) subunit alpha-2 OS=Mus musculus OX=10090 GN=Gnai2 PE=1 SV=5	96.951	31	10	15	9	355	40.5	103.6	96.3	96.9	99.5	104.1	98.3	105.1
Q8BGD9	Eukaryotic translation initiation factor 4B OS=Mus musculus OX=10090 GN=Eif4b PE=1 SV=1	96.845	34	24	40	24	611	68.8	107.9	97.6	110.3	95.1	94.8	94.1	101.8
P07356	Annexin A2 OS=Mus musculus OX=10090 GN=Anxa2 PE=1 SV=2	96.828	30	11	70	11	339	38.7	110.4	102.8	102.2	99.4	102.3	95.3	91.3
Q9D666	SUN domain-containing protein 1 OS=Mus musculus OX=10090 GN=Sun1 PE=1 SV=2	96.721	20	14	22	14	913	101.9	91	94.8	93.6	94.8	106.1	108.1	114.6
Q9DCW4	Electron transfer flavoprotein subunit beta OS=Mus musculus OX=10090 GN=Etfb PE=1 SV=3	96.616	38	8	20	8	255	27.6	102.3	104.9	106.4	88.5	89.3	96.9	94
Q91VC7	Protein phosphatase 1 regulatory subunit 14A OS=Mus musculus OX=10090 GN=Ppp1r14a PE=1 SV=1	96.572	44	8	10	8	147	16.6	104	92	91.7	113.9	94.4	82.4	92.1
Q9Z160	Conserved oligomeric Golgi complex subunit 1 OS=Mus musculus OX=10090 GN=Cog1 PE=1 SV=3	96.31	20	15	17	15	980	109	90.3	98.9	99.7	99.4	101.4	107.7	102.8
Q61881	DNA replication licensing factor MCM7 OS=Mus musculus OX=10090 GN=Mcm7 PE=1 SV=1	96.214	28	15	21	15	719	81.2	107.6	108.6	92.3	100.7	108.9	109.2	104.5
Q8C0I1	Alkyldihydroxyacetonephosphate synthase, peroxisomal OS=Mus musculus OX=10090 GN=Agps PE=1 SV=1	95.898	21	10	19	10	645	71.6	104.6	107.7	94.9	107.1	109.3	102.5	107
Q6NZJ6	Eukaryotic translation initiation factor 4 gamma 1 OS=Mus musculus OX=10090 GN=Eif4g1 PE=1 SV=1	95.622	13	18	24	17	1600	176	104.3	100.8	101.7	105.3	105.9	106.2	102.5
Q8VEK3	Heterogeneous nuclear ribonucleoprotein U OS=Mus musculus OX=10090 GN=Hnrnpu PE=1 SV=1	95.474	14	9	18	9	800	87.9	100.5	98.5	99.1	95.3	102.5	107.8	114.4
Q9CW03	Structural maintenance of chromosomes protein 3 OS=Mus musculus OX=10090 GN=Smc3 PE=1 SV=2	95.344	15	16	23	15	1217	141.5	93.3	97	95.2	106.1	108	101.7	109.4
Q9QY23	Plakophilin-3 OS=Mus musculus OX=10090 GN=Pkp3 PE=1 SV=2	95.06	29	19	23	19	797	87.3	102	102.1	104.4	99.3	99.5	97.7	100.2
Q9JIG7	Coiled-coil domain-containing protein 22 OS=Mus musculus OX=10090 GN=Ccdc22 PE=1 SV=1	94.84	36	19	20	19	627	70.8	99.2	99.1	104	107.9	104.4	105.1	100.5
P52825	Carnitine O-palmitoyltransferase 2, mitochondrial OS=Mus musculus OX=10090 GN=Cpt2 PE=1 SV=2	94.796	29	14	24	14	658	73.9	103.4	97.6	104.9	95.1	88.6	90.9	90
O89079	Coatomer subunit epsilon OS=Mus musculus OX=10090 GN=Cope PE=1 SV=3	94.739	37	12	21	12	308	34.5	93.7	92.6	97.3	99.3	106.4	99.2	109.8
Q80YX1	Tenascin OS=Mus musculus OX=10090 GN=Tnc PE=1 SV=1	94.67	8	16	21	16	2110	231.7	94.5	98.9	105.8	99.9	103	107.3	89.2
P17426	AP-2 complex subunit alpha-1 OS=Mus musculus OX=10090 GN=Ap2a1 PE=1 SV=1	94.668	17	13	18	8	977	107.6	99.9	101.8	102.1	105.7	96.8	94.4	97.4
Q64737	Trifunctional purine biosynthetic protein adenosine-3 OS=Mus musculus OX=10090 GN=Gart PE=1 SV=3	94.502	20	18	28	18	1010	107.4	105.2	103.2	102.7	103.3	106	102.3	104
Q3TL44	NLR family member X1 OS=Mus musculus OX=10090 GN=Nlrx1 PE=1 SV=1	94.336	23	17	20	17	975	107.8	92.1	101.2	86.4	108.7	109.6	101.9	130.5
P01029	Complement C4-B OS=Mus musculus OX=10090 GN=C4b PE=1 SV=3	94.333	12	17	21	17	1738	192.8	127.6	126.2	94	93.1	115.6	106.9	101.8
Q9CQT1	Methylthioribose-1-phosphate isomerase OS=Mus musculus OX=10090 GN=Mri1 PE=1 SV=1	94.153	41	9	15	9	369	39.4	102.7	98.4	120.8	104	92.2	93.4	95.2
Q64525	Histone H2B type 2-B OS=Mus musculus OX=10090 GN=Hist2h2bb PE=1 SV=3	94.095	63	12	210	3	126	13.9	91.4	92.7	86.7	98	110.5	109.3	95.7
Q8CGK3	Lon protease homolog, mitochondrial OS=Mus musculus OX=10090 GN=Lonp1 PE=1 SV=2	94.063	22	16	18	16	949	105.8	94.6	89.8	103.1	91.2	96.2	105.2	119
Q09199	Beta-1,4 N-acetylgalactosaminyltransferase 2 OS=Mus musculus OX=10090 GN=B4galnt2 PE=2 SV=1	94.04	33	14	25	13	510	58.3	109.1	93.2	103.7	82.9	86	82.5	83.7
Q8K4G1	Latent-transforming growth factor beta-binding protein 4 OS=Mus musculus OX=10090 GN=Ltbp4 PE=1 SV=2	94.004	13	17	17	17	1666	178.5	103.3	104.4	108.2	111.5	102.4	102.9	93.7
P38647	Stress-70 protein, mitochondrial OS=Mus musculus OX=10090 GN=Hspa9 PE=1 SV=3	93.987	21	13	32	13	679	73.4	105.7	108.3	105.6	92.3	97.4	99.9	103.2
P55012	Solute carrier family 12 member 2 OS=Mus musculus OX=10090 GN=Slc12a2 PE=1 SV=2	93.85	9	11	19	11	1205	131	91.8	104.9	94.8	100.6	107.4	104.2	117.3
G5E829	Plasma membrane calcium-transporting ATPase 1 OS=Mus musculus OX=10090 GN=Atp2b1 PE=1 SV=1	93.782	10	12	29	10	1220	134.7	97.9	92.6	93.6	91.4	90.3	88.7	84.4
Q9CZN7	Serine hydroxymethyltransferase, mitochondrial OS=Mus musculus OX=10090 GN=Shmt2 PE=1 SV=1	93.537	43	18	24	18	504	55.7	107.4	110	108.7	96.2	102.3	108.9	105.8
Q8R317	Ubiquilin-1 OS=Mus musculus OX=10090 GN=Ubqln1 PE=1 SV=1	92.738	30	9	19	8	582	61.9	98.2	107.3	99.7	99.9	98.9	98.9	99.5
Q9JHI5	Isovaleryl-CoA dehydrogenase, mitochondrial OS=Mus musculus OX=10090 GN=Ivd PE=1 SV=1	92.603	26	8	19	8	424	46.3	94.4	100.9	100.9	90.8	92	97.1	100.6
O08529	Calpain-2 catalytic subunit OS=Mus musculus OX=10090 GN=Capn2 PE=1 SV=4	92.09	22	12	15	12	700	79.8	103.7	96	104.8	107.3	99.3	103.1	98.2
Q6Y7W8	GRB10-interacting GYF protein 2 OS=Mus musculus OX=10090 GN=Gigyf2 PE=1 SV=2	91.872	13	15	21	14	1291	149.1	100.2	106	101.7	105.7	102.7	102.6	108
O70423	Membrane primary amine oxidase OS=Mus musculus OX=10090 GN=Aoc3 PE=1 SV=3	91.617	24	16	24	16	765	84.5	98.8	91.1	89.6	100.1	90.6	66.6	66.1
Q9D2U9	H2B.U histone 2 OS=Mus musculus OX=10090 GN=H2bu2 PE=1 SV=3	91.606	56	10	166	2	126	14	87.9	86.5	90.2	103.6	110	116.4	98.4
Q62465	Synaptic vesicle membrane protein VAT-1 homolog OS=Mus musculus OX=10090 GN=Vat1 PE=1 SV=3	91.55	22	7	19	7	406	43.1	103.9	97.9	94.5	96.5	102.2	95	88.7
Q60932	Voltage-dependent anion-selective channel protein 1 OS=Mus musculus OX=10090 GN=Vdac1 PE=1 SV=3	91.448	36	8	87	8	296	32.3	94.6	99.5	90.5	99.5	105.2	103.6	103.9
Q9WTS2	Alpha-(1,6)-fucosyltransferase OS=Mus musculus OX=10090 GN=Fut8 PE=1 SV=2	91.432	30	14	15	14	575	66.5	82.9	97.5	84.4	116.2	113.5	105.6	127.3
P23492	Purine nucleoside phosphorylase OS=Mus musculus OX=10090 GN=Pnp PE=1 SV=2	91.331	40	10	31	10	289	32.3	103.6	107.1	104.6	108.6	100.6	103.9	98.4
P08226	Apolipoprotein E OS=Mus musculus OX=10090 GN=Apoe PE=1 SV=2	91.299	48	18	27	17	311	35.8	126.8	112.5	96.6	93.1	105.8	95.8	94.7
O55029	Coatomer subunit beta' OS=Mus musculus OX=10090 GN=Copb2 PE=1 SV=2	91.226	21	15	23	15	905	102.4	96.1	98.4	99.6	100.1	102.5	98.7	104.8
Q7TN37	Transient receptor potential cation channel subfamily M member 4 OS=Mus musculus OX=10090 GN=Trpm4 PE=1 SV=1	91.214	18	15	16	15	1213	135.7	101.2	91.9	106.3	86.1	93.9	91.3	100.2
Q9CYR6	Phosphoacetylglucosamine mutase OS=Mus musculus OX=10090 GN=Pgm3 PE=1 SV=1	91.173	31	12	17	12	542	59.4	97.9	98.7	116.6	100.6	90.2	97	93
P97310	DNA replication licensing factor MCM2 OS=Mus musculus OX=10090 GN=Mcm2 PE=1 SV=3	91.113	21	14	18	14	904	102	100.4	109.2	94	108	109	106.7	107.7
P37804	Transgelin OS=Mus musculus OX=10090 GN=Tagln PE=1 SV=3	91.102	57	13	69	12	201	22.6	83	81.8	90	98.6	94.4	95.2	103.6
P70168	Importin subunit beta-1 OS=Mus musculus OX=10090 GN=Kpnb1 PE=1 SV=2	90.962	23	14	20	14	876	97.1	95.1	109.1	99.4	116.1	107.3	104.4	101
Q91YQ5	Dolichyl-diphosphooligosaccharide--protein glycosyltransferase subunit 1 OS=Mus musculus OX=10090 GN=Rpn1 PE=1 SV=1	90.657	22	14	41	14	608	68.5	93.4	99.2	90.4	97.6	109.1	108.9	108
P55937	Golgin subfamily A member 3 OS=Mus musculus OX=10090 GN=Golga3 PE=1 SV=3	90.536	14	18	20	18	1487	167.1	104.1	98.6	99.8	95.2	93.8	100.9	96
Q00519	Xanthine dehydrogenase/oxidase OS=Mus musculus OX=10090 GN=Xdh PE=1 SV=5	90.033	13	13	18	12	1335	146.5	117.6	106.5	96.8	97	106.2	106.4	98.3
Q9WV91	Prostaglandin F2 receptor negative regulator OS=Mus musculus OX=10090 GN=Ptgfrn PE=1 SV=2	89.853	22	20	23	20	879	98.7	93.3	99.5	92.3	107.2	110.6	98.1	104.7
Q8BU33	2-hydroxyacyl-CoA lyase 2 OS=Mus musculus OX=10090 GN=Ilvbl PE=1 SV=1	89.851	21	11	20	11	632	68.1	106.2	98.8	95.6	89.8	95.7	94.6	92.9
O70209	PDZ and LIM domain protein 3 OS=Mus musculus OX=10090 GN=Pdlim3 PE=1 SV=1	89.596	40	8	25	8	316	34.3	95.3	92.1	95.8	95.2	91.1	93.3	89
O35459	Delta(3,5)-Delta(2,4)-dienoyl-CoA isomerase, mitochondrial OS=Mus musculus OX=10090 GN=Ech1 PE=1 SV=1	89.401	25	6	34	6	327	36.1	108.5	109	99.7	88.2	87.6	88.1	86.4
Q3UW53	Protein Niban 1 OS=Mus musculus OX=10090 GN=Niban1 PE=1 SV=2	89.239	17	14	18	14	926	102.6	97	92.9	97.6	127.4	101	94.8	100.1
P17427	AP-2 complex subunit alpha-2 OS=Mus musculus OX=10090 GN=Ap2a2 PE=1 SV=2	89.203	20	15	23	10	938	104	109.2	103	105.1	101.9	94.8	95.9	95
Q69ZF7	Metal transporter CNNM4 OS=Mus musculus OX=10090 GN=Cnnm4 PE=1 SV=2	89.163	21	11	15	11	771	86.6	85.3	89.2	95.3	115.1	101.8	95.1	113.2
P42208	Septin-2 OS=Mus musculus OX=10090 GN=Septin2 PE=1 SV=2	88.965	36	10	23	10	361	41.5	98.3	99.2	96.5	109.7	100.8	98.6	96.3
Q3URD3	Sarcolemmal membrane-associated protein OS=Mus musculus OX=10090 GN=Slmap PE=1 SV=2	88.789	19	14	21	14	845	96.9	97.5	99.5	87.4	86.3	100.2	85.5	88.2
Q9DBX6	Cytochrome P450 2S1 OS=Mus musculus OX=10090 GN=Cyp2s1 PE=1 SV=1	88.77	24	11	15	11	501	55.6	105.4	83.6	107.7	82.9	81.4	79.7	85.9
Q8R0G9	Nuclear pore complex protein Nup133 OS=Mus musculus OX=10090 GN=Nup133 PE=1 SV=2	88.291	19	13	22	13	1155	128.5	100.6	99.4	99.5	101.2	103.3	102.2	98.9
Q91X72	Hemopexin OS=Mus musculus OX=10090 GN=Hpx PE=1 SV=2	88.108	34	13	30	13	460	51.3	146.2	137.6	90.3	86.3	107.4	102.8	103.7
O09061	Proteasome subunit beta type-1 OS=Mus musculus OX=10090 GN=Psmb1 PE=1 SV=1	87.67	47	9	22	9	240	26.4	104.7	100.9	106.7	98.1	96.6	95.8	96.5
Q99NB9	Splicing factor 3B subunit 1 OS=Mus musculus OX=10090 GN=Sf3b1 PE=1 SV=1	87.553	17	16	21	16	1304	145.7	98.5	95.8	105.5	95.8	98	92.3	107.8
Q8C8R3	Ankyrin-2 OS=Mus musculus OX=10090 GN=Ank2 PE=1 SV=2	87.368	6	21	21	18	3898	426	105.8	92.3	94.9	94.8	94.2	87.7	86.9
Q6A4J8	Ubiquitin carboxyl-terminal hydrolase 7 OS=Mus musculus OX=10090 GN=Usp7 PE=1 SV=1	87.301	17	13	18	13	1103	128.4	98.3	102.5	103.3	103.7	100.7	101.6	105.7
Q8BTZ7	Mannose-1-phosphate guanyltransferase beta OS=Mus musculus OX=10090 GN=Gmppb PE=1 SV=1	87.233	38	10	11	10	360	39.9	94.8	103.3	107.9	105.5	101.3	98.5	111.4
P62715	Serine/threonine-protein phosphatase 2A catalytic subunit beta isoform OS=Mus musculus OX=10090 GN=Ppp2cb PE=1 SV=1	87.183	43	12	27	12	309	35.6	103	102.6	101.2	102.7	103.2	100.4	98.2
P02468	Laminin subunit gamma-1 OS=Mus musculus OX=10090 GN=Lamc1 PE=1 SV=2	87.124	12	14	17	14	1607	177.2	103.8	95.8	104.4	103.5	105.1	98.5	96.1
Q99JR1	Sideroflexin-1 OS=Mus musculus OX=10090 GN=Sfxn1 PE=1 SV=3	87.038	49	11	22	10	322	35.6	93	108.8	90.8	96.1	105.1	102.1	107.6
P09103	Protein disulfide-isomerase OS=Mus musculus OX=10090 GN=P4hb PE=1 SV=2	86.785	32	16	39	16	509	57	96.3	98.4	94.9	100.7	99.1	106.3	95.1
Q8BML9	Glutamine--tRNA ligase OS=Mus musculus OX=10090 GN=Qars1 PE=1 SV=1	86.727	23	16	21	16	775	87.6	103.9	104.6	103.8	101.6	98.7	108.1	108.4
Q80TH2	Erbin OS=Mus musculus OX=10090 GN=Erbin PE=1 SV=3	86.654	14	13	24	13	1402	157.2	101.1	99	107.9	91.8	95.4	98.5	93.7
Q8BSY0	Aspartyl/asparaginyl beta-hydroxylase OS=Mus musculus OX=10090 GN=Asph PE=1 SV=1	86.653	21	11	21	11	741	83	96.5	101	95.5	94.5	101.2	98.4	96
Q8CC86	Nicotinate phosphoribosyltransferase OS=Mus musculus OX=10090 GN=Naprt PE=1 SV=1	86.591	34	10	14	10	538	58.2	105.7	107.6	112	100.7	91.9	93.6	97.4
O35286	Pre-mRNA-splicing factor ATP-dependent RNA helicase DHX15 OS=Mus musculus OX=10090 GN=Dhx15 PE=1 SV=2	86.564	23	15	23	14	795	90.9	99.9	97.4	101.6	100.8	100.3	101.6	99.6
Q60710	Deoxynucleoside triphosphate triphosphohydrolase SAMHD1 OS=Mus musculus OX=10090 GN=Samhd1 PE=1 SV=3	86.461	25	11	16	11	658	75.8	101.2	94.6	106.5	104	102.8	107.4	104.2
O09159	Lysosomal alpha-mannosidase OS=Mus musculus OX=10090 GN=Man2b1 PE=1 SV=4	86.206	15	11	17	11	1013	114.6	91.6	103.4	97.7	102	101.2	99.3	101.2
Q9WVA4	Transgelin-2 OS=Mus musculus OX=10090 GN=Tagln2 PE=1 SV=4	86.205	48	9	30	7	199	22.4	103.1	98.2	105.8	93.1	94.9	96.7	90.8
Q61233	Plastin-2 OS=Mus musculus OX=10090 GN=Lcp1 PE=1 SV=4	86.152	16	10	25	8	627	70.1	98.4	107.9	101.7	111.7	110.1	109.6	111.6
Q9CXS4	Centromere protein V OS=Mus musculus OX=10090 GN=Cenpv PE=1 SV=2	86.135	42	10	16	10	252	27.5	85.4	98.2	97.5	93.5	100.3	112.6	109
Q6ZQ38	Cullin-associated NEDD8-dissociated protein 1 OS=Mus musculus OX=10090 GN=Cand1 PE=1 SV=2	86.004	15	15	20	15	1230	136.2	97.6	106.3	103.7	108.1	98.8	95.3	101.6
P01899	H-2 class I histocompatibility antigen, D-B alpha chain OS=Mus musculus OX=10090 GN=H2-D1 PE=1 SV=2	85.988	30	11	29	6	362	40.8	90.8	91.9	86.9	105.2	115.2	138.8	106.4
Q99KJ8	Dynactin subunit 2 OS=Mus musculus OX=10090 GN=Dctn2 PE=1 SV=3	85.96	24	10	21	10	402	44.1	97.6	97.7	97.5	101.1	103.6	98.3	104.2
Q9QYR9	Acyl-coenzyme A thioesterase 2, mitochondrial OS=Mus musculus OX=10090 GN=Acot2 PE=1 SV=2	85.953	34	11	18	6	453	49.6	107	100.7	107.2	89.6	92.3	92.4	87.9
Q61792	LIM and SH3 domain protein 1 OS=Mus musculus OX=10090 GN=Lasp1 PE=1 SV=1	85.947	32	8	20	8	263	30	107.3	99.1	113	88.2	91.1	101.6	90
Q9JHK4	Geranylgeranyl transferase type-2 subunit alpha OS=Mus musculus OX=10090 GN=Rabggta PE=1 SV=1	85.746	35	12	14	12	567	64.9	98.8	103.1	101	106.3	100.6	96.5	101.8
Q9D6Z1	Nucleolar protein 56 OS=Mus musculus OX=10090 GN=Nop56 PE=1 SV=2	85.664	28	12	17	12	580	64.4	92.1	96.7	99	111.8	111.7	100	107.9
Q9EPE9	Endoplasmic reticulum transmembrane helix translocase OS=Mus musculus OX=10090 GN=Atp13a1 PE=1 SV=2	85.635	17	16	24	16	1200	132.3	99.7	98.5	100.6	95.5	102.6	104	105.4
P50396	Rab GDP dissociation inhibitor alpha OS=Mus musculus OX=10090 GN=Gdi1 PE=1 SV=3	85.63	23	10	20	7	447	50.5	100.1	101.5	104.7	105.5	93.9	96.3	95
Q9CU62	Structural maintenance of chromosomes protein 1A OS=Mus musculus OX=10090 GN=Smc1a PE=1 SV=4	85.565	13	15	17	15	1233	143.1	99.9	93.7	101.8	100.5	104.1	98.3	103.1
P97807	Fumarate hydratase, mitochondrial OS=Mus musculus OX=10090 GN=Fh PE=1 SV=3	85.562	29	9	41	9	507	54.3	94.1	109.1	100.6	89.9	97.2	104.7	100.6
Q3US41	Epithelial splicing regulatory protein 1 OS=Mus musculus OX=10090 GN=Esrp1 PE=1 SV=2	85.5	24	11	16	10	680	75.5	101.8	100.8	112.3	97.8	101.4	102.1	103.1
O55106	Striatin OS=Mus musculus OX=10090 GN=Strn PE=1 SV=2	85.338	16	10	13	10	780	85.9	103.9	99.6	97.8	95.9	99.2	102.9	100.4
Q62433	Protein NDRG1 OS=Mus musculus OX=10090 GN=Ndrg1 PE=1 SV=1	85.194	25	7	27	7	394	43	92.2	88.9	105.4	96.8	98.7	93.9	94.2
Q62318	Transcription intermediary factor 1-beta OS=Mus musculus OX=10090 GN=Trim28 PE=1 SV=3	85.102	25	12	20	12	834	88.8	97	99.2	99.1	101.1	103.9	107.3	106.4
Q8CFI7	DNA-directed RNA polymerase II subunit RPB2 OS=Mus musculus OX=10090 GN=Polr2b PE=1 SV=2	85.009	17	18	21	18	1174	133.8	102.8	100.1	98.7	99.6	104	99.1	107.1
Q8R059	UDP-glucose 4-epimerase OS=Mus musculus OX=10090 GN=Gale PE=1 SV=1	84.883	43	10	16	10	347	38.2	88.6	105.3	109.3	98.7	95.7	125.2	113.3
Q9QUR6	Prolyl endopeptidase OS=Mus musculus OX=10090 GN=Prep PE=1 SV=1	84.855	22	13	17	13	710	80.7	106.4	106.1	111.1	102.5	95.9	96.7	99.3
P21107	Tropomyosin alpha-3 chain OS=Mus musculus OX=10090 GN=Tpm3 PE=1 SV=3	84.825	26	12	28	4	285	33	124.3	92.8	115.8	84.5	91.5	88.9	87.2
Q3THE2	Myosin regulatory light chain 12B OS=Mus musculus OX=10090 GN=Myl12b PE=1 SV=2	84.792	42	8	45	5	172	19.8	109.9	85.9	108.8	90	91	87.4	90.2
Q68FL4	Putative adenosylhomocysteinase 3 OS=Mus musculus OX=10090 GN=Ahcyl2 PE=1 SV=1	84.625	23	11	17	7	613	66.9	95	96.5	100.9	96.3	92.6	97.9	93.8
Q7TQG1	Pleckstrin homology domain-containing family A member 6 OS=Mus musculus OX=10090 GN=Plekha6 PE=1 SV=1	84.579	15	16	19	16	1173	131.3	98.9	99.9	97.8	99	99.3	100.1	100.5
O08808	Protein diaphanous homolog 1 OS=Mus musculus OX=10090 GN=Diaph1 PE=1 SV=1	84.487	10	10	12	10	1255	139.3	102.5	99.8	105.7	113.4	94.4	97.4	94.3
P24527	Leukotriene A-4 hydrolase OS=Mus musculus OX=10090 GN=Lta4h PE=1 SV=4	84.485	22	12	20	12	611	69	97	104.9	102.7	103.6	100.3	95.8	101.4
Q8C2Q3	RNA-binding protein 14 OS=Mus musculus OX=10090 GN=Rbm14 PE=1 SV=1	84.126	20	11	17	11	669	69.4	106.2	92	91	92.8	105	101.3	104
Q07797	Galectin-3-binding protein OS=Mus musculus OX=10090 GN=Lgals3bp PE=1 SV=1	84.057	24	9	16	9	577	64.5	123.6	95	100.2	92.2	106.5	108.8	102.3
Q8BG05	Heterogeneous nuclear ribonucleoprotein A3 OS=Mus musculus OX=10090 GN=Hnrnpa3 PE=1 SV=1	83.737	38	12	21	12	379	39.6	118.7	94.7	95	94.8	105.3	99.3	117.7
Q99P88	Nuclear pore complex protein Nup155 OS=Mus musculus OX=10090 GN=Nup155 PE=1 SV=1	83.579	16	17	22	17	1391	155	103.9	97.7	95.2	98.2	104.3	100.4	102.8
Q8BTY2	Sodium bicarbonate cotransporter 3 OS=Mus musculus OX=10090 GN=Slc4a7 PE=1 SV=2	83.499	15	9	12	9	1034	116.4	84.7	101.6	89.9	104	107.7	108.1	108.1
Q8BJ71	Nuclear pore complex protein Nup93 OS=Mus musculus OX=10090 GN=Nup93 PE=1 SV=1	83.486	20	14	19	14	819	93.2	100.5	96.6	90	94.9	102.9	94.5	98.6
P49718	DNA replication licensing factor MCM5 OS=Mus musculus OX=10090 GN=Mcm5 PE=1 SV=2	83.184	21	12	17	12	734	82.4	110.9	104.3	96.7	102.8	105.5	106.5	106.6
P29341	Polyadenylate-binding protein 1 OS=Mus musculus OX=10090 GN=Pabpc1 PE=1 SV=2	83.099	24	16	24	15	636	70.6	115.3	97.8	113.6	93.5	94.3	93.2	93.9
P15331	Peripherin OS=Mus musculus OX=10090 GN=Prph PE=1 SV=2	83.085	31	16	25	13	475	54.2	95	90	90.2	78.4	89.2	84.7	67.8
Q9R1P0	Proteasome subunit alpha type-4 OS=Mus musculus OX=10090 GN=Psma4 PE=1 SV=1	83.034	25	4	16	4	261	29.5	95.8	106.3	102.4	94.9	101.2	106.9	96.8
Q91YR7	Pre-mRNA-processing factor 6 OS=Mus musculus OX=10090 GN=Prpf6 PE=1 SV=1	82.838	24	18	22	18	941	106.7	91.6	94.4	94.9	103.3	107.7	104.6	106.4
Q9QXX4	Calcium-binding mitochondrial carrier protein Aralar2 OS=Mus musculus OX=10090 GN=Slc25a13 PE=1 SV=1	82.836	23	11	18	9	676	74.4	97.6	100.5	97.4	97.9	93.4	91.8	103.4
Q99J99	3-mercaptopyruvate sulfurtransferase OS=Mus musculus OX=10090 GN=Mpst PE=1 SV=4	82.8	30	9	17	9	297	33.1	88.5	88.4	120.8	83	78.5	83.3	79.3
Q91W50	Cold shock domain-containing protein E1 OS=Mus musculus OX=10090 GN=Csde1 PE=1 SV=1	82.662	21	14	17	14	798	88.7	121.3	101.2	101.6	95.6	104.7	106.5	108
P03995	Glial fibrillary acidic protein OS=Mus musculus OX=10090 GN=Gfap PE=1 SV=4	82.602	31	13	17	10	430	49.9	103.3	100.4	89.2	98.8	90.5	86	85.5
Q9WTI7	Unconventional myosin-Ic OS=Mus musculus OX=10090 GN=Myo1c PE=1 SV=2	82.502	17	14	17	14	1063	121.9	107.9	93.4	103.6	98.2	99.5	99.8	103.4
Q8BGT9	Polypeptide N-acetylgalactosaminyltransferase 12 OS=Mus musculus OX=10090 GN=Galnt12 PE=2 SV=1	82.379	36	14	22	14	576	66.5	100	93.7	99.1	90.1	97.5	104	95
Q8BFR5	Elongation factor Tu, mitochondrial OS=Mus musculus OX=10090 GN=Tufm PE=1 SV=1	82.341	25	8	18	8	452	49.5	101	100.8	98.5	92.9	99.8	104.2	107.9
P46471	26S proteasome regulatory subunit 7 OS=Mus musculus OX=10090 GN=Psmc2 PE=1 SV=5	82.309	37	14	26	14	433	48.6	97.3	102.2	103.3	103.9	103.3	107.5	104.5
Q505F5	Leucine-rich repeat-containing protein 47 OS=Mus musculus OX=10090 GN=Lrrc47 PE=1 SV=1	82.026	37	14	18	14	581	63.6	103.2	97.8	109.3	112.9	92.7	88.9	91.9
Q99KP3	Lambda-crystallin homolog OS=Mus musculus OX=10090 GN=Cryl1 PE=1 SV=3	82.018	44	9	20	9	319	35.2	99.9	99.6	110.1	91.9	87.9	87.9	91.7
Q3TJ91	LLGL scribble cell polarity complex component 2 OS=Mus musculus OX=10090 GN=Llgl2 PE=1 SV=2	82.017	17	15	19	14	1027	114.3	96.3	91.2	118.5	101	95.2	93	90.4
Q61739	Integrin alpha-6 OS=Mus musculus OX=10090 GN=Itga6 PE=1 SV=3	81.585	16	15	24	15	1091	122.1	99.6	102.6	95.7	105.8	106.6	93	107.8
Q61598	Rab GDP dissociation inhibitor beta OS=Mus musculus OX=10090 GN=Gdi2 PE=1 SV=1	81.509	28	10	26	7	445	50.5	104.8	100.3	111.8	107.5	95.5	96.3	88.2
Q9JI39	ATP-binding cassette sub-family B member 10, mitochondrial OS=Mus musculus OX=10090 GN=Abcb10 PE=1 SV=1	81.438	16	7	10	7	715	77.1	96.8	103.7	100.4	92.4	97.9	91.2	101.8
O35841	Apoptosis inhibitor 5 OS=Mus musculus OX=10090 GN=Api5 PE=1 SV=2	81.326	15	6	11	6	504	56.8	94.5	103.9	96.9	107.9	109.2	105.5	109.2
Q91VC3	Eukaryotic initiation factor 4A-III OS=Mus musculus OX=10090 GN=Eif4a3 PE=1 SV=3	81.192	35	11	19	11	411	46.8	96.7	101.5	92.8	102.3	106.7	105	102.9
Q9DBG5	Perilipin-3 OS=Mus musculus OX=10090 GN=Plin3 PE=1 SV=1	81.069	38	10	15	10	437	47.2	101.5	101	102.2	98.8	110.7	96.2	110.3
Q8BMJ2	Leucine--tRNA ligase, cytoplasmic OS=Mus musculus OX=10090 GN=Lars1 PE=1 SV=2	81.04	12	12	19	12	1178	134.1	98.8	100.9	102.2	109	98.9	108.7	107.3
Q8VDM4	26S proteasome non-ATPase regulatory subunit 2 OS=Mus musculus OX=10090 GN=Psmd2 PE=1 SV=1	80.99	16	9	14	9	908	100.1	93.9	102.3	98.2	107.2	105.9	106.6	109.6
O88456	Calpain small subunit 1 OS=Mus musculus OX=10090 GN=Capns1 PE=1 SV=1	80.97	37	6	17	6	269	28.4	97.8	103.1	100.9	103.3	103.9	102.2	101.9
P54763	Ephrin type-B receptor 2 OS=Mus musculus OX=10090 GN=Ephb2 PE=1 SV=3	80.916	19	13	16	12	986	109.8	101.7	104.4	97.1	105.3	107.8	103.8	104.7
Q91YE8	Synaptopodin-2 OS=Mus musculus OX=10090 GN=Synpo2 PE=1 SV=2	80.89	15	11	19	11	1087	116.5	80.2	87.2	92.8	98.8	81.3	94.9	87.3
Q8CGF7	Transcription elongation regulator 1 OS=Mus musculus OX=10090 GN=Tcerg1 PE=1 SV=2	80.856	12	18	20	18	1100	123.7	100.2	94.5	100.6	102.1	101.3	100.6	105.2
Q9D3D9	ATP synthase subunit delta, mitochondrial OS=Mus musculus OX=10090 GN=Atp5f1d PE=1 SV=1	80.838	33	3	105	3	168	17.6	88.9	107.1	86.4	98.3	107.1	107.8	104.6
Q9D0I9	Arginine--tRNA ligase, cytoplasmic OS=Mus musculus OX=10090 GN=Rars1 PE=1 SV=2	80.629	19	14	17	14	660	75.6	105.6	102.4	107.8	103	94.6	102.7	105.3
Q6PDN3	Myosin light chain kinase, smooth muscle OS=Mus musculus OX=10090 GN=Mylk PE=1 SV=3	80.562	6	14	35	14	1941	212.8	110.4	90.4	100.1	96.3	87.9	90.3	82.5
Q5SWU9	Acetyl-CoA carboxylase 1 OS=Mus musculus OX=10090 GN=Acaca PE=1 SV=1	80.453	8	16	18	13	2345	265.1	98.3	103.6	103.4	112	100.1	101.9	103
Q571I9	Aldehyde dehydrogenase family 16 member A1 OS=Mus musculus OX=10090 GN=Aldh16a1 PE=1 SV=2	80.424	22	15	16	15	802	84.7	104.9	103.1	119.6	98.4	94.9	99	95.8
Q8K310	Matrin-3 OS=Mus musculus OX=10090 GN=Matr3 PE=1 SV=1	80.304	18	15	21	15	846	94.6	107.1	94.1	102.6	94.4	102.7	105.5	102.1
Q9D6R2	Isocitrate dehydrogenase [NAD] subunit alpha, mitochondrial OS=Mus musculus OX=10090 GN=Idh3a PE=1 SV=1	80.195	22	8	20	8	366	39.6	91.6	110.8	102.9	97	91.1	102.7	107.9
Q7TPV4	Myb-binding protein 1A OS=Mus musculus OX=10090 GN=Mybbp1a PE=1 SV=2	80.178	15	16	19	16	1344	151.9	123.5	105.6	96.2	105.7	107.3	98.1	109.7
P62196	26S proteasome regulatory subunit 8 OS=Mus musculus OX=10090 GN=Psmc5 PE=1 SV=1	80.147	29	11	16	10	406	45.6	103	100.8	108.1	106.5	99.2	105	106.1
Q91YI0	Argininosuccinate lyase OS=Mus musculus OX=10090 GN=Asl PE=1 SV=1	79.946	22	11	16	11	464	51.7	103.9	101.8	104.8	98.9	97.6	97.4	96.9
Q99MN1	Lysine--tRNA ligase OS=Mus musculus OX=10090 GN=Kars1 PE=1 SV=1	79.912	23	12	14	12	595	67.8	94.5	97.8	99.9	137.9	100.1	105.1	105.3
P68040	Receptor of activated protein C kinase 1 OS=Mus musculus OX=10090 GN=Rack1 PE=1 SV=3	79.859	37	10	20	10	317	35.1	106.4	97.7	96.9	98.4	104.8	106.9	103.9
Q64524	Histone H2B type 2-E OS=Mus musculus OX=10090 GN=H2bc21 PE=1 SV=3	79.753	50	8	157	1	126	14	84	76.2	86.2	86.5	88.3	97.4	83.9
A2A8L5	Receptor-type tyrosine-protein phosphatase F OS=Mus musculus OX=10090 GN=Ptprf PE=1 SV=1	79.514	11	15	16	11	1898	211.4	91.3	106.5	99.5	101.1	105.8	105.1	101.8
Q99MR8	Methylcrotonoyl-CoA carboxylase subunit alpha, mitochondrial OS=Mus musculus OX=10090 GN=Mccc1 PE=1 SV=2	79.504	20	12	16	11	717	79.3	96.5	102.9	106.3	95.5	93.8	102	103.6
Q9D2V7	Coronin-7 OS=Mus musculus OX=10090 GN=Coro7 PE=1 SV=2	79.501	20	13	24	13	922	100.7	97.1	99.1	103.6	106	105.7	106.9	100.3
Q922P9	Putative oxidoreductase GLYR1 OS=Mus musculus OX=10090 GN=Glyr1 PE=1 SV=1	79.393	19	10	13	10	546	59.7	83	84	94.3	96.2	108.9	106.2	103.5
Q9CZS1	Aldehyde dehydrogenase X, mitochondrial OS=Mus musculus OX=10090 GN=Aldh1b1 PE=1 SV=1	79.275	28	16	35	11	519	57.5	96.9	101.7	105.8	89.2	89.5	98.2	96.2
Q60604	Adseverin OS=Mus musculus OX=10090 GN=Scin PE=1 SV=3	79.259	23	15	16	15	715	80.2	81.3	92.9	108.4	92.7	81.2	81	86.8
Q8K4L3	Supervillin OS=Mus musculus OX=10090 GN=Svil PE=1 SV=1	79.252	7	14	16	14	2170	243	97.7	95.9	103.2	109.3	88.5	102.3	89.5
P48036	Annexin A5 OS=Mus musculus OX=10090 GN=Anxa5 PE=1 SV=1	79.217	40	13	44	13	319	35.7	104.9	102.8	92.9	98.4	101	101.2	91.3
Q8JZM8	Mucin-4 OS=Mus musculus OX=10090 GN=Muc4 PE=2 SV=2	79.013	7	15	16	15	3470	368.2	85.9	89.5	100.9	100.5	105	121	103.8
Q9DC69	NADH dehydrogenase [ubiquinone] 1 alpha subcomplex subunit 9, mitochondrial OS=Mus musculus OX=10090 GN=Ndufa9 PE=1 SV=2	78.968	36	13	27	13	377	42.5	97.5	99.2	96.9	93.5	95.1	90.8	109.3
Q9DCC4	Pyrroline-5-carboxylate reductase 3 OS=Mus musculus OX=10090 GN=Pycr3 PE=1 SV=2	78.694	35	8	21	8	274	28.7	94.2	99.4	103	109.6	99	96.2	95.1
Q80VQ1	Leucine-rich repeat-containing protein 1 OS=Mus musculus OX=10090 GN=Lrrc1 PE=1 SV=2	78.687	29	9	11	8	524	59.4	101.3	99.5	104.6	93.6	99.3	99.7	97.9
O70318	Band 4.1-like protein 2 OS=Mus musculus OX=10090 GN=Epb41l2 PE=1 SV=2	78.315	17	13	16	13	988	109.9	97.3	100	108.6	101.7	93	97.4	96.8
P51660	Peroxisomal multifunctional enzyme type 2 OS=Mus musculus OX=10090 GN=Hsd17b4 PE=1 SV=3	78.258	21	14	24	14	735	79.4	108.9	103.1	97.3	87.7	98.5	95.2	93.7
Q9QY81	Nuclear pore membrane glycoprotein 210 OS=Mus musculus OX=10090 GN=Nup210 PE=1 SV=2	78.099	12	19	23	19	1886	204	101.2	93.8	94.2	97.1	101.5	100.9	102.1
P62962	Profilin-1 OS=Mus musculus OX=10090 GN=Pfn1 PE=1 SV=2	78.054	33	6	61	6	140	14.9	97	106.9	99.6	99.1	103.2	105.6	99.1
O09131	Glutathione S-transferase omega-1 OS=Mus musculus OX=10090 GN=Gsto1 PE=1 SV=2	77.995	30	6	25	6	240	27.5	102	108.6	104.8	98.5	94.8	90.7	95.3
P12382	ATP-dependent 6-phosphofructokinase, liver type OS=Mus musculus OX=10090 GN=Pfkl PE=1 SV=4	77.976	22	12	17	8	780	85.3	95.5	107.7	117.3	104.4	85.8	97.9	98.9
Q3U487	E3 ubiquitin-protein ligase HECTD3 OS=Mus musculus OX=10090 GN=Hectd3 PE=1 SV=2	77.782	18	13	16	13	861	97.3	89.5	101.6	103.8	116.9	101.7	100	104
Q91WT9	Cystathionine beta-synthase OS=Mus musculus OX=10090 GN=Cbs PE=1 SV=3	77.775	31	11	16	11	561	61.5	93.4	96.7	111.6	108.7	98.1	101	97.9
P99026	Proteasome subunit beta type-4 OS=Mus musculus OX=10090 GN=Psmb4 PE=1 SV=1	77.754	32	5	27	5	264	29.1	100.1	102.8	97.5	99.7	101.7	104.2	96.9
Q9Z0Z4	Hephaestin OS=Mus musculus OX=10090 GN=Heph PE=1 SV=3	77.679	13	13	18	13	1157	129.6	102.9	99	105.5	100.7	96.4	92.9	98.2
Q9R100	Cadherin-17 OS=Mus musculus OX=10090 GN=Cdh17 PE=1 SV=1	77.604	17	12	28	12	827	91.6	98.8	100.9	101.9	93.1	95.8	94.5	99.6
Q922S4	cGMP-dependent 3',5'-cyclic phosphodiesterase OS=Mus musculus OX=10090 GN=Pde2a PE=1 SV=4	77.479	14	8	9	8	939	105.6	90.5	96.5	104.1	102.5	98.5	103.7	101.4
P09055	Integrin beta-1 OS=Mus musculus OX=10090 GN=Itgb1 PE=1 SV=1	77.426	15	11	30	11	798	88.2	97.3	105.5	91.1	100.6	106.3	96.6	99.6
Q6P4S8	Integrator complex subunit 1 OS=Mus musculus OX=10090 GN=Ints1 PE=1 SV=2	77.073	9	14	15	14	2195	245	91.2	94.5	98	104.3	102.4	104.1	105.2
Q91W39	Nuclear receptor coactivator 5 OS=Mus musculus OX=10090 GN=Ncoa5 PE=1 SV=1	77.036	27	17	17	17	579	65.3	95.8	98.7	97.6	100.8	104.1	101.2	104.2
Q8BLN5	Lanosterol synthase OS=Mus musculus OX=10090 GN=Lss PE=1 SV=2	77.013	21	12	18	12	733	83.1	97.8	100.5	94.2	106.1	108.9	104	112.5
P81117	Nucleobindin-2 OS=Mus musculus OX=10090 GN=Nucb2 PE=1 SV=2	76.99	21	8	16	8	420	50.3	92.6	96	99.8	109.8	103.6	113.6	99.9
Q8BZF8	Phosphoglucomutase-like protein 5 OS=Mus musculus OX=10090 GN=Pgm5 PE=1 SV=2	76.963	25	13	26	13	567	62.2	98.4	96.6	96	104.9	93.3	89.6	96
Q3TZZ7	Extended synaptotagmin-2 OS=Mus musculus OX=10090 GN=Esyt2 PE=1 SV=1	76.822	18	10	12	10	845	94.1	97.1	97.4	94.1	100.5	103.4	104.7	97.1
Q11011	Puromycin-sensitive aminopeptidase OS=Mus musculus OX=10090 GN=Npepps PE=1 SV=2	76.562	14	15	19	15	920	103.3	105.8	103	110.7	102.5	92.8	90.9	94.1
Q9QZQ1	Afadin OS=Mus musculus OX=10090 GN=Afdn PE=1 SV=3	76.539	8	18	22	17	1820	206.4	108.3	93.4	117.2	92.1	96.4	97.7	95.4
Q00612	Glucose-6-phosphate 1-dehydrogenase X OS=Mus musculus OX=10090 GN=G6pdx PE=1 SV=3	76.501	25	13	17	13	515	59.2	111.1	98.3	119.6	105.3	99.8	97.1	102.7
P32921	Tryptophan--tRNA ligase, cytoplasmic OS=Mus musculus OX=10090 GN=Wars1 PE=1 SV=2	76.453	22	11	27	11	481	54.3	94.7	95.6	111.4	114.2	95.4	119.9	102.7
P29758	Ornithine aminotransferase, mitochondrial OS=Mus musculus OX=10090 GN=Oat PE=1 SV=1	76.299	32	8	26	8	439	48.3	109.5	103	103.7	85.6	90	94.5	91.5
Q99K30	Epidermal growth factor receptor kinase substrate 8-like protein 2 OS=Mus musculus OX=10090 GN=Eps8l2 PE=1 SV=1	76.238	21	12	15	12	729	82.2	99.5	96.1	109.2	88.6	89.1	95.4	82.5
Q61990	Poly(rC)-binding protein 2 OS=Mus musculus OX=10090 GN=Pcbp2 PE=1 SV=1	75.838	26	7	18	4	362	38.2	105.9	95.6	102.7	95.2	101.9	103.8	102.8
Q91YW3	DnaJ homolog subfamily C member 3 OS=Mus musculus OX=10090 GN=Dnajc3 PE=1 SV=1	75.818	29	10	15	10	504	57.4	95.5	107.2	93.6	100.9	102.8	99.9	102
P17225	Polypyrimidine tract-binding protein 1 OS=Mus musculus OX=10090 GN=Ptbp1 PE=1 SV=2	75.715	31	7	16	7	527	56.4	100.7	100.7	107.8	95.7	95.4	101.8	104.9
P51174	Long-chain specific acyl-CoA dehydrogenase, mitochondrial OS=Mus musculus OX=10090 GN=Acadl PE=1 SV=2	75.611	26	9	30	9	430	47.9	105.2	109.4	102.8	94.3	95.1	98.9	99.1
P09803	Cadherin-1 OS=Mus musculus OX=10090 GN=Cdh1 PE=1 SV=1	75.539	14	12	20	12	884	98.2	100.7	105.8	102.6	96.2	96.8	94.3	104.7
Q8BIQ5	Cleavage stimulation factor subunit 2 OS=Mus musculus OX=10090 GN=Cstf2 PE=1 SV=2	75.53	25	11	14	7	580	61.3	103.5	98	99.5	96.8	103.4	98.4	104.3
Q63886	UDP-glucuronosyltransferase 1A1 OS=Mus musculus OX=10090 GN=Ugt1a1 PE=1 SV=2	75.485	25	11	23	6	535	60	109.1	90.7	89.8	80.5	71.9	75.9	65.3
P62996	Transformer-2 protein homolog beta OS=Mus musculus OX=10090 GN=Tra2b PE=1 SV=1	75.422	39	15	22	11	288	33.6	99.3	95.6	92.8	103.9	110.4	108.5	99.2
Q61292	Laminin subunit beta-2 OS=Mus musculus OX=10090 GN=Lamb2 PE=1 SV=2	75.34	10	15	18	14	1799	196.5	98.1	90.3	95.2	100.9	102	92	90.7
Q8CFX1	GDH/6PGL endoplasmic bifunctional protein OS=Mus musculus OX=10090 GN=H6pd PE=1 SV=2	75.303	21	13	16	13	789	88.9	110.3	105.8	96	103.1	100.8	99.4	94.6
Q9CZ04	COP9 signalosome complex subunit 7a OS=Mus musculus OX=10090 GN=Cops7a PE=1 SV=2	75.129	39	5	10	5	275	30.2	99.6	105	106.1	101.1	99.6	101	96.3
Q6WVG3	BTB/POZ domain-containing protein KCTD12 OS=Mus musculus OX=10090 GN=Kctd12 PE=1 SV=1	75.091	35	10	16	9	327	35.9	104.2	96.4	103.2	94.1	103.5	100.1	95.5
Q9D051	Pyruvate dehydrogenase E1 component subunit beta, mitochondrial OS=Mus musculus OX=10090 GN=Pdhb PE=1 SV=1	74.988	22	5	17	5	359	38.9	94.2	104.2	98.1	95.7	100.2	104.3	103.5
Q9QXK3	Coatomer subunit gamma-2 OS=Mus musculus OX=10090 GN=Copg2 PE=1 SV=1	74.954	16	11	16	10	871	97.6	90.5	100.6	91.7	110.9	110.8	104.7	114.5
Q61781	Keratin, type I cytoskeletal 14 OS=Mus musculus OX=10090 GN=Krt14 PE=1 SV=2	74.751	14	10	32	1	484	52.8	88.9	97.1	93.1	130.1	99.7	79.4	116.7
Q61595	Kinectin OS=Mus musculus OX=10090 GN=Ktn1 PE=1 SV=1	74.538	11	15	21	15	1327	152.5	101	89.1	113	97.7	98.9	97.8	95.2
Q9JLV6	Bifunctional polynucleotide phosphatase/kinase OS=Mus musculus OX=10090 GN=Pnkp PE=1 SV=2	74.489	30	13	14	13	522	57.2	97.6	98.2	100.9	106.8	103.9	100.9	101.7
Q99MS7	EH domain-binding protein 1-like protein 1 OS=Mus musculus OX=10090 GN=Ehbp1l1 PE=1 SV=1	74.441	8	14	14	14	1716	184.7	104.4	94.3	109.7	93.2	95.7	107.8	98.1
Q62095	ATP-dependent RNA helicase DDX3Y OS=Mus musculus OX=10090 GN=Ddx3y PE=1 SV=2	74.312	22	14	24	1	658	73.4	102.4	105.6	94.4	101.8	109.8	124.5	107.8
Q8VCW8	Medium-chain acyl-CoA ligase ACSF2, mitochondrial OS=Mus musculus OX=10090 GN=Acsf2 PE=1 SV=1	74.311	21	9	14	9	615	67.9	96.9	92	108.8	82.3	80.7	90.4	91.7
Q922B2	Aspartate--tRNA ligase, cytoplasmic OS=Mus musculus OX=10090 GN=Dars1 PE=1 SV=2	74.247	28	14	16	14	501	57.1	105.3	98.3	107.2	106.2	94	100.9	108.6
P97351	40S ribosomal protein S3a OS=Mus musculus OX=10090 GN=Rps3a PE=1 SV=3	74.155	34	9	39	9	264	29.9	94.2	115.7	103.8	95.5	96.5	108.8	100.3
P61922	4-aminobutyrate aminotransferase, mitochondrial OS=Mus musculus OX=10090 GN=Abat PE=1 SV=1	74.117	26	9	11	9	500	56.4	90.4	100.4	104.3	83.5	84.1	87.1	108.6
P10630	Eukaryotic initiation factor 4A-II OS=Mus musculus OX=10090 GN=Eif4a2 PE=1 SV=2	74.106	27	11	29	3	407	46.4	93.6	104.4	89	103.7	103.1	106	104.1
Q99MZ6	Unconventional myosin-VIIb OS=Mus musculus OX=10090 GN=Myo7b PE=1 SV=3	74.024	10	18	24	18	2113	240.7	105.2	93.4	111.3	90.3	88.1	97	93.2
Q9WUB3	Glycogen phosphorylase, muscle form OS=Mus musculus OX=10090 GN=Pygm PE=1 SV=3	73.807	21	16	17	8	842	97.2	103.2	90.9	102.1	96.4	85.4	82.2	88.9
P0DP27	Calmodulin-2 OS=Mus musculus OX=10090 GN=Calm2 PE=1 SV=1	73.547	49	4	39	3	149	16.8	96	111.3	95.8	98.4	97.8	100.5	101.5
Q00897	Alpha-1-antitrypsin 1-4 OS=Mus musculus OX=10090 GN=Serpina1d PE=1 SV=1	73.227	15	7	42	6	413	46	96.6	88.8	99.8	91.8	104.1	98.3	95.5
Q8VDM6	Heterogeneous nuclear ribonucleoprotein U-like protein 1 OS=Mus musculus OX=10090 GN=Hnrnpul1 PE=1 SV=1	73.182	19	15	18	15	859	95.9	95.9	101.8	102.6	99.6	99.3	107.1	100.3
Q8JZQ2	AFG3-like protein 2 OS=Mus musculus OX=10090 GN=Afg3l2 PE=1 SV=1	73.163	17	12	20	10	802	89.5	96.9	101.1	93.5	94.9	100.1	93.1	104.3
Q9JIF7	Coatomer subunit beta OS=Mus musculus OX=10090 GN=Copb1 PE=1 SV=1	73.15	16	12	17	12	953	107	94	99.4	104.9	105.8	97.8	94.2	114.1
Q9Z1T1	AP-3 complex subunit beta-1 OS=Mus musculus OX=10090 GN=Ap3b1 PE=1 SV=2	73.008	15	11	16	11	1105	122.7	98	98.9	102.2	101	97.8	97.3	98.6
Q9EPU0	Regulator of nonsense transcripts 1 OS=Mus musculus OX=10090 GN=Upf1 PE=1 SV=2	72.779	14	13	14	13	1124	123.9	108.3	110.3	108.5	98.3	98.7	100.8	99.8
Q8C522	Endonuclease domain-containing 1 protein OS=Mus musculus OX=10090 GN=Endod1 PE=1 SV=2	72.758	23	11	20	11	501	55.2	99	94.7	97.3	88.2	97.3	92.9	95.5
Q8JZN5	Complex I assembly factor ACAD9, mitochondrial OS=Mus musculus OX=10090 GN=Acad9 PE=1 SV=2	72.733	26	12	16	12	625	68.7	102.4	104.7	103.9	100.7	95.6	94.3	103
Q9WVK4	EH domain-containing protein 1 OS=Mus musculus OX=10090 GN=Ehd1 PE=1 SV=1	72.688	25	10	19	7	534	60.6	98.5	96.9	96.5	112.2	102.4	96.2	97.3
Q8QZT1	Acetyl-CoA acetyltransferase, mitochondrial OS=Mus musculus OX=10090 GN=Acat1 PE=1 SV=1	72.621	26	6	20	6	424	44.8	88.3	108.3	98.2	101.5	94.1	103.2	101.2
Q8R146	Acylamino-acid-releasing enzyme OS=Mus musculus OX=10090 GN=Apeh PE=1 SV=3	72.588	20	12	17	12	732	81.5	100.4	99.7	114.2	97.6	94.2	97.7	96.1
P07310	Creatine kinase M-type OS=Mus musculus OX=10090 GN=Ckm PE=1 SV=1	72.508	33	9	19	8	381	43	110.2	91.3	104.3	81.3	79.2	87	76.9
Q91YP0	L-2-hydroxyglutarate dehydrogenase, mitochondrial OS=Mus musculus OX=10090 GN=L2hgdh PE=1 SV=1	72.457	36	11	11	11	464	50.9	88.8	94.8	92.4	96	99.6	92.7	106.4
Q9D7N9	Adipocyte plasma membrane-associated protein OS=Mus musculus OX=10090 GN=Apmap PE=1 SV=1	72.369	33	8	20	8	415	46.4	102.8	98.7	102.9	95.4	98.1	92.8	93.9
Q9JM95	Alpha-N-acetylgalactosaminide alpha-2,6-sialyltransferase 6 OS=Mus musculus OX=10090 GN=St6galnac6 PE=1 SV=1	72.225	19	7	25	7	333	38.1	84.1	102.2	88.7	100.7	113.6	110.3	128.4
Q8R3Y8	Interferon regulatory factor 2-binding protein 1 OS=Mus musculus OX=10090 GN=Irf2bp1 PE=1 SV=2	72.206	29	13	16	13	584	61.7	107.5	94	92.5	92.8	115	102.2	109.1
Q9R190	Metastasis-associated protein MTA2 OS=Mus musculus OX=10090 GN=Mta2 PE=1 SV=1	72.093	20	14	18	12	668	75	94.4	96.9	95.9	102.2	104.1	105.2	102.6
Q6P542	ATP-binding cassette sub-family F member 1 OS=Mus musculus OX=10090 GN=Abcf1 PE=1 SV=1	72.066	19	10	12	10	837	94.9	99.5	105.2	100.4	100.4	103.7	111.2	108.5
P01872	Immunoglobulin heavy constant mu OS=Mus musculus OX=10090 GN=Ighm PE=1 SV=2	71.874	20	7	18	7	454	49.9	112.2	91	89	94.9	123.3	117.5	93.4
Q8BXA1	Golgi integral membrane protein 4 OS=Mus musculus OX=10090 GN=Golim4 PE=1 SV=1	71.662	22	15	18	15	655	76.7	99	89.9	98.6	89.9	100.8	105.3	98.4
Q09200	Beta-1,4 N-acetylgalactosaminyltransferase 1 OS=Mus musculus OX=10090 GN=B4galnt1 PE=1 SV=1	71.624	35	15	20	14	533	59.2	113.3	93	114.2	83.6	82	89.4	79.6
Q9Z277	Tyrosine-protein kinase BAZ1B OS=Mus musculus OX=10090 GN=Baz1b PE=1 SV=2	71.584	10	15	16	15	1479	170.5	89.6	100.6	90	99.1	113	105.6	106.2
Q99NB1	Acetyl-coenzyme A synthetase 2-like, mitochondrial OS=Mus musculus OX=10090 GN=Acss1 PE=1 SV=1	71.574	24	12	16	12	682	74.6	96.7	104.8	111.6	86.2	86.8	95.4	99.2
P43247	DNA mismatch repair protein Msh2 OS=Mus musculus OX=10090 GN=Msh2 PE=1 SV=1	71.555	14	14	16	14	935	104.1	104.1	100.5	95.3	99.8	109.5	108.3	109
P13808	Anion exchange protein 2 OS=Mus musculus OX=10090 GN=Slc4a2 PE=1 SV=1	71.521	13	16	23	16	1237	136.7	111.1	94.5	110.6	85.5	90.6	88.5	79.5
Q8BIJ6	Isoleucine--tRNA ligase, mitochondrial OS=Mus musculus OX=10090 GN=Iars2 PE=1 SV=1	71.445	14	11	17	11	1012	112.7	92.8	103.3	99.9	94.3	100	109	104.6
Q9DCD2	Pre-mRNA-splicing factor SYF1 OS=Mus musculus OX=10090 GN=Xab2 PE=1 SV=1	71.392	16	11	11	11	855	99.9	95.1	98.2	96.4	96.3	111.5	106.2	110.7
Q9WUD1	E3 ubiquitin-protein ligase CHIP OS=Mus musculus OX=10090 GN=Stub1 PE=1 SV=1	71.278	36	11	13	11	304	34.9	105.3	99.2	101.6	98.8	100.1	95.1	101
P11835	Integrin beta-2 OS=Mus musculus OX=10090 GN=Itgb2 PE=1 SV=2	71.169	18	11	15	11	771	85	105.4	117.7	88.8	104.8	123.5	110.4	103.1
Q9DC61	Mitochondrial-processing peptidase subunit alpha OS=Mus musculus OX=10090 GN=Pmpca PE=1 SV=1	71.079	26	8	15	8	524	58.2	97	109.1	102.9	96.2	101.5	101.5	105
Q9D8X2	Coiled-coil domain-containing protein 124 OS=Mus musculus OX=10090 GN=Ccdc124 PE=1 SV=1	71.035	39	11	19	11	217	25.3	105.6	100.5	93.6	112.6	105.5	97.3	104.6
P25206	DNA replication licensing factor MCM3 OS=Mus musculus OX=10090 GN=Mcm3 PE=1 SV=2	70.897	20	13	16	13	812	91.5	113.3	101.8	98.8	98	106.6	105	110.1
Q8VCM8	Nicalin OS=Mus musculus OX=10090 GN=Ncln PE=1 SV=2	70.841	26	11	20	11	563	62.9	101.1	101	93.8	94.5	103.2	99	102.4
Q8VCC2	Liver carboxylesterase 1 OS=Mus musculus OX=10090 GN=Ces1 PE=1 SV=1	70.825	28	11	18	10	565	62.6	98.1	87.1	96.7	68.1	64.6	65	54.4
Q7TSC1	Protein PRRC2A OS=Mus musculus OX=10090 GN=Prrc2a PE=1 SV=1	70.746	8	14	15	14	2158	229.1	95.6	99.1	98.6	101.4	103.7	103.7	103.5
O08715	A-kinase anchor protein 1, mitochondrial OS=Mus musculus OX=10090 GN=Akap1 PE=1 SV=4	70.706	11	8	13	8	857	92.1	105.6	93.9	99.2	92.7	103.1	100.7	101.5
P39054	Dynamin-2 OS=Mus musculus OX=10090 GN=Dnm2 PE=1 SV=2	70.611	19	18	22	11	870	98.1	94.2	95.5	104.9	114	92.8	96	91.5
P05201	Aspartate aminotransferase, cytoplasmic OS=Mus musculus OX=10090 GN=Got1 PE=1 SV=3	70.537	29	11	15	11	413	46.2	102.2	106.6	102.3	99.5	95.2	95.8	95.1
Q9WU79	Proline dehydrogenase 1, mitochondrial OS=Mus musculus OX=10090 GN=Prodh PE=1 SV=2	70.469	28	12	15	12	599	68	100.3	107	98.6	96.2	97.9	109.8	103.1
Q11136	Xaa-Pro dipeptidase OS=Mus musculus OX=10090 GN=Pepd PE=1 SV=3	70.363	25	11	18	11	493	55	106.2	103.6	111.3	94.7	91.6	92.4	96.3
P22599	Alpha-1-antitrypsin 1-2 OS=Mus musculus OX=10090 GN=Serpina1b PE=1 SV=2	70.329	17	4	26	2	413	45.9	96.3	95	100.9	93.3	107.3	102.8	101.8
Q0VBL3	RNA-binding protein 15 OS=Mus musculus OX=10090 GN=Rbm15 PE=1 SV=1	70.136	15	13	14	13	962	105.7	101.9	101.3	98.1	94.4	97	97.2	101.3
Q80U93	Nuclear pore complex protein Nup214 OS=Mus musculus OX=10090 GN=Nup214 PE=1 SV=2	70.02	9	13	16	13	2085	212.8	102.1	100.3	97.9	93.3	103.3	109.3	101
Q9ER72	Cysteine--tRNA ligase, cytoplasmic OS=Mus musculus OX=10090 GN=Cars1 PE=1 SV=2	69.978	16	12	13	12	831	94.8	101.3	103.4	102.1	106.1	96.6	95.9	97.2
Q6PDI5	Proteasome adapter and scaffold protein ECM29 OS=Mus musculus OX=10090 GN=Ecpas PE=1 SV=3	69.853	9	10	13	10	1840	203.6	98.4	104.5	100.3	104	100.4	106.6	108
P10107	Annexin A1 OS=Mus musculus OX=10090 GN=Anxa1 PE=1 SV=2	69.724	32	11	23	11	346	38.7	97.1	111.2	91.4	113.7	113.1	109.2	106.9
P48722	Heat shock 70 kDa protein 4L OS=Mus musculus OX=10090 GN=Hspa4l PE=1 SV=2	69.722	17	11	12	11	838	94.3	100.1	98.8	110	102.3	96.8	92.2	98.4
Q99JW2	Aminoacylase-1 OS=Mus musculus OX=10090 GN=Acy1 PE=1 SV=1	69.702	29	10	14	10	408	45.8	96.3	103.9	111.2	95.8	90.5	92.6	90.5
Q9D967	Magnesium-dependent phosphatase 1 OS=Mus musculus OX=10090 GN=Mdp1 PE=1 SV=1	69.662	47	9	14	9	164	18.6	98.3	98.7	105.5	96.3	97.5	100.7	96.7
Q9JIK5	Nucleolar RNA helicase 2 OS=Mus musculus OX=10090 GN=Ddx21 PE=1 SV=3	69.621	14	9	13	8	851	93.5	107.4	104.3	88.9	104.2	113.6	110.2	107
Q9CZD3	Glycine--tRNA ligase OS=Mus musculus OX=10090 GN=Gars1 PE=1 SV=1	69.621	25	16	22	16	729	81.8	96.9	101.1	108.1	105.2	95.1	97.7	103.1
Q80YW5	B box and SPRY domain-containing protein OS=Mus musculus OX=10090 GN=Bspry PE=1 SV=1	69.556	33	13	16	13	473	52.7	102	91.9	102.2	102.2	101	101.4	102
P12265	Beta-glucuronidase OS=Mus musculus OX=10090 GN=Gusb PE=1 SV=2	69.516	23	10	14	10	648	74.1	98.4	100.8	98	107.7	102.1	104.4	107.5
Q9CQV8	14-3-3 protein beta/alpha OS=Mus musculus OX=10090 GN=Ywhab PE=1 SV=3	69.512	39	8	48	3	246	28.1	108.8	99.8	106.8	99.6	96.8	95	98.5
Q8VCT3	Aminopeptidase B OS=Mus musculus OX=10090 GN=Rnpep PE=1 SV=2	69.43	20	8	10	8	650	72.4	102.1	104.7	106.9	107.3	98.2	98.2	99.2
O55234	Proteasome subunit beta type-5 OS=Mus musculus OX=10090 GN=Psmb5 PE=1 SV=3	69.408	33	8	11	8	264	28.5	109.3	103.5	113.1	94.9	91.2	76.4	93.9
Q8BFW7	Lipoma-preferred partner homolog OS=Mus musculus OX=10090 GN=Lpp PE=1 SV=1	69.401	18	8	13	7	613	65.8	105.7	94.6	103.4	104.3	91.9	96	105.9
Q9CRD2	ER membrane protein complex subunit 2 OS=Mus musculus OX=10090 GN=Emc2 PE=1 SV=1	69.257	38	12	16	12	297	34.9	102.5	94.6	91.6	99	104.2	93.9	106.2
P30416	Peptidyl-prolyl cis-trans isomerase FKBP4 OS=Mus musculus OX=10090 GN=Fkbp4 PE=1 SV=5	69.219	22	10	25	10	458	51.5	110.2	104	104.2	99.4	104.4	93.8	103.7
P42932	T-complex protein 1 subunit theta OS=Mus musculus OX=10090 GN=Cct8 PE=1 SV=3	69.187	21	11	19	11	548	59.5	111.1	107.5	108.8	102.5	96.3	93.9	100.6
Q60675	Laminin subunit alpha-2 OS=Mus musculus OX=10090 GN=Lama2 PE=1 SV=2	69.102	6	16	17	16	3118	343.6	99.7	92.5	103.2	109.8	108	98.8	100.3
Q9DBR7	Protein phosphatase 1 regulatory subunit 12A OS=Mus musculus OX=10090 GN=Ppp1r12a PE=1 SV=2	69.083	14	14	22	14	1029	114.9	94.1	82.6	117.9	127.1	84.4	101.6	85.5
Q5FWK3	Rho GTPase-activating protein 1 OS=Mus musculus OX=10090 GN=Arhgap1 PE=1 SV=1	69.013	23	10	18	10	439	50.4	94.8	96.5	103.1	103	104.6	103.1	108.2
P13020	Gelsolin OS=Mus musculus OX=10090 GN=Gsn PE=1 SV=3	69.007	16	15	25	15	780	85.9	89.5	92.3	92.3	99.2	106.5	99.6	107.3
Q08879	Fibulin-1 OS=Mus musculus OX=10090 GN=Fbln1 PE=1 SV=2	68.985	17	12	13	12	705	78	88.4	109.8	99.9	112.1	104.7	112.9	99.3
Q99NB8	Ubiquilin-4 OS=Mus musculus OX=10090 GN=Ubqln4 PE=1 SV=1	68.932	28	8	12	7	596	63.5	102.3	98.7	99	104.3	101.6	97.6	102.7
Q9DCT2	NADH dehydrogenase [ubiquinone] iron-sulfur protein 3, mitochondrial OS=Mus musculus OX=10090 GN=Ndufs3 PE=1 SV=2	68.807	29	7	14	7	263	30.1	94.3	97.3	91.4	97.2	93	90.1	107.2
Q6P9S7	Polypeptide N-acetylgalactosaminyltransferase 10 OS=Mus musculus OX=10090 GN=Galnt10 PE=2 SV=1	68.805	24	10	13	8	603	69.1	95.9	98.9	96.8	90.5	99.9	100.3	103.1
P49722	Proteasome subunit alpha type-2 OS=Mus musculus OX=10090 GN=Psma2 PE=1 SV=3	68.469	34	6	12	6	234	25.9	98.7	103	101.6	102.5	103.3	101.5	100.3
Q8R1F1	Protein Niban 2 OS=Mus musculus OX=10090 GN=Niban2 PE=1 SV=2	68.405	21	10	11	10	749	84.8	90.8	96.1	100.5	126.3	93.4	98.8	97.1
Q8BH74	Nuclear pore complex protein Nup107 OS=Mus musculus OX=10090 GN=Nup107 PE=1 SV=1	68.397	17	14	14	14	926	106.7	106.4	96.7	98.6	88.8	104.1	104.9	102.5
P38060	Hydroxymethylglutaryl-CoA lyase, mitochondrial OS=Mus musculus OX=10090 GN=Hmgcl PE=1 SV=2	68.308	26	6	20	6	325	34.2	96.9	103.4	104.4	87.9	91.8	101.8	92.8
P35564	Calnexin OS=Mus musculus OX=10090 GN=Canx PE=1 SV=1	68.253	18	7	15	7	591	67.2	106.3	99.3	97.5	95.2	99.2	93.1	95.7
Q9Z2I8	Succinate--CoA ligase [GDP-forming] subunit beta, mitochondrial OS=Mus musculus OX=10090 GN=Suclg2 PE=1 SV=3	68.181	14	7	41	7	433	46.8	97	103.9	107.1	89.5	89.7	103.3	102.5
Q9CQR2	40S ribosomal protein S21 OS=Mus musculus OX=10090 GN=Rps21 PE=1 SV=1	68.135	46	5	29	5	83	9.1	102.6	103.4	101.4	101.9	102.5	104.7	98.3
Q91VE0	Long-chain fatty acid transport protein 4 OS=Mus musculus OX=10090 GN=Slc27a4 PE=1 SV=1	68.076	26	14	15	13	643	72.3	104.7	93.8	104.5	76.2	85	83.1	84
Q64522	Histone H2A type 2-B OS=Mus musculus OX=10090 GN=H2ac21 PE=1 SV=3	67.968	58	6	48	4	130	14	83.6	94.6	91.6	81	100.9	105.4	87.1
P51150	Ras-related protein Rab-7a OS=Mus musculus OX=10090 GN=Rab7a PE=1 SV=2	67.881	32	7	15	6	207	23.5	103.2	98.2	96.5	97.9	102.5	97.3	101.2
Q3ULF4	Paraplegin OS=Mus musculus OX=10090 GN=Spg7 PE=1 SV=1	67.852	18	11	13	11	781	85.9	95.1	100.5	93.6	101.6	102.7	95.5	109.4
Q8C7U7	Polypeptide N-acetylgalactosaminyltransferase 6 OS=Mus musculus OX=10090 GN=Galnt6 PE=2 SV=1	67.831	30	12	17	11	622	71.5	95.3	100	101.5	100.6	99.8	100.7	99.9
Q922D8	C-1-tetrahydrofolate synthase, cytoplasmic OS=Mus musculus OX=10090 GN=Mthfd1 PE=1 SV=4	67.786	17	15	16	15	935	101.1	98.3	105	101.4	116.4	103.7	98	106.1
P20918	Plasminogen OS=Mus musculus OX=10090 GN=Plg PE=1 SV=3	67.779	19	12	14	12	812	90.7	102.1	105.9	91.2	93.3	109.1	107.7	99.1
Q8BX70	Vacuolar protein sorting-associated protein 13C OS=Mus musculus OX=10090 GN=Vps13c PE=1 SV=2	67.754	5	13	14	13	3748	419.8	96.6	100.5	94.7	100.4	107.3	95.8	97.1
P49312	Heterogeneous nuclear ribonucleoprotein A1 OS=Mus musculus OX=10090 GN=Hnrnpa1 PE=1 SV=2	67.658	28	8	26	7	320	34.2	124.7	100.4	99.5	89.9	105.6	99.9	106.4
Q80YR5	Scaffold attachment factor B2 OS=Mus musculus OX=10090 GN=Safb2 PE=1 SV=2	67.651	12	14	15	10	991	111.8	94.6	94.5	96.1	97.5	106.4	109.4	106.1
Q921M4	Golgin subfamily A member 2 OS=Mus musculus OX=10090 GN=Golga2 PE=1 SV=3	67.597	12	12	14	12	999	113.2	100.4	95.1	103.2	92.4	102.5	107.3	100.7
Q9DBE0	Cysteine sulfinic acid decarboxylase OS=Mus musculus OX=10090 GN=Csad PE=1 SV=1	67.583	30	10	14	10	493	55.1	87.7	100.3	94.4	103.8	108.3	98.7	112.8
P54775	26S proteasome regulatory subunit 6B OS=Mus musculus OX=10090 GN=Psmc4 PE=1 SV=2	67.566	32	11	16	10	418	47.4	107.9	99.7	109.6	104.2	99.2	101.4	101.6
Q62469	Integrin alpha-2 OS=Mus musculus OX=10090 GN=Itga2 PE=1 SV=2	67.51	12	11	16	11	1178	128.9	99.7	97.4	97.1	91.4	100.3	108.2	91.9
P40124	Adenylyl cyclase-associated protein 1 OS=Mus musculus OX=10090 GN=Cap1 PE=1 SV=4	67.259	15	4	25	4	474	51.5	103.2	104.7	102.4	106.3	101.3	98.5	98.9
Q9WTX8	Mitotic spindle assembly checkpoint protein MAD1 OS=Mus musculus OX=10090 GN=Mad1l1 PE=1 SV=1	67.219	21	12	14	12	717	83.5	93.8	98.1	97.2	94.5	107.1	101.8	109.6
Q9DBR1	5'-3' exoribonuclease 2 OS=Mus musculus OX=10090 GN=Xrn2 PE=1 SV=1	67.206	14	12	14	12	951	108.6	106.5	100.5	111.3	98.2	99.6	96.6	97
O70400	PDZ and LIM domain protein 1 OS=Mus musculus OX=10090 GN=Pdlim1 PE=1 SV=4	67.064	23	7	21	7	327	35.8	101.1	102.4	111.4	93.1	93	92.1	94.9
Q8BYC6	Serine/threonine-protein kinase TAO3 OS=Mus musculus OX=10090 GN=Taok3 PE=1 SV=2	66.972	16	12	15	11	898	105.3	99.9	97.5	102.9	101.4	97.7	99.1	102
Q01279	Epidermal growth factor receptor OS=Mus musculus OX=10090 GN=Egfr PE=1 SV=1	66.924	12	10	12	10	1210	134.8	103.3	100.2	100.2	100.2	103.7	102.9	100.6
Q99LC3	NADH dehydrogenase [ubiquinone] 1 alpha subcomplex subunit 10, mitochondrial OS=Mus musculus OX=10090 GN=Ndufa10 PE=1 SV=1	66.815	28	7	22	7	355	40.6	98.2	100.7	89.3	105.7	105.7	103	104.2
P70302	Stromal interaction molecule 1 OS=Mus musculus OX=10090 GN=Stim1 PE=1 SV=2	66.686	17	11	15	11	685	77.5	91.9	92	92.3	92.3	97.8	97.5	109.8
Q9CR68	Cytochrome b-c1 complex subunit Rieske, mitochondrial OS=Mus musculus OX=10090 GN=Uqcrfs1 PE=1 SV=1	66.664	35	9	41	9	274	29.3	97.1	98	99.1	92.3	95.6	96.9	102.6
O88329	Unconventional myosin-Ia OS=Mus musculus OX=10090 GN=Myo1a PE=2 SV=2	66.614	14	14	20	12	1043	118.6	96.4	85.4	113.2	94.3	90.1	104	115.7
O08663	Methionine aminopeptidase 2 OS=Mus musculus OX=10090 GN=Metap2 PE=1 SV=1	66.463	15	8	12	8	478	52.9	132.7	89.8	128	97.2	90	88	82.1
P11930	Acyl-coenzyme A diphosphatase NUDT19 OS=Mus musculus OX=10090 GN=Nudt19 PE=1 SV=2	66.444	32	7	11	7	357	40.3	100.4	108.9	98.4	88.7	105.6	98	115.3
Q7TNG5	Echinoderm microtubule-associated protein-like 2 OS=Mus musculus OX=10090 GN=Eml2 PE=1 SV=1	66.43	16	9	14	9	649	70.7	104	95.4	105.4	102.5	93.9	93.8	96
E9Q555	E3 ubiquitin-protein ligase RNF213 OS=Mus musculus OX=10090 GN=Rnf213 PE=1 SV=3	66.326	3	11	11	11	5148	583.9	100.7	97.3	98.4	98	108.9	115.2	116
P36552	Oxygen-dependent coproporphyrinogen-III oxidase, mitochondrial OS=Mus musculus OX=10090 GN=Cpox PE=1 SV=2	66.3	32	12	15	12	443	49.7	99.2	99.9	104.6	93.5	95.4	99.3	99
Q9JJ28	Protein flightless-1 homolog OS=Mus musculus OX=10090 GN=Flii PE=1 SV=1	66.279	10	11	12	11	1271	144.7	100.7	98.2	103.3	92.2	101.8	105.2	103.6
P70336	Rho-associated protein kinase 2 OS=Mus musculus OX=10090 GN=Rock2 PE=1 SV=1	66.274	10	14	15	9	1388	160.5	98.2	99.7	104.7	111.4	98.7	95.7	97.4
O35639	Annexin A3 OS=Mus musculus OX=10090 GN=Anxa3 PE=1 SV=4	66.249	39	11	16	10	323	36.4	88.2	119	85.7	120.8	118.8	100.7	121.4
A2ASQ1	Agrin OS=Mus musculus OX=10090 GN=Agrn PE=1 SV=1	66.242	8	11	13	11	1950	207.4	100	98.4	93.2	107.7	108.1	101.1	92.5
Q9JLN9	Serine/threonine-protein kinase mTOR OS=Mus musculus OX=10090 GN=Mtor PE=1 SV=2	66.192	7	15	16	15	2549	288.6	93.6	98.8	97.6	108	101.4	102	98.8
Q8CIB5	Fermitin family homolog 2 OS=Mus musculus OX=10090 GN=Fermt2 PE=1 SV=1	66.118	16	7	14	7	680	77.8	98.4	93.8	99.9	107.5	100.8	96.9	106.8
O08917	Flotillin-1 OS=Mus musculus OX=10090 GN=Flot1 PE=1 SV=1	66.091	21	10	13	10	428	47.5	90.1	106.9	94.2	102.4	105.7	107.4	104.4
Q9Z1N5	Spliceosome RNA helicase Ddx39b OS=Mus musculus OX=10090 GN=Ddx39b PE=1 SV=1	66.091	41	15	19	7	428	49	99.1	103.5	105.5	106.3	98.2	100.8	103.8
O55143	Sarcoplasmic/endoplasmic reticulum calcium ATPase 2 OS=Mus musculus OX=10090 GN=Atp2a2 PE=1 SV=2	65.996	10	11	23	7	1044	114.8	113.3	99	97.6	84.6	99.9	101.1	99
O54724	Caveolae-associated protein 1 OS=Mus musculus OX=10090 GN=Cavin1 PE=1 SV=1	65.972	25	5	13	5	392	43.9	92.8	88.6	87	100.1	88.3	83.1	82.4
P62259	14-3-3 protein epsilon OS=Mus musculus OX=10090 GN=Ywhae PE=1 SV=1	65.926	36	8	60	5	255	29.2	100.1	104.1	101.7	98.2	99.3	97	97.9
P62843	40S ribosomal protein S15 OS=Mus musculus OX=10090 GN=Rps15 PE=1 SV=2	65.887	24	2	26	2	145	17	87.9	117.3	93	99.8	110.5	123.4	116.9
Q99MR6	Serrate RNA effector molecule homolog OS=Mus musculus OX=10090 GN=Srrt PE=1 SV=1	65.701	18	18	22	18	875	100.4	96.1	94.6	98.1	103.4	101.8	102.2	105.8
Q6PGF7	Exocyst complex component 8 OS=Mus musculus OX=10090 GN=Exoc8 PE=1 SV=1	65.679	20	13	15	13	716	81	97.8	96	96.8	107.5	106.8	105.1	105.6
P80317	T-complex protein 1 subunit zeta OS=Mus musculus OX=10090 GN=Cct6a PE=1 SV=3	65.665	21	10	20	10	531	58	103.5	107.7	99	105.3	102.3	98.9	98.7
O54734	Dolichyl-diphosphooligosaccharide--protein glycosyltransferase 48 kDa subunit OS=Mus musculus OX=10090 GN=Ddost PE=1 SV=2	65.606	24	10	29	10	441	49	93	101.5	92	101.6	107.4	110.6	106.7
Q8K354	Carbonyl reductase [NADPH] 3 OS=Mus musculus OX=10090 GN=Cbr3 PE=1 SV=1	65.468	41	9	12	8	277	30.9	83	107.7	100.6	118.8	104.2	100.8	105.2
P62270	40S ribosomal protein S18 OS=Mus musculus OX=10090 GN=Rps18 PE=1 SV=3	65.389	35	10	17	10	152	17.7	90.1	103.6	99	124.1	107.5	109	105.2
Q80UG5	Septin-9 OS=Mus musculus OX=10090 GN=Septin9 PE=1 SV=1	65.374	26	11	13	11	583	65.5	108.9	98.4	110.1	98.6	97.2	98	100
Q8R2Q4	Ribosome-releasing factor 2, mitochondrial OS=Mus musculus OX=10090 GN=Gfm2 PE=1 SV=2	65.349	21	12	12	12	779	86.1	91.1	111.9	98.7	92.5	102.5	115.1	115.9
Q80XN0	D-beta-hydroxybutyrate dehydrogenase, mitochondrial OS=Mus musculus OX=10090 GN=Bdh1 PE=1 SV=2	65.237	27	9	33	9	343	38.3	94.4	95.9	89.8	86.2	98.8	96.3	106.5
P58137	Acyl-coenzyme A thioesterase 8 OS=Mus musculus OX=10090 GN=Acot8 PE=1 SV=1	65.214	25	8	12	8	320	35.8	101.6	104.8	95.1	101.2	101.7	101.7	100.9
Q7TMB8	Cytoplasmic FMR1-interacting protein 1 OS=Mus musculus OX=10090 GN=Cyfip1 PE=1 SV=1	65.161	13	15	18	15	1253	145.1	98.2	100.2	104.7	110.5	102.9	97.4	103.2
Q8C7X2	ER membrane protein complex subunit 1 OS=Mus musculus OX=10090 GN=Emc1 PE=1 SV=1	65.149	12	9	20	9	997	111.5	96.4	104.4	96.8	93.9	105.4	102.4	100
Q9JIX8	Apoptotic chromatin condensation inducer in the nucleus OS=Mus musculus OX=10090 GN=Acin1 PE=1 SV=3	65.084	10	14	16	14	1338	150.6	97.5	90.3	99.5	93	106.2	105.9	103.4
Q922K7	Probable 28S rRNA (cytosine-C(5))-methyltransferase OS=Mus musculus OX=10090 GN=Nop2 PE=1 SV=1	65.056	13	9	13	9	793	86.7	120.6	112.1	93.6	88.6	106.8	111.7	113.3
Q8VE37	Regulator of chromosome condensation OS=Mus musculus OX=10090 GN=Rcc1 PE=1 SV=1	65.035	26	6	14	6	421	44.9	95.4	101.6	97.9	106.9	104.6	95.8	107.7
Q9JIY5	Serine protease HTRA2, mitochondrial OS=Mus musculus OX=10090 GN=Htra2 PE=1 SV=2	64.923	23	8	11	8	458	49.3	96.5	97.4	100.8	100.4	96	96.5	95.7
P35235	Tyrosine-protein phosphatase non-receptor type 11 OS=Mus musculus OX=10090 GN=Ptpn11 PE=1 SV=3	64.537	22	13	18	12	593	68	100.1	95.3	99.9	103.9	95.7	100.2	93
Q9DCN2	NADH-cytochrome b5 reductase 3 OS=Mus musculus OX=10090 GN=Cyb5r3 PE=1 SV=3	64.44	24	6	10	6	301	34.1	94.6	97.1	89.6	121.8	96.8	91.3	99.5
P47802	Metaxin-1 OS=Mus musculus OX=10090 GN=Mtx1 PE=1 SV=1	64.428	33	12	14	12	317	35.6	96.1	97.5	94.7	99.8	97.3	93.1	104
Q9DB20	ATP synthase subunit O, mitochondrial OS=Mus musculus OX=10090 GN=Atp5po PE=1 SV=1	64.365	29	4	29	4	213	23.3	88.8	101.3	89.8	100.8	104.4	99.1	102.3
P50518	V-type proton ATPase subunit E 1 OS=Mus musculus OX=10090 GN=Atp6v1e1 PE=1 SV=2	64.354	32	7	12	7	226	26.1	101.9	99.8	95.4	99.4	105.5	106	99.5
Q9WVA3	Mitotic checkpoint protein BUB3 OS=Mus musculus OX=10090 GN=Bub3 PE=1 SV=2	64.292	30	9	16	9	326	36.9	95.6	97.7	101.4	100.8	103.3	101.4	105.7
Q9ERG0	LIM domain and actin-binding protein 1 OS=Mus musculus OX=10090 GN=Lima1 PE=1 SV=3	64.242	18	13	22	13	753	84	103.9	95.5	105.4	90.2	96.9	99.7	97.5
Q9ET54	Palladin OS=Mus musculus OX=10090 GN=Palld PE=1 SV=2	64.234	9	14	23	13	1408	152	95.1	90.5	101	101.5	90.4	89.7	91.1
Q8C0Z1	Protein FAM234A OS=Mus musculus OX=10090 GN=Fam234a PE=1 SV=1	63.995	20	7	13	7	555	60.5	87.3	105.1	91.9	101.8	97.2	96.2	99.1
Q9D2G2	Dihydrolipoyllysine-residue succinyltransferase component of 2-oxoglutarate dehydrogenase complex, mitochondrial OS=Mus musculus OX=10090 GN=Dlst PE=1 SV=1	63.961	21	7	24	7	454	49	95.2	108.4	100.4	90.2	95.5	103.3	98.8
O08756	3-hydroxyacyl-CoA dehydrogenase type-2 OS=Mus musculus OX=10090 GN=Hsd17b10 PE=1 SV=4	63.86	35	7	19	7	261	27.4	91.8	100.2	94.5	94.3	92.8	94.3	145.4
P57776	Elongation factor 1-delta OS=Mus musculus OX=10090 GN=Eef1d PE=1 SV=3	63.814	28	6	23	6	281	31.3	100.4	101.7	98.4	106.5	104.7	102.2	101.8
Q3TVI8	Pre-B-cell leukemia transcription factor-interacting protein 1 OS=Mus musculus OX=10090 GN=Pbxip1 PE=1 SV=2	63.79	17	10	12	10	727	81.1	97.4	102.1	88.9	104.7	105.4	100.9	102.2
Q9D2R0	Acetoacetyl-CoA synthetase OS=Mus musculus OX=10090 GN=Aacs PE=1 SV=1	63.749	19	12	14	12	672	75.2	92.2	102	104.5	104.5	104.1	113	124.2
Q9CZR8	Elongation factor Ts, mitochondrial OS=Mus musculus OX=10090 GN=Tsfm PE=1 SV=1	63.733	44	6	11	6	324	35.3	96.1	104.1	98	94.2	105.3	110.8	107.1
Q3THK3	General transcription factor IIF subunit 1 OS=Mus musculus OX=10090 GN=Gtf2f1 PE=1 SV=2	63.72	18	8	11	8	508	57.2	97.5	100.7	99.9	105	101.3	100	103.9
Q64435	UDP-glucuronosyltransferase 1-6 OS=Mus musculus OX=10090 GN=Ugt1a6 PE=1 SV=1	63.669	24	9	18	4	531	60.4	102.2	100.8	106.1	95.8	93.1	93.1	85.5
Q9R233	Tapasin OS=Mus musculus OX=10090 GN=Tapbp PE=1 SV=2	63.576	23	9	14	9	465	49.7	83.2	83	82.8	103.6	111.9	154.6	122.1
Q9DB05	Alpha-soluble NSF attachment protein OS=Mus musculus OX=10090 GN=Napa PE=1 SV=1	63.507	27	9	16	8	295	33.2	101.6	100	93.7	93.6	101.7	96.7	102.2
P32507	Nectin-2 OS=Mus musculus OX=10090 GN=Nectin2 PE=1 SV=2	63.374	24	10	12	10	530	57.3	101.5	101.1	98.7	97.1	98	99	91.4
P97927	Laminin subunit alpha-4 OS=Mus musculus OX=10090 GN=Lama4 PE=1 SV=2	63.154	9	14	14	14	1816	201.7	98.5	101.6	96.2	101.7	103.3	99.3	95.4
Q9EQP2	EH domain-containing protein 4 OS=Mus musculus OX=10090 GN=Ehd4 PE=1 SV=1	63.028	17	9	12	9	541	61.4	92.3	92.9	98.2	104.2	100.5	103.9	103
Q9EPU4	Cleavage and polyadenylation specificity factor subunit 1 OS=Mus musculus OX=10090 GN=Cpsf1 PE=1 SV=1	62.956	11	12	13	12	1441	160.7	95.5	96	97.5	101.9	105.7	105.2	108.3
Q8BH43	Wiskott-Aldrich syndrome protein family member 2 OS=Mus musculus OX=10090 GN=Wasf2 PE=1 SV=1	62.773	17	9	13	9	497	54	95.6	100.7	97.3	108.8	105.1	102.3	104.5
Q9EQ20	Methylmalonate-semialdehyde dehydrogenase [acylating], mitochondrial OS=Mus musculus OX=10090 GN=Aldh6a1 PE=1 SV=1	62.733	22	9	10	9	535	57.9	96.7	99.7	93.5	98.7	89.9	94.6	97.7
E9Q7P9	Cadherin-related family member 2 OS=Mus musculus OX=10090 GN=Cdhr2 PE=1 SV=1	62.726	10	11	14	11	1308	142.5	101.7	96.1	104.6	87.6	87	96.1	85.3
O88844	Isocitrate dehydrogenase [NADP] cytoplasmic OS=Mus musculus OX=10090 GN=Idh1 PE=1 SV=2	62.718	23	8	23	7	414	46.6	107.5	104.8	111.9	93.6	96.6	95.8	90.6
Q9ES64	Harmonin OS=Mus musculus OX=10090 GN=Ush1c PE=1 SV=1	62.704	12	10	11	10	910	102.2	99.8	99.5	111.3	90.2	89.7	93.7	94.3
Q8VCH0	3-ketoacyl-CoA thiolase B, peroxisomal OS=Mus musculus OX=10090 GN=Acaa1b PE=1 SV=1	62.621	22	7	12	1	424	44	131.8	74.5	110.5	42.7	49.6	51.6	39
Q8BGQ7	Alanine--tRNA ligase, cytoplasmic OS=Mus musculus OX=10090 GN=Aars1 PE=1 SV=1	62.595	13	10	14	10	968	106.8	108	99.2	107.2	102.7	95.9	102.5	100.5
P10518	Delta-aminolevulinic acid dehydratase OS=Mus musculus OX=10090 GN=Alad PE=1 SV=1	62.462	39	9	16	9	330	36	100.1	103	105	96.8	94.2	94.5	96.3
Q6PFR5	Transformer-2 protein homolog alpha OS=Mus musculus OX=10090 GN=Tra2a PE=1 SV=1	62.319	37	15	19	11	281	32.3	91.7	96.9	93	115.7	114.2	108.7	110.6
Q921G7	Electron transfer flavoprotein-ubiquinone oxidoreductase, mitochondrial OS=Mus musculus OX=10090 GN=Etfdh PE=1 SV=1	62.307	18	9	33	9	616	68	94.1	98.2	93.5	91.3	96.8	91.2	95.6
Q3URE1	Malonate--CoA ligase ACSF3, mitochondrial OS=Mus musculus OX=10090 GN=Acsf3 PE=1 SV=2	62.296	21	10	12	10	583	65	107.5	103.9	104.9	92.5	94.6	104.6	110.3
Q00PI9	Heterogeneous nuclear ribonucleoprotein U-like protein 2 OS=Mus musculus OX=10090 GN=Hnrnpul2 PE=1 SV=2	62.255	12	11	15	11	745	84.9	99.6	98.8	103.9	97.1	97.4	98.4	112
Q9JJY3	Sphingomyelin phosphodiesterase 3 OS=Mus musculus OX=10090 GN=Smpd3 PE=1 SV=1	62.247	19	8	13	8	655	71.2	90.1	101.6	92.6	103	111.5	109.1	123.7
Q9D7G0	Ribose-phosphate pyrophosphokinase 1 OS=Mus musculus OX=10090 GN=Prps1 PE=1 SV=4	62.244	21	7	21	2	318	34.8	103.6	98.9	100.8	98.9	97.6	98	104.5
Q99KW3	TRIO and F-actin-binding protein OS=Mus musculus OX=10090 GN=Triobp PE=1 SV=3	62.233	6	14	15	13	2014	223.2	99.4	95.8	103.7	101.6	96.8	101.4	93.2
P21278	Guanine nucleotide-binding protein subunit alpha-11 OS=Mus musculus OX=10090 GN=Gna11 PE=1 SV=1	62.221	31	11	14	7	359	42	105.6	91.4	115.4	90.9	86.2	84	89.2
Q64511	DNA topoisomerase 2-beta OS=Mus musculus OX=10090 GN=Top2b PE=1 SV=2	62.177	10	16	19	12	1612	181.8	93.1	94.6	98.8	105.8	113.8	96.7	98.7
Q3V3R4	Integrin alpha-1 OS=Mus musculus OX=10090 GN=Itga1 PE=1 SV=2	62.117	10	12	17	12	1179	130.7	100.4	103.1	83	96.8	112.7	85.3	96.1
Q5U458	DnaJ homolog subfamily C member 11 OS=Mus musculus OX=10090 GN=Dnajc11 PE=1 SV=2	62.032	18	11	14	11	559	63.2	95.6	101.1	91.1	101.1	107.8	102.6	102.6
Q91Y97	Fructose-bisphosphate aldolase B OS=Mus musculus OX=10090 GN=Aldob PE=1 SV=3	62.013	33	9	13	9	364	39.5	95.5	98.3	111.5	93.9	94.5	92.1	92.9
O55201	Transcription elongation factor SPT5 OS=Mus musculus OX=10090 GN=Supt5h PE=1 SV=1	61.991	11	9	12	9	1082	120.6	97.6	102.5	100.4	99.7	104.4	103.1	103.4
Q8BTI8	Serine/arginine repetitive matrix protein 2 OS=Mus musculus OX=10090 GN=Srrm2 PE=1 SV=3	61.943	7	20	23	20	2703	294.7	92.5	92.2	97	93.3	112.6	108.9	109.3
O08600	Endonuclease G, mitochondrial OS=Mus musculus OX=10090 GN=Endog PE=1 SV=1	61.925	53	13	18	13	294	32.2	97.1	103.4	95.1	91.2	101.7	103.9	113.3
Q60759	Glutaryl-CoA dehydrogenase, mitochondrial OS=Mus musculus OX=10090 GN=Gcdh PE=1 SV=2	61.907	39	11	13	9	438	48.6	91.1	108	103.8	97.3	92.2	99	108.8
P53657	Pyruvate kinase PKLR OS=Mus musculus OX=10090 GN=Pklr PE=1 SV=1	61.891	23	13	19	13	574	62.3	101.5	102.8	112.5	95.9	102.2	92.1	106
Q61301	Catenin alpha-2 OS=Mus musculus OX=10090 GN=Ctnna2 PE=1 SV=3	61.888	11	10	24	1	953	105.2	92	115.7	98.7	97.8	98.9	109.1	80.8
P29416	Beta-hexosaminidase subunit alpha OS=Mus musculus OX=10090 GN=Hexa PE=1 SV=2	61.881	26	9	10	9	528	60.6	89	104.7	88.2	117.6	112.1	108	112.5
Q6PDG5	SWI/SNF complex subunit SMARCC2 OS=Mus musculus OX=10090 GN=Smarcc2 PE=1 SV=2	61.755	10	12	16	8	1213	132.5	99.4	94	101.1	101.7	102.1	101.1	98.1
Q6ZPE2	Myotubularin-related protein 5 OS=Mus musculus OX=10090 GN=Sbf1 PE=1 SV=2	61.746	8	13	15	13	1867	208.6	96.6	99.2	105.2	96.9	102.5	107.5	102.4
Q99KC8	von Willebrand factor A domain-containing protein 5A OS=Mus musculus OX=10090 GN=Vwa5a PE=1 SV=2	61.744	15	9	15	9	793	87.1	105.9	102.6	101.8	99.9	102.4	113.5	97.4
Q9R269	Periplakin OS=Mus musculus OX=10090 GN=Ppl PE=1 SV=1	61.656	9	17	17	17	1755	203.9	114.2	93.7	105.4	89.2	96.3	92.4	88.7
Q7TNG8	Probable D-lactate dehydrogenase, mitochondrial OS=Mus musculus OX=10090 GN=Ldhd PE=1 SV=1	61.617	30	8	9	8	484	51.8	101	102.8	99.1	96.1	98.2	101.9	97
Q9D358	Low molecular weight phosphotyrosine protein phosphatase OS=Mus musculus OX=10090 GN=Acp1 PE=1 SV=3	61.522	54	7	11	7	158	18.2	97.5	94.9	101.9	106.3	96.6	92.8	96.5
P11627	Neural cell adhesion molecule L1 OS=Mus musculus OX=10090 GN=L1cam PE=1 SV=1	61.498	10	8	12	8	1260	140.9	99.2	98.7	91.6	101.8	100.8	93.7	94.2
Q3UKJ7	WD40 repeat-containing protein SMU1 OS=Mus musculus OX=10090 GN=Smu1 PE=2 SV=2	61.482	22	10	13	10	513	57.5	90.8	108.7	89.4	112.8	100.3	93	102.1
Q8BH97	Reticulocalbin-3 OS=Mus musculus OX=10090 GN=Rcn3 PE=1 SV=1	61.481	36	8	10	8	328	38	112	121.6	102.7	95.7	109.5	114.6	102.7
Q8CHG3	GRIP and coiled-coil domain-containing protein 2 OS=Mus musculus OX=10090 GN=Gcc2 PE=1 SV=2	61.46	7	11	13	11	1679	194.3	103	97.2	101	86.4	101.8	105.5	101.5
Q9DBS5	Kinesin light chain 4 OS=Mus musculus OX=10090 GN=Klc4 PE=1 SV=1	61.392	22	12	13	11	619	68.6	90.7	97.7	99.2	110.3	103.6	107.2	105.2
Q60676	Serine/threonine-protein phosphatase 5 OS=Mus musculus OX=10090 GN=Ppp5c PE=1 SV=3	61.368	17	7	14	7	499	56.8	102.7	103.4	108.1	105.4	96.7	91.8	98.5
Q9CQ62	2,4-dienoyl-CoA reductase [(3E)-enoyl-CoA-producing], mitochondrial OS=Mus musculus OX=10090 GN=Decr1 PE=1 SV=1	61.363	27	6	18	6	335	36.2	95.8	103.8	96.6	96.2	97.8	99.5	97
P49717	DNA replication licensing factor MCM4 OS=Mus musculus OX=10090 GN=Mcm4 PE=1 SV=1	61.274	18	15	18	15	862	96.7	103.1	104	95.6	105.3	108.1	106	106.8
Q8CHP8	Glycerol-3-phosphate phosphatase OS=Mus musculus OX=10090 GN=Pgp PE=1 SV=1	61.201	51	8	14	8	321	34.5	100.7	102.8	114.4	98.3	95.4	98	97.1
Q6PCP5	Mitochondrial fission factor OS=Mus musculus OX=10090 GN=Mff PE=1 SV=1	61.105	42	6	13	6	291	32.9	102	94.1	96.6	89	105.5	107.8	98.9
Q921L5	Conserved oligomeric Golgi complex subunit 2 OS=Mus musculus OX=10090 GN=Cog2 PE=1 SV=2	61.031	15	7	10	7	731	82	93	89.4	103.8	101.1	92.1	89.4	106
P83093	Stromal interaction molecule 2 OS=Mus musculus OX=10090 GN=Stim2 PE=1 SV=2	61.002	13	9	12	9	746	83.9	104.7	97	104.5	94.3	97.8	103.3	100.5
Q9WVL3	Solute carrier family 12 member 7 OS=Mus musculus OX=10090 GN=Slc12a7 PE=1 SV=1	60.981	10	9	15	9	1083	119.4	97.6	98.2	96.9	98.2	103.5	100.4	98.4
Q9Z2Q5	39S ribosomal protein L40, mitochondrial OS=Mus musculus OX=10090 GN=Mrpl40 PE=1 SV=2	60.739	30	6	14	6	206	24.3	101.2	94.2	90.6	88.3	88.9	95.9	94.2
Q8BK67	Protein RCC2 OS=Mus musculus OX=10090 GN=Rcc2 PE=1 SV=1	60.725	24	10	15	10	520	55.9	95.6	108.2	94.3	113.1	110.9	100.9	109.6
Q9DD20	Thiol S-methyltransferase METTL7B OS=Mus musculus OX=10090 GN=Mettl7b PE=1 SV=2	60.682	34	6	16	6	244	28	107.1	85.4	108.4	67.6	68	76.2	70.3
Q11127	Alpha-(1,3)-fucosyltransferase 4 OS=Mus musculus OX=10090 GN=Fut4 PE=2 SV=1	60.54	31	10	12	10	433	49.5	84.8	103.1	90.9	97.5	102	107.3	117.7
Q8VCF0	Mitochondrial antiviral-signaling protein OS=Mus musculus OX=10090 GN=Mavs PE=1 SV=1	60.446	26	9	12	9	503	53.4	98.5	94.7	99.7	94.6	94.5	94.3	92.3
Q8QZR3	Pyrethroid hydrolase Ces2a OS=Mus musculus OX=10090 GN=Ces2a PE=1 SV=1	60.402	20	8	15	6	558	61.9	114.3	96.2	114.8	75.9	74.8	79	74.7
P50431	Serine hydroxymethyltransferase, cytosolic OS=Mus musculus OX=10090 GN=Shmt1 PE=1 SV=3	60.357	23	10	22	10	478	52.6	104.2	105.5	110.5	91.8	93.2	92.2	96.1
Q61210	Rho guanine nucleotide exchange factor 1 OS=Mus musculus OX=10090 GN=Arhgef1 PE=1 SV=2	60.28	15	10	12	10	920	102.7	93.3	101.9	99.5	109.4	104.6	106.4	105.9
Q8K2M0	39S ribosomal protein L38, mitochondrial OS=Mus musculus OX=10090 GN=Mrpl38 PE=1 SV=2	60.271	24	9	13	9	380	45	98.6	101.5	97.4	103.4	101.2	100.2	96.8
Q9WTP6	Adenylate kinase 2, mitochondrial OS=Mus musculus OX=10090 GN=Ak2 PE=1 SV=5	60.268	26	5	18	5	239	26.5	98.5	103.2	102.4	97.8	97.2	98.5	97.8
Q5JCS9	N-acetyllactosaminide beta-1,3-N-acetylglucosaminyltransferase 3 OS=Mus musculus OX=10090 GN=B3gnt3 PE=2 SV=1	60.242	30	10	16	10	372	42.6	85.3	107.7	91.8	100.4	115.2	116.6	120.5
Q6NZC7	SEC23-interacting protein OS=Mus musculus OX=10090 GN=Sec23ip PE=1 SV=2	60.149	12	10	16	10	998	110.7	91.4	89	115.3	89	109.3	107.7	105.1
P62880	Guanine nucleotide-binding protein G(I)/G(S)/G(T) subunit beta-2 OS=Mus musculus OX=10090 GN=Gnb2 PE=1 SV=3	60.096	23	5	23	2	340	37.3	99.3	97.1	90	100.2	104.2	100.4	97.2
Q9JII6	Aldo-keto reductase family 1 member A1 OS=Mus musculus OX=10090 GN=Akr1a1 PE=1 SV=3	60.095	44	10	13	10	325	36.6	101	103	117.9	97.3	91.1	93.1	92
Q80XR2	Calcium-transporting ATPase type 2C member 1 OS=Mus musculus OX=10090 GN=Atp2c1 PE=1 SV=2	60.082	15	11	12	11	918	100.2	103	96.3	100.9	88.5	99.5	103.2	103.9
Q9EP69	Phosphatidylinositol-3-phosphatase SAC1 OS=Mus musculus OX=10090 GN=Sacm1l PE=1 SV=1	60.018	19	10	15	10	587	66.9	100.4	102.1	96.5	99.5	94.9	91.2	102.8
P63037	DnaJ homolog subfamily A member 1 OS=Mus musculus OX=10090 GN=Dnaja1 PE=1 SV=1	59.968	30	8	13	8	397	44.8	108.4	101.1	93.1	97.6	106.2	104.1	106.4
P61022	Calcineurin B homologous protein 1 OS=Mus musculus OX=10090 GN=Chp1 PE=1 SV=2	59.96	36	6	13	6	195	22.4	105	87.6	109.8	84.2	83	83.3	84.2
Q91VN4	MICOS complex subunit Mic25 OS=Mus musculus OX=10090 GN=Chchd6 PE=1 SV=2	59.926	26	8	14	8	273	29.8	95.6	101.2	88.2	95.2	96.4	103.7	94.4
Q8BMA6	Signal recognition particle subunit SRP68 OS=Mus musculus OX=10090 GN=Srp68 PE=1 SV=2	59.923	20	11	12	11	625	70.5	91.4	96.3	90.9	94.6	103.1	104.6	111
P16332	Methylmalonyl-CoA mutase, mitochondrial OS=Mus musculus OX=10090 GN=Mmut PE=1 SV=2	59.913	13	7	15	7	748	82.8	99.8	102	105	88.9	96.6	102.9	96.9
Q8BNW9	Kelch repeat and BTB domain-containing protein 11 OS=Mus musculus OX=10090 GN=Kbtbd11 PE=1 SV=3	59.826	25	11	12	11	633	67.9	105.5	103.1	105.6	92.9	92.8	93.9	89
Q61838	Pregnancy zone protein OS=Mus musculus OX=10090 GN=Pzp PE=1 SV=3	59.824	8	8	13	8	1495	165.7	122.1	105.5	96.8	93.9	114.6	98.7	96.4
Q80WW9	DDRGK domain-containing protein 1 OS=Mus musculus OX=10090 GN=Ddrgk1 PE=1 SV=2	59.792	39	9	12	9	315	36	105.5	99.5	99.2	96.2	97.4	101	101.6
P07758	Alpha-1-antitrypsin 1-1 OS=Mus musculus OX=10090 GN=Serpina1a PE=1 SV=4	59.754	17	4	14	1	413	46	97.2	93.8	100	95.7	107	102.6	102.1
Q8VCS3	Glycosaminoglycan xylosylkinase OS=Mus musculus OX=10090 GN=Fam20b PE=1 SV=1	59.752	27	9	9	9	409	46.6	96.8	92	93.6	83	97.2	95.8	109.6
Q9D0K2	Succinyl-CoA:3-ketoacid coenzyme A transferase 1, mitochondrial OS=Mus musculus OX=10090 GN=Oxct1 PE=1 SV=1	59.64	25	9	32	9	520	56	92.8	107.6	96.1	98.4	102.2	107.8	103.7
Q08091	Calponin-1 OS=Mus musculus OX=10090 GN=Cnn1 PE=1 SV=1	59.59	18	9	27	9	297	33.3	93.1	96.3	105	108.8	102.4	87.2	81.4
Q3UPF5	Zinc finger CCCH-type antiviral protein 1 OS=Mus musculus OX=10090 GN=Zc3hav1 PE=1 SV=1	59.537	15	12	12	12	946	106.6	107.1	98.3	105.8	94.7	102.9	107.9	102.4
O35737	Heterogeneous nuclear ribonucleoprotein H OS=Mus musculus OX=10090 GN=Hnrnph1 PE=1 SV=3	59.503	29	10	20	3	449	49.2	107.9	93.1	113.7	93.1	96.9	105.6	101.2
P97461	40S ribosomal protein S5 OS=Mus musculus OX=10090 GN=Rps5 PE=1 SV=3	59.464	39	9	22	9	204	22.9	98.5	103	98.4	112.5	107.8	101.9	107.1
Q62009	Periostin OS=Mus musculus OX=10090 GN=Postn PE=1 SV=2	59.439	12	8	13	8	838	93.1	89.4	97.4	95.4	107.4	102.8	96.3	94.2
Q91VM5	RNA binding motif protein, X-linked-like-1 OS=Mus musculus OX=10090 GN=Rbmxl1 PE=2 SV=1	59.422	34	20	27	5	388	42.1	103.6	93.6	96.6	92.9	110.7	108.8	103.2
Q2KHK6	Gasdermin-C2 OS=Mus musculus OX=10090 GN=Gsdmc2 PE=2 SV=2	59.299	17	7	14	4	480	53.9	86.2	84	81.5	67.4	75.4	76.1	68.4
P49586	Choline-phosphate cytidylyltransferase A OS=Mus musculus OX=10090 GN=Pcyt1a PE=1 SV=1	59.275	28	10	21	10	367	41.6	102.2	95.8	100.2	92.1	100.5	100.7	92.5
P45700	Mannosyl-oligosaccharide 1,2-alpha-mannosidase IA OS=Mus musculus OX=10090 GN=Man1a1 PE=1 SV=1	59.177	16	9	12	9	655	73.2	88.8	93	92.6	98.4	100.9	99.7	111.4
Q9CQE8	RNA transcription, translation and transport factor protein OS=Mus musculus OX=10090 GN=RTRAF PE=1 SV=1	59.164	24	5	10	5	244	28.1	110.4	89.1	108.9	106.4	89.9	90.7	106.7
Q9JM14	5'(3')-deoxyribonucleotidase, cytosolic type OS=Mus musculus OX=10090 GN=Nt5c PE=1 SV=1	59.038	41	7	19	7	200	23.1	94.9	100.7	101.2	102.7	98.6	99.4	96.6
Q8BP47	Asparagine--tRNA ligase, cytoplasmic OS=Mus musculus OX=10090 GN=NARS1 PE=1 SV=2	59.035	21	11	20	11	559	64.2	111	103.3	107.8	97.2	93.7	103.9	101.6
Q9D7N3	28S ribosomal protein S9, mitochondrial OS=Mus musculus OX=10090 GN=Mrps9 PE=1 SV=3	58.96	29	9	11	9	390	44.9	98.9	101.2	97.6	94.4	99	103.9	103.8
Q9WV02	RNA-binding motif protein, X chromosome OS=Mus musculus OX=10090 GN=Rbmx PE=1 SV=1	58.852	35	20	26	5	391	42.3	121.6	83	104.6	91	103.5	98.1	92.9
Q8K0G8	Epithelial splicing regulatory protein 2 OS=Mus musculus OX=10090 GN=Esrp2 PE=1 SV=1	58.823	23	10	11	9	717	77.3	103.4	102.7	108.4	97	99.8	103.9	97.7
P16858	Glyceraldehyde-3-phosphate dehydrogenase OS=Mus musculus OX=10090 GN=Gapdh PE=1 SV=2	58.77	31	8	27	8	333	35.8	93.1	106.3	100.1	106	101.1	104.4	102.8
Q61102	Iron-sulfur clusters transporter ABCB7, mitochondrial OS=Mus musculus OX=10090 GN=Abcb7 PE=1 SV=3	58.757	11	6	9	6	752	82.5	96.6	102	91.4	87.9	103.2	97.3	106.5
Q9CS42	Ribose-phosphate pyrophosphokinase 2 OS=Mus musculus OX=10090 GN=Prps2 PE=1 SV=4	58.736	19	6	20	1	318	34.8	108.6	108.6	112	86.1	92.2	92	95.9
P16406	Glutamyl aminopeptidase OS=Mus musculus OX=10090 GN=Enpep PE=1 SV=1	58.691	14	13	16	13	945	107.9	120.2	91.1	95.9	88.4	90.6	82.7	73.2
P97742	Carnitine O-palmitoyltransferase 1, liver isoform OS=Mus musculus OX=10090 GN=Cpt1a PE=1 SV=4	58.595	18	15	18	15	773	88.2	99.9	97.3	96.6	87.9	84	80.1	88.3
Q61847	Meprin A subunit beta OS=Mus musculus OX=10090 GN=Mep1b PE=1 SV=2	58.575	14	7	7	7	704	79.5	105.4	79	105.3	82.5	78.2	98.6	85.1
Q99KK2	N-acylneuraminate cytidylyltransferase OS=Mus musculus OX=10090 GN=Cmas PE=1 SV=2	58.574	17	7	13	7	432	48	86.3	92.6	92	99.7	107.8	100.7	105.6
P62141	Serine/threonine-protein phosphatase PP1-beta catalytic subunit OS=Mus musculus OX=10090 GN=Ppp1cb PE=1 SV=3	58.5	31	8	16	5	327	37.2	95.4	101.2	93.1	98.4	100.1	101.9	98.4
Q8BPB5	EGF-containing fibulin-like extracellular matrix protein 1 OS=Mus musculus OX=10090 GN=Efemp1 PE=1 SV=1	58.379	28	11	14	11	493	54.9	90.8	100.8	98.2	111.2	105.3	99.1	96.9
Q61937	Nucleophosmin OS=Mus musculus OX=10090 GN=Npm1 PE=1 SV=1	58.37	16	3	18	3	292	32.5	100.2	102.7	92.9	112	118.6	102	100.1
Q5SYD0	Unconventional myosin-Id OS=Mus musculus OX=10090 GN=Myo1d PE=1 SV=1	58.359	11	13	16	12	1006	116	100	95.3	110.6	89.1	94	103.7	101.3
P80313	T-complex protein 1 subunit eta OS=Mus musculus OX=10090 GN=Cct7 PE=1 SV=1	58.222	20	10	16	10	544	59.6	108.2	104.3	106.1	107	98.6	95.8	104.5
P48962	ADP/ATP translocase 1 OS=Mus musculus OX=10090 GN=Slc25a4 PE=1 SV=4	58.171	40	11	94	3	298	32.9	103.2	103.9	90.2	90.8	94.8	93.6	87.5
Q9CZ44	NSFL1 cofactor p47 OS=Mus musculus OX=10090 GN=Nsfl1c PE=1 SV=1	58.053	34	14	16	14	370	40.7	97.8	99	107.5	101.4	99.6	96.9	100.1
P61982	14-3-3 protein gamma OS=Mus musculus OX=10090 GN=Ywhag PE=1 SV=2	58.039	38	8	28	3	247	28.3	101.6	102.8	102.4	95.6	94.1	98.1	86.1
Q6A0A9	Constitutive coactivator of PPAR-gamma-like protein 1 OS=Mus musculus OX=10090 GN=FAM120A PE=1 SV=2	58.009	13	11	14	11	1112	121.6	99.6	96.8	99.7	98.3	98.9	102.8	101.6
O08807	Peroxiredoxin-4 OS=Mus musculus OX=10090 GN=Prdx4 PE=1 SV=1	57.985	38	7	11	6	274	31	96.4	106.1	99.5	106.1	99.6	98.5	99
Q99JW5	Epithelial cell adhesion molecule OS=Mus musculus OX=10090 GN=Epcam PE=1 SV=1	57.971	15	7	26	7	315	35	93.6	97.2	93.9	104.4	99.4	95	103.3
P11688	Integrin alpha-5 OS=Mus musculus OX=10090 GN=Itga5 PE=1 SV=3	57.865	12	9	11	9	1053	115	96.5	108.2	80.9	107.8	112.2	90	96.7
Q8K0Z7	Translational activator of cytochrome c oxidase 1 OS=Mus musculus OX=10090 GN=Taco1 PE=1 SV=1	57.838	28	5	7	5	294	32.3	97.3	109.6	103.3	89.7	91.7	101.9	108
Q62188	Dihydropyrimidinase-related protein 3 OS=Mus musculus OX=10090 GN=Dpysl3 PE=1 SV=1	57.819	21	10	16	8	570	61.9	95.8	92.9	96.6	87.7	108.6	92.6	114.7
Q8R086	Sulfite oxidase, mitochondrial OS=Mus musculus OX=10090 GN=Suox PE=1 SV=2	57.772	27	10	11	10	546	60.7	105.6	99.7	99.3	94.8	91.2	89.9	86.5
Q91X21	Uncharacterized protein KIAA2013 OS=Mus musculus OX=10090 GN=Kiaa2013 PE=1 SV=1	57.76	23	10	13	10	634	69.4	93.5	103.6	86.8	94.3	104.5	115.8	101
Q3TDN2	FAS-associated factor 2 OS=Mus musculus OX=10090 GN=Faf2 PE=1 SV=2	57.672	41	11	11	11	445	52.4	106	96.6	100.9	87.9	97.3	98.9	103.6
Q3TW96	UDP-N-acetylhexosamine pyrophosphorylase-like protein 1 OS=Mus musculus OX=10090 GN=Uap1l1 PE=1 SV=1	57.656	25	12	15	11	507	56.6	105.4	108.4	101.9	109.9	105.1	106.4	97.6
P70460	Vasodilator-stimulated phosphoprotein OS=Mus musculus OX=10090 GN=Vasp PE=1 SV=4	57.646	26	7	13	7	375	39.6	87.3	105.2	99	105.2	104.3	105.4	104.9
O88312	Anterior gradient protein 2 homolog OS=Mus musculus OX=10090 GN=Agr2 PE=1 SV=1	57.574	40	7	99	6	175	19.9	92.7	89.4	87.2	87.3	92	110.3	92.4
Q8VCT4	Carboxylesterase 1D OS=Mus musculus OX=10090 GN=Ces1d PE=1 SV=1	57.565	15	8	31	7	565	61.7	104.9	90.4	98.8	86.2	86.6	87.2	78.6
Q3V3R1	Monofunctional C1-tetrahydrofolate synthase, mitochondrial OS=Mus musculus OX=10090 GN=Mthfd1l PE=1 SV=2	57.532	12	9	10	9	977	105.7	94.1	104.7	97.8	103.7	107	108.2	116.6
P28665	Murinoglobulin-1 OS=Mus musculus OX=10090 GN=Mug1 PE=1 SV=3	57.509	9	13	18	13	1476	165.2	90.9	85.6	103.2	96.5	106.9	86.4	91.7
P97805	Protein FAM3D OS=Mus musculus OX=10090 GN=Fam3d PE=2 SV=2	57.415	31	6	30	5	223	25	90	98.2	93.7	111.8	104.3	103	101.7
Q9DBC7	cAMP-dependent protein kinase type I-alpha regulatory subunit OS=Mus musculus OX=10090 GN=Prkar1a PE=1 SV=3	57.415	29	9	12	6	381	43.2	99.1	91.9	92.5	100.8	98	97.3	99.5
O89086	RNA-binding protein 3 OS=Mus musculus OX=10090 GN=Rbm3 PE=1 SV=1	57.344	54	7	17	7	153	16.6	116.1	95.3	106.9	88.7	103.3	91	100.5
P47738	Aldehyde dehydrogenase, mitochondrial OS=Mus musculus OX=10090 GN=Aldh2 PE=1 SV=1	57.216	16	11	38	11	519	56.5	82.6	111.3	93.2	100.6	109.8	106.2	116.6
Q8BH69	Selenide, water dikinase 1 OS=Mus musculus OX=10090 GN=Sephs1 PE=1 SV=1	57.205	26	5	8	5	392	42.9	95.3	101.6	98.8	96.8	103.6	103.3	109.1
A2ADY9	Protein DDI1 homolog 2 OS=Mus musculus OX=10090 GN=Ddi2 PE=1 SV=1	57.124	37	8	9	8	399	44.6	99.8	105.3	101.9	98.1	101.2	100.5	98.5
P42227	Signal transducer and activator of transcription 3 OS=Mus musculus OX=10090 GN=Stat3 PE=1 SV=2	57.115	16	9	13	9	770	88	110.8	109.7	97.5	105.4	103.8	107.5	109
Q8VDL4	ADP-dependent glucokinase OS=Mus musculus OX=10090 GN=Adpgk PE=1 SV=2	57.062	22	6	12	6	496	53.9	96.9	106.3	93.4	105.7	105.7	104.4	100.4
P70398	Probable ubiquitin carboxyl-terminal hydrolase FAF-X OS=Mus musculus OX=10090 GN=Usp9x PE=1 SV=2	57.028	5	10	11	10	2559	290.5	105	96.4	109.8	100	97.6	100.2	101.2
P13634	Carbonic anhydrase 1 OS=Mus musculus OX=10090 GN=Ca1 PE=1 SV=4	57.027	36	6	39	6	261	28.3	109.3	95.3	123.9	79.5	78.7	78.5	72.9
Q91W90	Thioredoxin domain-containing protein 5 OS=Mus musculus OX=10090 GN=Txndc5 PE=1 SV=2	56.994	30	10	28	10	417	46.4	94.8	96.7	102	97.1	96.6	102.3	97.1
Q9D6Y7	Mitochondrial peptide methionine sulfoxide reductase OS=Mus musculus OX=10090 GN=Msra PE=1 SV=1	56.979	46	8	16	8	233	26	100.3	97.9	108.9	89.3	89	93.7	94.8
Q9DCS3	Enoyl-[acyl-carrier-protein] reductase, mitochondrial OS=Mus musculus OX=10090 GN=Mecr PE=1 SV=2	56.911	24	6	18	5	373	40.3	89.4	114	94.5	124.2	102.4	100	110.1
Q8CH18	Cell division cycle and apoptosis regulator protein 1 OS=Mus musculus OX=10090 GN=Ccar1 PE=1 SV=1	56.894	10	11	16	11	1146	132	92.9	93.3	109.9	101.3	100.7	103.8	106.8
Q9D0F9	Phosphoglucomutase-1 OS=Mus musculus OX=10090 GN=Pgm1 PE=1 SV=4	56.886	22	9	14	9	562	61.4	100.6	99.5	110.5	99	87.6	91.3	87.6
O35857	Mitochondrial import inner membrane translocase subunit TIM44 OS=Mus musculus OX=10090 GN=Timm44 PE=1 SV=2	56.87	22	10	16	10	452	51.1	99.4	108.7	99.6	100.9	101.2	105.8	102.2
Q9CQX2	Cytochrome b5 type B OS=Mus musculus OX=10090 GN=Cyb5b PE=1 SV=1	56.84	41	4	14	4	146	16.3	96	101.8	95.7	97.2	104.1	103.4	96.4
P35979	60S ribosomal protein L12 OS=Mus musculus OX=10090 GN=Rpl12 PE=1 SV=2	56.759	30	4	13	4	165	17.8	101.9	99.1	98.6	111.1	101.8	98.7	105.3
Q14C51	Pentatricopeptide repeat domain-containing protein 3, mitochondrial OS=Mus musculus OX=10090 GN=Ptcd3 PE=1 SV=2	56.569	20	10	12	10	685	77.7	97.1	100.2	103.9	99.2	92.6	95.7	107.5
P97372	Proteasome activator complex subunit 2 OS=Mus musculus OX=10090 GN=Psme2 PE=1 SV=4	56.535	31	9	21	9	239	27	97.4	98.4	98.4	101.6	110.5	118.6	101.1
Q6Q473	Calcium-activated chloride channel regulator 4A OS=Mus musculus OX=10090 GN=Clca4a PE=1 SV=2	56.515	14	11	13	11	924	101.8	109.4	81.2	95.6	104.5	94.7	83.2	105.3
Q9QXY1	Tight junction protein ZO-3 OS=Mus musculus OX=10090 GN=Tjp3 PE=1 SV=1	56.502	15	13	15	13	905	99.3	99.7	99.7	100.1	102.2	99.4	104.3	98.9
P11531	Dystrophin OS=Mus musculus OX=10090 GN=Dmd PE=1 SV=3	56.497	4	12	15	12	3678	425.6	95.6	103.6	101.8	105.1	95.9	95.6	95.4
P63101	14-3-3 protein zeta/delta OS=Mus musculus OX=10090 GN=Ywhaz PE=1 SV=1	56.447	40	9	57	4	245	27.8	101	103.1	103.2	104.3	98.4	97.9	95.8
Q9D7H3	RNA 3'-terminal phosphate cyclase OS=Mus musculus OX=10090 GN=RtcA PE=1 SV=2	56.426	27	8	11	8	366	39.2	99.9	95.5	107.2	113.4	94.6	87.6	96.7
P68254	14-3-3 protein theta OS=Mus musculus OX=10090 GN=Ywhaq PE=1 SV=1	56.371	37	8	38	4	245	27.8	104.2	104.8	104.9	100.9	98.2	94.1	92.3
Q9R1P4	Proteasome subunit alpha type-1 OS=Mus musculus OX=10090 GN=Psma1 PE=1 SV=1	56.335	50	9	13	9	263	29.5	102.4	102.3	107.6	99.4	103.2	103.9	102.2
Q9CPY7	Cytosol aminopeptidase OS=Mus musculus OX=10090 GN=Lap3 PE=1 SV=3	56.295	16	9	16	9	519	56.1	92.7	100.5	94.8	113.6	101.3	119.4	106.6
O08599	Syntaxin-binding protein 1 OS=Mus musculus OX=10090 GN=Stxbp1 PE=1 SV=2	56.239	18	8	11	8	594	67.5	98.9	99.5	97.7	100.8	93.8	94	89.8
P70403	Protein CASP OS=Mus musculus OX=10090 GN=Cux1 PE=1 SV=2	56.219	17	10	12	7	678	77.2	96	103.1	93	93.6	104.9	101.3	99.2
Q6PB44	Tyrosine-protein phosphatase non-receptor type 23 OS=Mus musculus OX=10090 GN=Ptpn23 PE=1 SV=2	56.142	6	7	8	7	1692	185.1	99.1	99.3	111	104.7	99.1	96.8	100.3
Q8C7E9	Cleavage stimulation factor subunit 2 tau variant OS=Mus musculus OX=10090 GN=Cstf2t PE=1 SV=2	56.111	19	7	8	3	632	65.8	106.6	106.2	100.6	95.1	104.4	97.4	100.1
P97452	Ribosome biogenesis protein BOP1 OS=Mus musculus OX=10090 GN=Bop1 PE=1 SV=1	56.034	17	8	9	8	732	82.5	105.6	101.2	91.6	99.9	114	105.4	106.3
P46460	Vesicle-fusing ATPase OS=Mus musculus OX=10090 GN=Nsf PE=1 SV=2	56.029	19	11	14	11	744	82.6	101.5	97.9	95.1	99.1	104.2	104.8	104.9
Q9D6J6	NADH dehydrogenase [ubiquinone] flavoprotein 2, mitochondrial OS=Mus musculus OX=10090 GN=Ndufv2 PE=1 SV=2	55.985	32	6	20	6	248	27.3	95	100.9	91.5	94.3	98.6	95.4	104.2
Q62093	Serine/arginine-rich splicing factor 2 OS=Mus musculus OX=10090 GN=Srsf2 PE=1 SV=4	55.939	31	11	30	11	221	25.5	89.8	105.6	91.3	105.3	123.8	107.9	109.1
Q8BRG8	Transmembrane protein 209 OS=Mus musculus OX=10090 GN=Tmem209 PE=2 SV=1	55.938	22	8	14	8	561	62.9	104.1	96.2	105.4	94.9	101.8	93.4	101.3
P46935	E3 ubiquitin-protein ligase NEDD4 OS=Mus musculus OX=10090 GN=Nedd4 PE=1 SV=3	55.895	10	7	12	6	887	102.6	115.3	96.5	100.9	92.8	96.7	95.8	105.2
Q61001	Laminin subunit alpha-5 OS=Mus musculus OX=10090 GN=Lama5 PE=1 SV=4	55.895	4	10	12	10	3718	403.8	96.5	100.5	103.7	96.6	107	101	97.3
Q8K1E0	Syntaxin-5 OS=Mus musculus OX=10090 GN=Stx5 PE=1 SV=3	55.875	26	8	12	8	355	39.7	91.9	95.6	93.4	98.2	106.9	109.8	111.1
O55022	Membrane-associated progesterone receptor component 1 OS=Mus musculus OX=10090 GN=Pgrmc1 PE=1 SV=4	55.729	31	9	14	9	195	21.7	91.2	94.2	87.2	101	96.4	93.6	94.6
P70335	Rho-associated protein kinase 1 OS=Mus musculus OX=10090 GN=Rock1 PE=1 SV=1	55.725	9	13	14	9	1354	158.1	97	102.7	101.3	107.5	104.9	96.9	103.6
Q5BKQ4	Inactive pancreatic lipase-related protein 1 OS=Mus musculus OX=10090 GN=Pnliprp1 PE=1 SV=2	55.626	24	7	14	7	473	52.7	63.6	73.3	63.3	336.1	106.1	76.1	81.9
Q9JKY5	Huntingtin-interacting protein 1-related protein OS=Mus musculus OX=10090 GN=Hip1r PE=1 SV=2	55.62	12	11	14	11	1068	119.4	95.8	104.4	107.4	97.9	101.3	101.6	101.2
Q8CJG0	Protein argonaute-2 OS=Mus musculus OX=10090 GN=Ago2 PE=1 SV=3	55.616	14	11	12	8	860	97.2	100.2	98.9	95.6	110.3	100.6	95.3	100.3
P22315	Ferrochelatase, mitochondrial OS=Mus musculus OX=10090 GN=Fech PE=1 SV=2	55.551	20	9	13	9	420	47.1	91.1	87.8	90.4	96.7	100.9	83.9	90
P56528	ADP-ribosyl cyclase/cyclic ADP-ribose hydrolase 1 OS=Mus musculus OX=10090 GN=Cd38 PE=1 SV=2	55.538	17	4	23	4	304	34.4	101	101.2	92.5	110.2	105.9	99	113.4
Q921S7	39S ribosomal protein L37, mitochondrial OS=Mus musculus OX=10090 GN=Mrpl37 PE=1 SV=1	55.536	26	9	11	9	423	48.3	105.5	105.6	105.8	93	90.8	102	112.7
Q91XA2	Golgi membrane protein 1 OS=Mus musculus OX=10090 GN=Golm1 PE=1 SV=2	55.41	22	11	20	11	393	44.3	86.3	103.6	87.7	106.9	124.7	109	129.5
Q99KP6	Pre-mRNA-processing factor 19 OS=Mus musculus OX=10090 GN=Prpf19 PE=1 SV=1	55.38	18	7	16	7	504	55.2	97.1	96.1	96.8	107.3	110.2	103.7	102.2
Q99LB7	Sarcosine dehydrogenase, mitochondrial OS=Mus musculus OX=10090 GN=Sardh PE=1 SV=1	55.252	18	11	11	11	919	101.6	105.3	98	99.2	101.6	90.1	92.6	85.3
Q8BMD8	Calcium-binding mitochondrial carrier protein SCaMC-1 OS=Mus musculus OX=10090 GN=Slc25a24 PE=1 SV=1	55.249	16	6	17	6	475	52.9	102.6	99.5	93.3	94.5	92.1	91.1	99.5
P21279	Guanine nucleotide-binding protein G(q) subunit alpha OS=Mus musculus OX=10090 GN=Gnaq PE=1 SV=4	55.24	26	8	12	5	359	42.1	103.9	97.2	96.2	100.1	101.6	96.8	94.9
Q8BH95	Enoyl-CoA hydratase, mitochondrial OS=Mus musculus OX=10090 GN=Echs1 PE=1 SV=1	55.239	19	7	28	7	290	31.5	98.8	107.2	101.9	91.3	96.3	103.2	99.1
Q8BJY1	26S proteasome non-ATPase regulatory subunit 5 OS=Mus musculus OX=10090 GN=Psmd5 PE=1 SV=4	55.191	20	9	11	9	504	55.9	96.6	99.6	101	108.9	99.4	101.1	102.3
Q91WL0	Epidermal growth factor receptor kinase substrate 8-like protein 3 OS=Mus musculus OX=10090 GN=Eps8l3 PE=2 SV=1	55.148	19	8	11	8	600	68.2	96.4	94.4	95	89.8	91.5	97.8	87.3
Q8K1A6	Coiled-coil and C2 domain-containing protein 1A OS=Mus musculus OX=10090 GN=Cc2d1a PE=1 SV=2	55.116	12	10	10	10	943	103.6	109.5	108.8	102.5	103.9	104.7	106.1	104.1
P55194	SH3 domain-binding protein 1 OS=Mus musculus OX=10090 GN=Sh3bp1 PE=1 SV=3	55.094	14	7	10	7	680	74.1	93.1	104.4	89.3	108.8	119.7	116.6	109.6
Q91VR5	ATP-dependent RNA helicase DDX1 OS=Mus musculus OX=10090 GN=Ddx1 PE=1 SV=1	55.063	17	11	18	11	740	82.4	98.8	93.6	102.5	104	96.8	101.3	101.5
P39061	Collagen alpha-1(XVIII) chain OS=Mus musculus OX=10090 GN=Col18a1 PE=1 SV=4	55.032	6	10	18	10	1774	182.1	136.8	115.3	101.1	123.6	107.8	93.1	89.3
P62264	40S ribosomal protein S14 OS=Mus musculus OX=10090 GN=Rps14 PE=1 SV=3	54.88	32	5	9	5	151	16.3	99.5	105	95.6	102	101.2	109.6	103
P50171	(3R)-3-hydroxyacyl-CoA dehydrogenase OS=Mus musculus OX=10090 GN=Hsd17b8 PE=1 SV=2	54.834	37	6	9	6	259	26.6	97.2	100.2	100.5	94.1	91.7	95.4	96.2
Q8JZQ9	Eukaryotic translation initiation factor 3 subunit B OS=Mus musculus OX=10090 GN=Eif3b PE=1 SV=1	54.8	14	9	12	9	803	91.3	112	95.8	108.4	107.7	98.4	96.1	98.6
Q9EQH3	Vacuolar protein sorting-associated protein 35 OS=Mus musculus OX=10090 GN=Vps35 PE=1 SV=1	54.788	16	12	12	12	796	91.7	99.8	100	98.6	119.5	98.8	93.8	103.4
Q8K2C7	Protein OS-9 OS=Mus musculus OX=10090 GN=Os9 PE=1 SV=2	54.746	23	10	10	10	672	76.1	107	92.5	99.1	90.6	98	97.7	99.2
P62858	40S ribosomal protein S28 OS=Mus musculus OX=10090 GN=Rps28 PE=1 SV=1	54.726	57	6	21	6	69	7.8	97.8	114.5	97.3	106.3	104	101.5	103.7
Q9R099	Transducin beta-like protein 2 OS=Mus musculus OX=10090 GN=Tbl2 PE=1 SV=2	54.608	23	8	10	8	442	49.6	101.8	99.2	92.5	90.6	98.4	102.3	99.4
Q8R1B4	Eukaryotic translation initiation factor 3 subunit C OS=Mus musculus OX=10090 GN=Eif3c PE=1 SV=1	54.583	14	11	13	11	911	105.5	104.6	103.7	106.7	103.7	94.9	96.4	97.5
Q68FL6	Methionine--tRNA ligase, cytoplasmic OS=Mus musculus OX=10090 GN=Mars1 PE=1 SV=1	54.539	13	9	12	9	902	101.4	102.9	106.7	102.2	103.8	96.9	111.4	109.9
Q9D0R2	Threonine--tRNA ligase 1, cytoplasmic OS=Mus musculus OX=10090 GN=Tars1 PE=1 SV=2	54.484	16	13	16	12	722	83.3	103.6	100.3	111.5	100.2	94.7	97.9	98.2
P30677	Guanine nucleotide-binding protein subunit alpha-14 OS=Mus musculus OX=10090 GN=Gna14 PE=1 SV=2	54.43	25	8	12	4	355	41.5	95.7	113.9	89.3	117	115.3	104.5	133.5
P62192	26S proteasome regulatory subunit 4 OS=Mus musculus OX=10090 GN=Psmc1 PE=1 SV=1	54.417	18	9	12	8	440	49.2	98.8	102.8	107.2	99.7	100.3	104.4	104.8
P54310	Hormone-sensitive lipase OS=Mus musculus OX=10090 GN=Lipe PE=1 SV=2	54.327	21	12	15	12	759	83.3	98.2	88.8	98.5	111.5	99.7	89.3	90.4
Q7TMC8	L-fucose kinase OS=Mus musculus OX=10090 GN=Fcsk PE=1 SV=1	54.259	11	10	12	10	1090	119.2	94.6	104.5	111.1	108.9	91.8	96.4	93.9
Q8VE47	Ubiquitin-like modifier-activating enzyme 5 OS=Mus musculus OX=10090 GN=Uba5 PE=1 SV=2	54.239	23	7	8	7	403	44.8	98.8	105.7	102.7	100.8	102.2	103.6	101.6
P97499	Telomerase protein component 1 OS=Mus musculus OX=10090 GN=Tep1 PE=1 SV=1	54.109	6	15	16	14	2629	291.3	99.3	101.4	111.2	107.9	95.3	94.7	100.6
P62960	Y-box-binding protein 1 OS=Mus musculus OX=10090 GN=Ybx1 PE=1 SV=3	54.089	30	7	11	7	322	35.7	94.2	103.4	103.8	116.2	102.4	107.2	95.2
Q9CR62	Mitochondrial 2-oxoglutarate/malate carrier protein OS=Mus musculus OX=10090 GN=Slc25a11 PE=1 SV=3	54.068	26	10	21	10	314	34.1	95.5	101.9	100.3	94.6	93.3	91	106.4
P02469	Laminin subunit beta-1 OS=Mus musculus OX=10090 GN=Lamb1 PE=1 SV=3	54.058	8	12	13	11	1786	197	105.7	101.8	100.8	99.4	103.3	98.5	93
O88685	26S proteasome regulatory subunit 6A OS=Mus musculus OX=10090 GN=Psmc3 PE=1 SV=2	54.046	24	9	10	9	442	49.5	103.6	99.9	96.9	110.4	101	102.8	100.9
O88512	AP-1 complex subunit gamma-like 2 OS=Mus musculus OX=10090 GN=Ap1g2 PE=1 SV=2	53.999	16	9	9	9	791	87.8	98.2	96.3	109.6	100.9	100.2	98.1	100.8
Q9CQA3	Succinate dehydrogenase [ubiquinone] iron-sulfur subunit, mitochondrial OS=Mus musculus OX=10090 GN=Sdhb PE=1 SV=1	53.89	28	10	19	10	282	31.8	95.5	98.4	98.4	95.3	96.9	96.3	94.2
Q80Y81	Zinc phosphodiesterase ELAC protein 2 OS=Mus musculus OX=10090 GN=Elac2 PE=1 SV=1	53.852	14	9	11	9	831	92.7	108.4	101.8	103	98.7	98.4	100.5	100.4
Q9D6J5	NADH dehydrogenase [ubiquinone] 1 beta subcomplex subunit 8, mitochondrial OS=Mus musculus OX=10090 GN=Ndufb8 PE=1 SV=1	53.844	28	5	14	5	186	21.9	94	99.5	96.5	98.9	94.5	89.9	107.9
O70378	ER membrane protein complex subunit 8 OS=Mus musculus OX=10090 GN=Emc8 PE=1 SV=1	53.728	29	4	7	4	207	23.3	95.5	100.7	88.9	111.2	105.4	97.6	108
Q8C0L8	Conserved oligomeric Golgi complex subunit 5 OS=Mus musculus OX=10090 GN=Cog5 PE=1 SV=3	53.685	12	8	10	8	829	91.3	91.9	96.5	99.8	103.4	101.7	105.8	108
Q3UIU2	NADH dehydrogenase [ubiquinone] 1 beta subcomplex subunit 6 OS=Mus musculus OX=10090 GN=Ndufb6 PE=1 SV=3	53.647	31	7	17	7	128	15.5	97.3	98.9	101	92.9	97.6	99	100.5
Q64010	Adapter molecule crk OS=Mus musculus OX=10090 GN=Crk PE=1 SV=1	53.643	27	9	14	9	304	33.8	101.3	104.4	104.4	100.5	95.9	96	95.8
Q3TXS7	26S proteasome non-ATPase regulatory subunit 1 OS=Mus musculus OX=10090 GN=Psmd1 PE=1 SV=1	53.55	11	8	12	8	953	105.7	101.9	104.1	106.4	105.1	102.4	104	103.1
Q9WU78	Programmed cell death 6-interacting protein OS=Mus musculus OX=10090 GN=Pdcd6ip PE=1 SV=3	53.474	14	11	17	11	869	96	93.5	104.9	105.5	107.9	96.4	99.8	95.1
Q9CQF9	Prenylcysteine oxidase OS=Mus musculus OX=10090 GN=Pcyox1 PE=1 SV=1	53.443	21	8	9	8	505	56.5	94.5	97.4	92	100.9	100.8	94.1	98.6
Q9D0G0	28S ribosomal protein S30, mitochondrial OS=Mus musculus OX=10090 GN=Mrps30 PE=1 SV=1	53.342	22	8	10	8	442	49.9	101.7	110.9	103.9	95.2	93.5	100.3	107.3
P27612	Phospholipase A-2-activating protein OS=Mus musculus OX=10090 GN=Plaa PE=1 SV=4	53.32	21	11	12	11	794	87.2	107.1	101.9	114.7	103.7	93.3	90.6	100.9
Q8VCN5	Cystathionine gamma-lyase OS=Mus musculus OX=10090 GN=Cth PE=1 SV=1	53.238	26	7	7	7	398	43.5	96.2	86.4	132.3	88.9	77.3	78.7	83.3
P16110	Galectin-3 OS=Mus musculus OX=10090 GN=Lgals3 PE=1 SV=3	53.223	27	9	38	9	264	27.5	101.9	106.5	95.7	95.5	98.2	96.8	87.3
O55131	Septin-7 OS=Mus musculus OX=10090 GN=Septin7 PE=1 SV=1	53.08	20	8	15	8	436	50.5	101.2	98.5	105	103.8	97.6	95.8	96.3
Q99KV1	DnaJ homolog subfamily B member 11 OS=Mus musculus OX=10090 GN=Dnajb11 PE=1 SV=1	53.061	19	5	9	5	358	40.5	112.2	88.5	102.9	92.7	92.5	90.5	100
Q80SW1	S-adenosylhomocysteine hydrolase-like protein 1 OS=Mus musculus OX=10090 GN=Ahcyl1 PE=1 SV=1	53.049	17	9	17	5	530	58.9	97.1	97.4	95.6	101.2	103.1	103.8	104.9
Q5XJY5	Coatomer subunit delta OS=Mus musculus OX=10090 GN=Arcn1 PE=1 SV=2	52.856	14	7	19	7	511	57.2	92.4	99.6	95.5	99.8	109.7	102	110.3
Q922F4	Tubulin beta-6 chain OS=Mus musculus OX=10090 GN=Tubb6 PE=1 SV=1	52.832	24	11	29	2	447	50.1	105.3	103.7	96.3	106.1	102.8	109.5	107.4
Q8R1U1	Conserved oligomeric Golgi complex subunit 4 OS=Mus musculus OX=10090 GN=Cog4 PE=1 SV=1	52.772	14	9	10	9	785	88.6	84.5	93.1	96.2	108.1	107.3	112.2	107.1
Q9CZU3	Exosome RNA helicase MTR4 OS=Mus musculus OX=10090 GN=Mtrex PE=1 SV=1	52.697	10	9	12	9	1040	117.6	98.1	104.8	97.5	108.4	106.9	105	105.5
Q9CZN8	Glutamyl-tRNA(Gln) amidotransferase subunit A, mitochondrial OS=Mus musculus OX=10090 GN=Qrsl1 PE=1 SV=1	52.674	20	6	8	6	525	56.7	96.9	105.6	99.6	101.1	101.5	104	102.1
P57784	U2 small nuclear ribonucleoprotein A' OS=Mus musculus OX=10090 GN=Snrpa1 PE=1 SV=2	52.651	40	9	14	9	255	28.3	93.3	104.6	93.8	97.5	108	103.3	106.7
P14426	H-2 class I histocompatibility antigen, D-K alpha chain OS=Mus musculus OX=10090 GN=H2-D1 PE=1 SV=1	52.641	19	8	19	1	362	40.6	92.8	96.6	87.7	95.4	115.8	139.8	98.2
Q6IFX2	Keratin, type I cytoskeletal 42 OS=Mus musculus OX=10090 GN=Krt42 PE=1 SV=1	52.519	9	8	23	1	452	50.1	117.8	107.8	110.2	98.6	91	96.7	87.4
Q9DBG7	Signal recognition particle receptor subunit alpha OS=Mus musculus OX=10090 GN=Srpra PE=1 SV=1	52.48	20	11	15	11	636	69.6	99.6	97.1	95.7	100.1	106.1	104.6	109.2
Q9D964	Glycine amidinotransferase, mitochondrial OS=Mus musculus OX=10090 GN=Gatm PE=1 SV=1	52.477	21	5	8	5	423	48.3	77.5	120.2	79.5	148.2	113.7	100.3	148.8
Q64514	Tripeptidyl-peptidase 2 OS=Mus musculus OX=10090 GN=Tpp2 PE=1 SV=3	52.477	10	11	14	11	1262	139.8	100.1	106.6	103.8	102.2	105.1	100.8	103.6
Q99MK8	Beta-adrenergic receptor kinase 1 OS=Mus musculus OX=10090 GN=Grk2 PE=1 SV=2	52.374	13	8	9	8	689	79.6	104.2	89.7	104.5	94.7	104.6	102.8	100.9
Q68FH4	N-acetylgalactosamine kinase OS=Mus musculus OX=10090 GN=Galk2 PE=1 SV=1	52.339	22	10	13	10	458	50.5	92.6	99	110.7	100.3	88.1	101.4	97.2
Q8BMF4	Dihydrolipoyllysine-residue acetyltransferase component of pyruvate dehydrogenase complex, mitochondrial OS=Mus musculus OX=10090 GN=Dlat PE=1 SV=2	52.322	15	6	11	6	642	67.9	94.4	105.3	96.4	100.5	102.7	104.2	105.3
P21614	Vitamin D-binding protein OS=Mus musculus OX=10090 GN=Gc PE=1 SV=2	52.319	25	7	11	7	476	53.6	104.8	106.4	99.1	99.6	102.5	100.9	99
Q9Z1Q2	Phosphatidylserine lipase ABHD16A OS=Mus musculus OX=10090 GN=Abhd16a PE=1 SV=3	52.312	19	9	10	9	558	63	94.1	99.5	91.3	99.1	107.8	100.9	110.2
Q9ESB3	Histidine-rich glycoprotein OS=Mus musculus OX=10090 GN=Hrg PE=1 SV=2	52.283	21	8	10	8	525	59.1	120.7	101.1	86.9	109.7	115.6	104.4	103.5
P14483	H-2 class II histocompatibility antigen, A beta chain OS=Mus musculus OX=10090 GN=H2-Ab1 PE=1 SV=1	52.264	32	10	15	10	265	30.1	76.9	84.4	77.8	113.7	117.8	183.4	100.7
P27661	Histone H2AX OS=Mus musculus OX=10090 GN=H2ax PE=1 SV=2	52.26	57	7	59	2	143	15.1	87.2	87.1	93.6	101.3	103.1	102.6	98.9
P54729	NEDD8 ultimate buster 1 OS=Mus musculus OX=10090 GN=Nub1 PE=1 SV=2	52.221	19	9	10	9	614	70.3	99.1	106.5	104.7	96.2	106.7	119.1	107
O54988	STE20-like serine/threonine-protein kinase OS=Mus musculus OX=10090 GN=Slk PE=1 SV=2	52.178	9	11	12	11	1233	141.4	96.3	97.1	104.2	93.7	93.9	97.3	98.4
P47962	60S ribosomal protein L5 OS=Mus musculus OX=10090 GN=Rpl5 PE=1 SV=3	52.131	21	6	16	6	297	34.4	86.3	117.3	95.1	104.9	110.1	109.2	104.1
Q8BZW8	NHL repeat-containing protein 2 OS=Mus musculus OX=10090 GN=Nhlrc2 PE=1 SV=1	52.119	20	9	10	9	725	78.4	101.4	102	103.1	94	92.6	94.7	90.9
Q8R5C5	Beta-centractin OS=Mus musculus OX=10090 GN=Actr1b PE=1 SV=1	52.103	28	8	9	4	376	42.3	110.2	94.9	112.7	93.7	92.8	88.4	95.2
O55137	Acyl-coenzyme A thioesterase 1 OS=Mus musculus OX=10090 GN=Acot1 PE=1 SV=1	52.062	33	9	12	3	419	46.1	99.8	103.3	92.6	86.9	118.6	98.2	112.2
Q91WJ8	Far upstream element-binding protein 1 OS=Mus musculus OX=10090 GN=Fubp1 PE=1 SV=1	52.062	16	10	14	10	651	68.5	109.6	101.7	106.9	96.8	97.5	96.5	100.1
A2AQ25	Sickle tail protein OS=Mus musculus OX=10090 GN=Skt PE=1 SV=1	52.034	7	13	13	13	1946	212.9	101.2	100.3	110	93.3	96.1	100.8	96.7
P97287	Induced myeloid leukemia cell differentiation protein Mcl-1 homolog OS=Mus musculus OX=10090 GN=Mcl1 PE=1 SV=3	52.021	34	8	8	8	331	35.2	100.5	97.4	88.6	103.4	107.8	106.5	103.4
Q8BFU2	Histone H2A type 3 OS=Mus musculus OX=10090 GN=H2aw PE=1 SV=3	51.998	60	7	64	3	130	14.1	88.1	78.6	83.4	74.5	114	121	95.1
Q8C166	Copine-1 OS=Mus musculus OX=10090 GN=Cpne1 PE=1 SV=1	51.973	15	7	15	7	536	58.8	104.8	101.5	97.7	106.4	102.5	99.1	95.8
Q91V61	Sideroflexin-3 OS=Mus musculus OX=10090 GN=Sfxn3 PE=1 SV=1	51.96	25	7	11	6	321	35.4	89.2	95.9	86.6	92.1	105.8	93.5	104.5
P56391	Cytochrome c oxidase subunit 6B1 OS=Mus musculus OX=10090 GN=Cox6b1 PE=1 SV=2	51.96	72	7	43	7	86	10.1	95.4	105.5	95	92.2	97.7	97.7	96.2
Q99LF4	RNA-splicing ligase RtcB homolog OS=Mus musculus OX=10090 GN=Rtcb PE=1 SV=1	51.901	27	11	20	11	505	55.2	94.2	99.1	95.9	113	100.9	102.8	97.2
O70194	Eukaryotic translation initiation factor 3 subunit D OS=Mus musculus OX=10090 GN=Eif3d PE=1 SV=2	51.838	20	9	12	9	548	63.9	108	102.9	104.5	103.3	100	95.5	98
Q8BKC5	Importin-5 OS=Mus musculus OX=10090 GN=Ipo5 PE=1 SV=3	51.806	12	8	9	8	1097	123.5	110.3	108.5	113.6	106.9	92.2	98.7	101.1
Q9DCH4	Eukaryotic translation initiation factor 3 subunit F OS=Mus musculus OX=10090 GN=Eif3f PE=1 SV=2	51.75	24	7	13	7	361	38	104.8	95.8	100.4	115.8	100	97.2	96
Q8BWM0	Prostaglandin E synthase 2 OS=Mus musculus OX=10090 GN=Ptges2 PE=1 SV=3	51.712	17	6	14	6	384	43.3	99.7	93.2	101.8	95.7	94	89.8	88.2
Q9WVH9	Fibulin-5 OS=Mus musculus OX=10090 GN=Fbln5 PE=1 SV=1	51.686	19	7	9	7	448	50.2	109.6	106	107.1	118.2	100.8	94.7	95.9
Q9JKF7	39S ribosomal protein L39, mitochondrial OS=Mus musculus OX=10090 GN=Mrpl39 PE=1 SV=4	51.66	28	10	11	10	336	38.5	99.1	97.3	101	98.5	96.3	96.5	95.9
Q8C1A5	Thimet oligopeptidase OS=Mus musculus OX=10090 GN=Thop1 PE=1 SV=1	51.626	16	12	15	12	687	78	108.7	102.8	110.1	105.6	97.3	95.2	93.1
Q810A7	ATP-dependent RNA helicase DDX42 OS=Mus musculus OX=10090 GN=Ddx42 PE=1 SV=3	51.624	13	9	10	9	929	101.9	101	102.4	104.6	102.6	100.2	100.5	98.2
Q9DC51	Guanine nucleotide-binding protein G(i) subunit alpha-3 OS=Mus musculus OX=10090 GN=Gnai3 PE=1 SV=3	51.617	26	8	9	7	354	40.5	100.1	97.3	96.9	104.9	98.1	94.2	103.5
O08547	Vesicle-trafficking protein SEC22b OS=Mus musculus OX=10090 GN=Sec22b PE=1 SV=3	51.574	34	6	9	6	215	24.7	99.2	95.6	96.2	89.3	98.2	100.5	103
P32233	Developmentally-regulated GTP-binding protein 1 OS=Mus musculus OX=10090 GN=Drg1 PE=1 SV=1	51.541	25	6	8	5	367	40.5	101.9	105.1	96.1	112.5	105.5	109.3	104.1
Q8BUV3	Gephyrin OS=Mus musculus OX=10090 GN=Gphn PE=1 SV=2	51.539	16	8	8	8	769	83.2	98.7	96.2	105.6	102.1	102.1	103.3	102.6
O08832	Polypeptide N-acetylgalactosaminyltransferase 4 OS=Mus musculus OX=10090 GN=Galnt4 PE=1 SV=1	51.515	24	10	12	10	578	66.5	103.3	97.1	98.7	94.1	90.2	91.2	101.8
Q7TMF3	NADH dehydrogenase [ubiquinone] 1 alpha subcomplex subunit 12 OS=Mus musculus OX=10090 GN=Ndufa12 PE=1 SV=2	51.509	45	5	12	5	145	17.1	90.3	100.5	92.3	102.5	104.9	107.1	106.9
Q9Z2X1	Heterogeneous nuclear ribonucleoprotein F OS=Mus musculus OX=10090 GN=Hnrnpf PE=1 SV=3	51.497	18	6	20	3	415	45.7	104.4	100.9	103.5	97.7	97.3	105	98.8
P51125	Calpastatin OS=Mus musculus OX=10090 GN=Cast PE=1 SV=2	51.487	10	5	9	5	788	84.9	107.2	102.1	116.7	90.5	92.3	94	93.5
Q9DC29	ATP-binding cassette sub-family B member 6 OS=Mus musculus OX=10090 GN=Abcb6 PE=1 SV=1	51.465	12	5	7	4	842	93.7	96.1	93.6	97.9	86.8	89.1	92.7	84.5
Q9Z2I0	Mitochondrial proton/calcium exchanger protein OS=Mus musculus OX=10090 GN=Letm1 PE=1 SV=1	51.353	11	7	13	7	738	82.9	98.9	95.1	100.5	93.9	94.6	91.5	94.5
P63094	Guanine nucleotide-binding protein G(s) subunit alpha isoforms short OS=Mus musculus OX=10090 GN=Gnas PE=1 SV=1	51.313	27	8	14	8	394	45.6	96.8	96.1	93.9	103.1	101.8	96.3	95.2
Q0P678	Zinc finger CCCH domain-containing protein 18 OS=Mus musculus OX=10090 GN=Zc3h18 PE=1 SV=1	51.282	11	10	11	10	948	105.6	85.5	97.5	96.3	108.5	104.2	104.4	104.9
Q99JX7	Nuclear RNA export factor 1 OS=Mus musculus OX=10090 GN=Nxf1 PE=1 SV=3	51.274	23	12	15	12	618	70.3	104.9	97.4	94.8	92.7	114.3	108.7	118.3
Q9QXV0	ProSAAS OS=Mus musculus OX=10090 GN=Pcsk1n PE=1 SV=2	51.243	33	7	10	7	258	27.3	112.9	97.8	88.8	95	92.2	75.2	80
P57016	Ladinin-1 OS=Mus musculus OX=10090 GN=Lad1 PE=1 SV=1	51.225	11	6	11	6	528	58.8	114.7	81.6	126.7	79.5	81.4	79.7	84.1
Q61738	Integrin alpha-7 OS=Mus musculus OX=10090 GN=Itga7 PE=1 SV=3	51.177	9	10	12	10	1179	129.2	97.9	97.8	90	89.7	94.5	82.5	79.7
P05063	Fructose-bisphosphate aldolase C OS=Mus musculus OX=10090 GN=Aldoc PE=1 SV=4	51.167	28	6	6	6	363	39.4	90.2	106.2	95.7	104.3	104.1	103.1	103.6
Q8BHD7	Polypyrimidine tract-binding protein 3 OS=Mus musculus OX=10090 GN=Ptbp3 PE=1 SV=1	51.167	24	7	7	7	523	56.7	100.1	101.9	101.1	97.6	101.6	110.3	107.8
Q9D154	Leukocyte elastase inhibitor A OS=Mus musculus OX=10090 GN=Serpinb1a PE=1 SV=1	51.166	17	5	18	5	379	42.5	98.9	104.9	107.8	101.8	98.6	98.1	103.8
O35598	Disintegrin and metalloproteinase domain-containing protein 10 OS=Mus musculus OX=10090 GN=Adam10 PE=1 SV=2	51.112	12	9	11	9	749	83.9	97.7	102.1	96.2	97.2	100.4	96	103.8
Q91V64	Isochorismatase domain-containing protein 1 OS=Mus musculus OX=10090 GN=Isoc1 PE=1 SV=1	51.031	29	6	12	6	297	32	109.2	91.3	113.1	96.4	85.8	87.1	89.9
Q8CG76	Aflatoxin B1 aldehyde reductase member 2 OS=Mus musculus OX=10090 GN=Akr7a2 PE=1 SV=3	50.972	24	7	12	7	367	40.6	97.7	101	108.7	109.5	90.7	99.8	93
Q3URS9	Mitochondrial potassium channel OS=Mus musculus OX=10090 GN=Ccdc51 PE=1 SV=1	50.957	24	8	16	8	406	45.1	96.4	93.1	93.3	100.4	98.8	93.1	106.1
Q9Z2K1	Keratin, type I cytoskeletal 16 OS=Mus musculus OX=10090 GN=Krt16 PE=1 SV=3	50.895	10	8	25	1	469	51.6	80.7	125.5	93.1	82.6	93.1	102.5	84.4
Q8BL66	Early endosome antigen 1 OS=Mus musculus OX=10090 GN=Eea1 PE=1 SV=2	50.885	8	11	12	11	1411	160.8	97.6	104.2	106.1	102	101.3	103.9	104.1
Q91VW3	SH3 domain-binding glutamic acid-rich-like protein 3 OS=Mus musculus OX=10090 GN=Sh3bgrl3 PE=1 SV=1	50.809	48	5	14	5	93	10.5	93.3	113.5	90.5	109.8	117.3	115.3	109.9
P32883	GTPase KRas OS=Mus musculus OX=10090 GN=Kras PE=1 SV=1	50.798	44	7	13	4	189	21.6	97	99.4	97.5	94.5	99.7	103.3	99.7
P06801	NADP-dependent malic enzyme OS=Mus musculus OX=10090 GN=Me1 PE=1 SV=2	50.78	20	8	9	8	572	63.9	110.5	88.4	124.6	98.6	83.1	83.1	80
Q52KI8	Serine/arginine repetitive matrix protein 1 OS=Mus musculus OX=10090 GN=Srrm1 PE=1 SV=2	50.772	12	11	19	11	946	106.8	86.5	99.6	97.4	100.3	113.4	124.5	113.1
Q80Y61	Brain-specific angiogenesis inhibitor 1-associated protein 2-like protein 2 OS=Mus musculus OX=10090 GN=Baiap2l2 PE=1 SV=1	50.728	26	9	10	8	522	58.4	106.8	99.1	106.7	89.9	92.1	94.9	90.8
Q6P069	Sorcin OS=Mus musculus OX=10090 GN=Sri PE=1 SV=1	50.724	34	8	29	8	198	21.6	98	98.8	105.1	93.9	95.4	93.4	93.6
P14602	Heat shock protein beta-1 OS=Mus musculus OX=10090 GN=Hspb1 PE=1 SV=3	50.674	52	6	13	6	209	23	95.6	98.1	79.4	110.4	114	115	103.8
P24547	Inosine-5'-monophosphate dehydrogenase 2 OS=Mus musculus OX=10090 GN=Impdh2 PE=1 SV=2	50.663	13	4	10	3	514	55.8	129.6	105.3	91.9	96.2	117.5	104.6	113.2
Q8BVE3	V-type proton ATPase subunit H OS=Mus musculus OX=10090 GN=Atp6v1h PE=1 SV=1	50.626	21	6	7	6	483	55.8	99.8	95	99.7	103.2	95.6	92.8	98.8
O08914	Fatty-acid amide hydrolase 1 OS=Mus musculus OX=10090 GN=Faah PE=1 SV=1	50.603	20	6	6	6	579	63.2	101.5	95.7	95.4	101.2	101.4	95.8	103.6
Q91YE6	Importin-9 OS=Mus musculus OX=10090 GN=Ipo9 PE=1 SV=3	50.595	6	3	6	3	1041	116	98.9	103.9	93.5	95.2	107.4	112.7	105.3
P06728	Apolipoprotein A-IV OS=Mus musculus OX=10090 GN=Apoa4 PE=1 SV=3	50.511	19	8	13	8	395	45	128.5	92.4	91.7	104.5	116.6	92.3	100
Q9EPC1	Alpha-parvin OS=Mus musculus OX=10090 GN=Parva PE=1 SV=1	50.505	25	7	13	6	372	42.3	97.3	89.6	93.9	129.4	93.6	88.4	97.5
A6X935	Inter alpha-trypsin inhibitor, heavy chain 4 OS=Mus musculus OX=10090 GN=Itih4 PE=1 SV=2	50.387	11	9	12	9	942	104.6	155.1	143.3	92.4	87.1	107	93.4	97.7
Q6IRU2	Tropomyosin alpha-4 chain OS=Mus musculus OX=10090 GN=Tpm4 PE=1 SV=3	50.38	29	13	22	9	248	28.5	109.9	105.8	103.2	97.4	104.6	111.4	96.9
Q7TSJ2	Microtubule-associated protein 6 OS=Mus musculus OX=10090 GN=Map6 PE=1 SV=2	50.339	15	9	11	9	906	96.4	116.7	88.5	102.1	80.9	84.5	78	74.9
O35350	Calpain-1 catalytic subunit OS=Mus musculus OX=10090 GN=Capn1 PE=1 SV=1	50.337	15	9	10	9	713	82.1	98.8	99.4	114.4	102.8	93.5	97.7	93.2
Q8CCJ3	E3 UFM1-protein ligase 1 OS=Mus musculus OX=10090 GN=Ufl1 PE=1 SV=2	50.332	15	10	11	10	793	89.5	101.9	94	91.2	95.4	109.3	119	117.7
Q8BP48	Methionine aminopeptidase 1 OS=Mus musculus OX=10090 GN=Metap1 PE=1 SV=1	50.317	26	5	8	5	386	43.2	97.3	99.4	101.2	107	100.8	102.3	102.2
Q9Z0P5	Twinfilin-2 OS=Mus musculus OX=10090 GN=Twf2 PE=1 SV=1	50.311	26	6	9	5	349	39.4	99.2	105.7	99.2	104.4	102.3	100.9	96.9
Q7TMK6	Protein Hook homolog 2 OS=Mus musculus OX=10090 GN=Hook2 PE=1 SV=3	50.302	18	10	11	10	716	83.3	106.9	91.8	105.6	92.5	103.7	104.7	102.8
Q569Z6	Thyroid hormone receptor-associated protein 3 OS=Mus musculus OX=10090 GN=Thrap3 PE=1 SV=1	50.284	11	10	18	10	951	108.1	89.6	99.8	91.4	97.2	108.3	116	106
P01898	H-2 class I histocompatibility antigen, Q10 alpha chain OS=Mus musculus OX=10090 GN=H2-Q10 PE=1 SV=3	50.256	20	5	9	3	325	37.2	101.6	90.1	109	92	109.5	107.2	97.6
Q9Z2V4	Phosphoenolpyruvate carboxykinase, cytosolic [GTP] OS=Mus musculus OX=10090 GN=Pck1 PE=1 SV=1	50.218	18	7	8	6	622	69.3	94.6	100.4	104.4	96.4	88.4	95.5	89.2
Q4LDD4	Arf-GAP with Rho-GAP domain, ANK repeat and PH domain-containing protein 1 OS=Mus musculus OX=10090 GN=Arap1 PE=1 SV=2	50.12	6	7	9	7	1452	162.2	97	98	101.5	105.2	102	115.3	102.2
Q99L04	Dehydrogenase/reductase SDR family member 1 OS=Mus musculus OX=10090 GN=Dhrs1 PE=1 SV=1	50.09	25	8	12	8	313	34	85.2	98.4	80	109.2	116.9	93.7	119.6
Q8VCZ6	Small G protein signaling modulator 3 OS=Mus musculus OX=10090 GN=Sgsm3 PE=1 SV=1	50.026	13	8	8	8	750	85.4	97.8	100.7	97.9	96.2	98.3	103.3	101.9
Q811D0	Disks large homolog 1 OS=Mus musculus OX=10090 GN=Dlg1 PE=1 SV=1	50.013	14	11	12	8	905	100.1	100.5	95.5	106.1	99.8	90.9	93.2	93
Q91WG2	Rab GTPase-binding effector protein 2 OS=Mus musculus OX=10090 GN=Rabep2 PE=1 SV=3	49.873	21	10	11	10	554	62.1	102.3	95.1	116.3	99.4	99.6	103.9	98.6
Q9QYC0	Alpha-adducin OS=Mus musculus OX=10090 GN=Add1 PE=1 SV=2	49.845	17	11	12	11	735	80.6	98.3	96	101.7	104.1	98.4	90.6	97
O35704	Serine palmitoyltransferase 1 OS=Mus musculus OX=10090 GN=Sptlc1 PE=1 SV=2	49.833	25	10	12	10	473	52.5	110.3	100.9	93.2	94.7	110.7	102.3	106.9
O35609	Secretory carrier-associated membrane protein 3 OS=Mus musculus OX=10090 GN=Scamp3 PE=1 SV=3	49.831	13	4	6	4	349	38.4	94.6	97.3	85.7	95.4	107.3	106.5	108.2
Q3UEB3	Poly(U)-binding-splicing factor PUF60 OS=Mus musculus OX=10090 GN=Puf60 PE=1 SV=2	49.811	18	7	10	7	564	60.2	99.7	101	98.7	105.9	97.9	97.9	100.9
P97855	Ras GTPase-activating protein-binding protein 1 OS=Mus musculus OX=10090 GN=G3bp1 PE=1 SV=1	49.784	17	7	12	7	465	51.8	113.9	102.8	99.8	110.2	101.8	97.8	105.9
Q08509	Epidermal growth factor receptor kinase substrate 8 OS=Mus musculus OX=10090 GN=Eps8 PE=1 SV=2	49.755	14	11	11	11	821	91.7	102	103.1	101.2	87	90.7	98.9	91.9
Q62418	Drebrin-like protein OS=Mus musculus OX=10090 GN=Dbnl PE=1 SV=2	49.71	32	10	13	10	436	48.7	103.8	96.7	107.2	94.5	101.4	107.2	101.3
P62874	Guanine nucleotide-binding protein G(I)/G(S)/G(T) subunit beta-1 OS=Mus musculus OX=10090 GN=Gnb1 PE=1 SV=3	49.705	16	4	15	2	340	37.4	94.4	104.7	90.3	111.4	98.6	94.7	101.6
Q3B7Z2	Oxysterol-binding protein 1 OS=Mus musculus OX=10090 GN=Osbp PE=1 SV=3	49.7	13	9	12	9	805	88.7	90.2	90.2	104.1	129.7	102.6	91.2	86.4
Q80W00	Serine/threonine-protein phosphatase 1 regulatory subunit 10 OS=Mus musculus OX=10090 GN=Ppp1r10 PE=1 SV=1	49.66	11	9	16	9	888	94.3	94.5	97.8	97.2	111.4	113.6	96.6	115.2
P19324	Serpin H1 OS=Mus musculus OX=10090 GN=Serpinh1 PE=1 SV=3	49.646	21	7	11	7	417	46.5	106.2	125.3	91.6	129.4	113.5	112.1	90.6
Q3TKT4	Transcription activator BRG1 OS=Mus musculus OX=10090 GN=Smarca4 PE=1 SV=1	49.618	7	10	11	10	1613	181.3	95.7	100.9	98.1	100.9	102.7	102.9	104
P31324	cAMP-dependent protein kinase type II-beta regulatory subunit OS=Mus musculus OX=10090 GN=Prkar2b PE=1 SV=3	49.613	30	10	13	9	416	46.1	101.3	89.8	97.4	114.3	98	98.6	87
Q71FD7	Filamin-binding LIM protein 1 OS=Mus musculus OX=10090 GN=Fblim1 PE=1 SV=2	49.611	25	8	10	8	375	41	105.1	104	108.5	94.7	93.9	103.3	94.2
P17751	Triosephosphate isomerase OS=Mus musculus OX=10090 GN=Tpi1 PE=1 SV=5	49.564	29	5	33	5	249	26.7	100.7	109	106.3	91.6	91.9	100.1	90.2
Q5SF07	Insulin-like growth factor 2 mRNA-binding protein 2 OS=Mus musculus OX=10090 GN=Igf2bp2 PE=1 SV=1	49.513	20	10	14	10	592	65.5	112.8	92.7	106.7	83.2	85.1	99.4	86.7
P55264	Adenosine kinase OS=Mus musculus OX=10090 GN=Adk PE=1 SV=2	49.483	22	5	11	5	361	40.1	102	97.5	124.1	98.6	79.7	88.8	82.4
Q91WU5	Arsenite methyltransferase OS=Mus musculus OX=10090 GN=As3mt PE=1 SV=2	49.48	31	11	16	11	376	41.8	100.6	99.2	112.3	100.5	97	97.3	97
O88738	Baculoviral IAP repeat-containing protein 6 OS=Mus musculus OX=10090 GN=Birc6 PE=1 SV=2	49.475	3	14	16	14	4882	531.8	104.1	100.2	106	104.3	98.9	102.4	98.5
P70696	Histone H2B type 1-A OS=Mus musculus OX=10090 GN=H2bc1 PE=1 SV=3	49.447	55	10	85	1	127	14.2	97.5	83.5	101	89.3	114.4	99.1	90
Q62470	Integrin alpha-3 OS=Mus musculus OX=10090 GN=Itga3 PE=1 SV=1	49.438	8	10	15	10	1053	116.7	91	105.5	90.3	109.2	113.2	101	116.1
Q9DC23	DnaJ homolog subfamily C member 10 OS=Mus musculus OX=10090 GN=Dnajc10 PE=1 SV=2	49.435	16	9	11	9	793	90.5	94.2	101.5	95.5	96.7	104.1	111.7	104.1
Q9CQ19	Myosin regulatory light polypeptide 9 OS=Mus musculus OX=10090 GN=Myl9 PE=1 SV=3	49.402	41	6	13	3	172	19.8	81.6	76.7	79.5	82.9	103.7	79.3	77.5
Q9Z1G4	V-type proton ATPase 116 kDa subunit a1 OS=Mus musculus OX=10090 GN=Atp6v0a1 PE=1 SV=3	49.398	11	10	11	10	839	96.4	94.7	102.3	99.7	98.9	104.1	99.9	107.2
Q9EPL9	Peroxisomal acyl-coenzyme A oxidase 3 OS=Mus musculus OX=10090 GN=Acox3 PE=1 SV=2	49.368	14	9	11	9	700	78.4	103.6	101.3	96.2	100	103.1	100.7	107.7
Q8K1R3	Polyribonucleotide nucleotidyltransferase 1, mitochondrial OS=Mus musculus OX=10090 GN=Pnpt1 PE=1 SV=1	49.346	14	13	16	12	783	85.6	98.8	102.9	100.6	93.1	101.1	105.1	107.8
Q9ET78	Junctophilin-2 OS=Mus musculus OX=10090 GN=Jph2 PE=1 SV=2	49.326	16	8	11	8	696	74.6	90.6	90.6	92.2	124.5	91.7	94	86.1
Q7TNP2	Serine/threonine-protein phosphatase 2A 65 kDa regulatory subunit A beta isoform OS=Mus musculus OX=10090 GN=Ppp2r1b PE=1 SV=2	49.256	17	9	11	4	601	65.9	95.4	107.2	88.6	117.6	115.5	112.7	110
P82198	Transforming growth factor-beta-induced protein ig-h3 OS=Mus musculus OX=10090 GN=Tgfbi PE=1 SV=1	49.132	17	9	11	9	683	74.6	90.3	93.1	98.6	110.9	105.2	101.8	92.7
Q8CGB3	Uveal autoantigen with coiled-coil domains and ankyrin repeats OS=Mus musculus OX=10090 GN=Uaca PE=1 SV=2	49.132	8	10	11	10	1411	160.7	105.6	95.9	107.8	97.3	98.6	107.6	95.7
Q9JL27	Galactoside alpha-(1,2)-fucosyltransferase 2 OS=Mus musculus OX=10090 GN=Fut2 PE=1 SV=1	49.105	25	7	10	7	347	39.2	104.8	93.5	106	88.3	93.9	93.5	102
Q80XS7	Protein FAM83E OS=Mus musculus OX=10090 GN=Fam83e PE=2 SV=2	49.076	23	8	9	8	481	52.5	93.2	93.1	108.9	90.4	96.9	103.8	95.4
Q99LD8	N(G),N(G)-dimethylarginine dimethylaminohydrolase 2 OS=Mus musculus OX=10090 GN=Ddah2 PE=1 SV=1	49.052	39	7	9	7	285	29.6	107.4	97	102.4	95.8	91.4	90.6	85.4
Q9QWR8	Alpha-N-acetylgalactosaminidase OS=Mus musculus OX=10090 GN=Naga PE=1 SV=2	49.023	27	9	13	9	415	47.2	93.6	103	97.1	111.9	99.8	99.1	110.5
P21460	Cystatin-C OS=Mus musculus OX=10090 GN=Cst3 PE=1 SV=2	48.984	43	5	6	5	140	15.5	93.3	106.8	90.6	111.9	101.8	99.9	95.4
Q8BYZ7	Engulfment and cell motility protein 3 OS=Mus musculus OX=10090 GN=Elmo3 PE=1 SV=2	48.924	18	9	9	9	720	81.7	100.8	99.1	107.5	103.3	96.5	96.9	95.5
P28843	Dipeptidyl peptidase 4 OS=Mus musculus OX=10090 GN=Dpp4 PE=1 SV=3	48.896	14	8	9	8	760	87.4	91.1	94.2	83.8	115.2	103.8	93.3	110
Q9CSN1	SNW domain-containing protein 1 OS=Mus musculus OX=10090 GN=Snw1 PE=1 SV=3	48.893	18	9	17	9	536	61.4	92.2	98.1	101.6	93.3	104.3	105.9	108.3
Q8BPU7	Engulfment and cell motility protein 1 OS=Mus musculus OX=10090 GN=Elmo1 PE=1 SV=2	48.843	15	8	9	7	727	83.9	102.1	94.8	103.4	103.5	103	102.6	100.4
Q63ZW7	InaD-like protein OS=Mus musculus OX=10090 GN=Patj PE=1 SV=2	48.843	8	11	11	11	1834	198.4	100.4	98.5	107.5	98.2	96.9	100.9	94.5
Q62273	Sulfate transporter OS=Mus musculus OX=10090 GN=Slc26a2 PE=1 SV=1	48.842	6	4	8	4	739	81.6	109	88.2	112	78.1	82.9	91.4	84.1
Q6PFQ7	Ras GTPase-activating protein 4 OS=Mus musculus OX=10090 GN=Rasa4 PE=1 SV=1	48.677	16	10	10	10	802	90	95.1	100.4	103.9	107	101.5	120.8	99.3
P14094	Sodium/potassium-transporting ATPase subunit beta-1 OS=Mus musculus OX=10090 GN=Atp1b1 PE=1 SV=1	48.652	13	6	24	6	304	35.2	84.4	102.8	85.9	102.1	105.5	103.6	111.3
Q9Z2U0	Proteasome subunit alpha type-7 OS=Mus musculus OX=10090 GN=Psma7 PE=1 SV=1	48.64	28	5	11	5	248	27.8	106.1	102.9	114.9	91.2	97.5	98	96.2
Q99JY9	Actin-related protein 3 OS=Mus musculus OX=10090 GN=Actr3 PE=1 SV=3	48.584	27	9	13	5	418	47.3	109.3	102.5	108.9	100.2	98.2	94.2	102.6
Q62523	Zyxin OS=Mus musculus OX=10090 GN=Zyx PE=1 SV=2	48.566	16	6	9	6	564	60.5	98.2	103.6	104.3	96.7	98.2	108.8	107.8
Q80X19	Collagen alpha-1(XIV) chain OS=Mus musculus OX=10090 GN=Col14a1 PE=1 SV=2	48.565	7	11	12	11	1797	192.9	91.7	104	92.7	113.3	111.2	121.2	92.7
P70271	PDZ and LIM domain protein 4 OS=Mus musculus OX=10090 GN=Pdlim4 PE=1 SV=3	48.524	43	10	10	10	330	35.5	104.1	99.1	91.2	103.2	91.9	94.5	86.1
Q8K0C9	GDP-mannose 4,6 dehydratase OS=Mus musculus OX=10090 GN=Gmds PE=1 SV=1	48.496	19	9	31	9	372	42	96.2	98.1	112.7	98.9	92.9	102	99.4
Q3UVK0	Endoplasmic reticulum metallopeptidase 1 OS=Mus musculus OX=10090 GN=Ermp1 PE=1 SV=2	48.491	10	8	15	8	898	100.1	138.1	88.2	119.9	70.8	78.5	75.8	76.8
Q91WK1	SPRY domain-containing protein 4 OS=Mus musculus OX=10090 GN=Spryd4 PE=1 SV=1	48.396	36	8	9	8	207	23.3	104	108.3	103.6	91.1	94.5	98.4	102.9
P61164	Alpha-centractin OS=Mus musculus OX=10090 GN=Actr1a PE=1 SV=1	48.349	34	8	13	3	376	42.6	103.4	100.8	106.6	97.5	96.7	95.7	100.2
O55125	Protein NipSnap homolog 1 OS=Mus musculus OX=10090 GN=Nipsnap1 PE=1 SV=1	48.323	28	7	10	7	284	33.3	94.6	99.6	98.3	94.8	101.9	101.8	98.7
O88696	ATP-dependent Clp protease proteolytic subunit, mitochondrial OS=Mus musculus OX=10090 GN=Clpp PE=1 SV=1	48.276	20	6	13	6	272	29.8	101.7	103.9	104	90.8	100.1	103.4	104.1
Q148V7	RAB11-binding protein RELCH OS=Mus musculus OX=10090 GN=Relch PE=1 SV=1	48.245	10	9	10	9	1216	134.5	99.3	98.2	109.6	99.2	98.2	107.1	107.4
Q99MI1	ELKS/Rab6-interacting/CAST family member 1 OS=Mus musculus OX=10090 GN=Erc1 PE=1 SV=1	48.241	8	11	11	11	1120	128.3	107.8	98.5	107	99.1	101.4	97.8	96
Q9QUM9	Proteasome subunit alpha type-6 OS=Mus musculus OX=10090 GN=Psma6 PE=1 SV=1	48.212	27	5	33	5	246	27.4	95.1	103.1	98.1	96.3	103.3	103.4	94.8
Q9CQI6	Coactosin-like protein OS=Mus musculus OX=10090 GN=Cotl1 PE=1 SV=3	48.208	56	6	14	6	142	15.9	95.8	103.8	101.6	105.1	104.9	107.5	107.4
Q505D7	Optic atrophy 3 protein homolog OS=Mus musculus OX=10090 GN=Opa3 PE=1 SV=1	48.197	22	2	8	2	179	20.1	96.2	104.4	96.3	87.9	95.2	89.3	112.2
Q922Q8	Leucine-rich repeat-containing protein 59 OS=Mus musculus OX=10090 GN=Lrrc59 PE=1 SV=1	48.163	24	7	17	7	307	34.9	98.1	103	101.3	98.1	101.9	108	104.9
Q9DCS9	NADH dehydrogenase [ubiquinone] 1 beta subcomplex subunit 10 OS=Mus musculus OX=10090 GN=Ndufb10 PE=1 SV=3	48.092	38	6	18	6	176	21	93.7	101.1	91.4	96.2	101.2	98.1	106
Q8VH51	RNA-binding protein 39 OS=Mus musculus OX=10090 GN=Rbm39 PE=1 SV=2	48.057	16	6	10	6	530	59.4	97.6	94.7	99.8	102.9	104.1	100.2	105.8
Q9DBH0	NEDD4-like E3 ubiquitin-protein ligase WWP2 OS=Mus musculus OX=10090 GN=Wwp2 PE=1 SV=1	48.057	9	7	9	7	870	98.7	96.8	91.1	112.1	104.6	93	95.1	102.4
Q9CXJ4	Mitochondrial potassium channel ATP-binding subunit OS=Mus musculus OX=10090 GN=Abcb8 PE=1 SV=1	47.977	11	6	9	6	717	78	94.4	100.5	95.1	97.9	100.4	95.7	111.7
Q8BGC4	Prostaglandin reductase-3 OS=Mus musculus OX=10090 GN=Zadh2 PE=1 SV=1	47.972	29	9	9	9	377	40.5	102.2	109.1	97.7	90.4	99.6	100.7	105
Q8R2S8	CD177 antigen OS=Mus musculus OX=10090 GN=Cd177 PE=2 SV=1	47.968	11	7	15	7	817	87	85.9	107.6	78.8	123.7	136.6	127	129.8
Q05921	2-5A-dependent ribonuclease OS=Mus musculus OX=10090 GN=Rnasel PE=1 SV=2	47.94	16	11	12	11	735	83.2	110.2	97.1	111.7	93.5	87.2	93	95.9
Q9CQ65	S-methyl-5'-thioadenosine phosphorylase OS=Mus musculus OX=10090 GN=Mtap PE=1 SV=1	47.891	33	7	11	7	283	31	102.9	106	97	100.8	100.1	96.8	95
Q8BU30	Isoleucine--tRNA ligase, cytoplasmic OS=Mus musculus OX=10090 GN=Iars1 PE=1 SV=2	47.875	10	12	13	12	1262	144.2	96.9	102.7	102.7	104.4	98.5	108.7	115.3
Q148V8	Protein FAM83H OS=Mus musculus OX=10090 GN=Fam83h PE=1 SV=1	47.811	11	11	11	11	1209	131	110.5	102.7	105.6	98.6	99.9	104.3	98.4
O55026	Ectonucleoside triphosphate diphosphohydrolase 2 OS=Mus musculus OX=10090 GN=Entpd2 PE=1 SV=2	47.796	17	7	9	7	495	54.3	96.3	94.1	92.4	99.4	97.8	81.5	82.8
Q9QXN0	Protein Shroom3 OS=Mus musculus OX=10090 GN=Shroom3 PE=1 SV=2	47.781	6	13	13	12	1986	214.8	98.2	101.3	99.5	101.6	99	101.5	100
Q5SRX1	TOM1-like protein 2 OS=Mus musculus OX=10090 GN=Tom1l2 PE=1 SV=1	47.773	17	6	8	6	507	55.6	94.2	97.5	101.1	97.8	94.3	98.3	87.7
P08030	Adenine phosphoribosyltransferase OS=Mus musculus OX=10090 GN=Aprt PE=1 SV=2	47.769	37	4	10	4	180	19.7	108.6	101.5	107.2	104.3	98.8	99.8	95.9
Q60829	Protein phosphatase 1 regulatory subunit 1B OS=Mus musculus OX=10090 GN=Ppp1r1b PE=1 SV=2	47.75	53	5	8	5	194	21.8	95.8	103.7	84.7	93.5	110.7	98.4	108.4
Q9QXS6	Drebrin OS=Mus musculus OX=10090 GN=Dbn1 PE=1 SV=4	47.743	13	9	9	9	706	77.2	103.2	89.4	94.1	99.7	104.5	103.2	94.3
Q01320	DNA topoisomerase 2-alpha OS=Mus musculus OX=10090 GN=Top2a PE=1 SV=2	47.73	7	11	12	7	1528	172.7	117.2	100.2	81.4	105.2	136.4	94.7	106
Q9CQQ7	ATP synthase F(0) complex subunit B1, mitochondrial OS=Mus musculus OX=10090 GN=Atp5pb PE=1 SV=1	47.718	14	6	39	6	256	28.9	91.7	99.2	91	97.2	101.5	94.3	105.9
Q9EQH2	Endoplasmic reticulum aminopeptidase 1 OS=Mus musculus OX=10090 GN=Erap1 PE=1 SV=2	47.683	9	8	12	8	930	106.5	107.7	103.1	101.4	97.9	96	101.9	97.5
P62983	Ubiquitin-40S ribosomal protein S27a OS=Mus musculus OX=10090 GN=Rps27a PE=1 SV=2	47.681	38	6	22	6	156	17.9	106.4	100.1	113.8	88.2	91	87.4	88.1
Q8R3F5	Malonyl-CoA-acyl carrier protein transacylase, mitochondrial OS=Mus musculus OX=10090 GN=Mcat PE=1 SV=3	47.642	26	7	11	7	381	41.9	96.8	106.1	105.7	91.8	97.9	108.2	111.6
Q58A65	C-Jun-amino-terminal kinase-interacting protein 4 OS=Mus musculus OX=10090 GN=Spag9 PE=1 SV=2	47.626	10	10	13	10	1321	146.1	102.2	93.5	106.3	97.5	99.8	96.8	94.1
Q61753	D-3-phosphoglycerate dehydrogenase OS=Mus musculus OX=10090 GN=Phgdh PE=1 SV=3	47.615	19	8	10	8	533	56.5	85.8	102.3	91.5	132.4	109.4	112.4	111.5
Q6DVA0	LEM domain-containing protein 2 OS=Mus musculus OX=10090 GN=Lemd2 PE=1 SV=1	47.585	30	13	13	13	511	57.5	97.7	99.4	98	94.2	98.5	98.4	99.4
Q8R050	Eukaryotic peptide chain release factor GTP-binding subunit ERF3A OS=Mus musculus OX=10090 GN=Gspt1 PE=1 SV=2	47.569	15	6	10	6	636	68.6	102.4	96.8	104.3	101.6	97.9	99	103.3
Q8BTW3	Exosome complex component MTR3 OS=Mus musculus OX=10090 GN=Exosc6 PE=1 SV=1	47.542	29	7	8	7	273	28.4	99.8	106.9	99.2	97.3	108.3	102.7	96.2
P12367	cAMP-dependent protein kinase type II-alpha regulatory subunit OS=Mus musculus OX=10090 GN=Prkar2a PE=1 SV=2	47.497	20	6	13	5	401	45.4	97.3	92.8	108.1	99.4	96.3	97.9	95.2
O08795	Glucosidase 2 subunit beta OS=Mus musculus OX=10090 GN=Prkcsh PE=1 SV=1	47.44	22	9	14	9	521	58.8	104.8	98.3	104	92.7	89.8	92.4	90.9
Q9Z0N1	Eukaryotic translation initiation factor 2 subunit 3, X-linked OS=Mus musculus OX=10090 GN=Eif2s3x PE=1 SV=2	47.405	16	6	9	6	472	51	113.5	106.7	107.6	103.8	94.6	92.1	102.3
Q8QZS1	3-hydroxyisobutyryl-CoA hydrolase, mitochondrial OS=Mus musculus OX=10090 GN=Hibch PE=1 SV=1	47.369	19	5	10	5	385	43	96.8	104.3	106.8	92.2	93.4	100.7	98.7
Q60854	Serpin B6 OS=Mus musculus OX=10090 GN=Serpinb6 PE=1 SV=1	47.335	18	5	19	5	378	42.6	106	101.9	107	102.3	93.8	91.7	98.3
Q8BJ48	N-acetylglucosamine-1-phosphodiester alpha-N-acetylglucosaminidase OS=Mus musculus OX=10090 GN=Nagpa PE=1 SV=2	47.331	13	7	8	7	517	56	108.2	105.7	92.5	95.5	107.1	102.9	102.3
Q9DBF1	Alpha-aminoadipic semialdehyde dehydrogenase OS=Mus musculus OX=10090 GN=Aldh7a1 PE=1 SV=4	47.329	18	5	8	5	539	58.8	104.6	94.9	105	106.7	97.1	92.7	88.8
Q9CR35	Chymotrypsinogen B OS=Mus musculus OX=10090 GN=Ctrb1 PE=1 SV=1	47.308	41	5	17	5	263	27.8	55.9	65.3	56.5	406.1	102.7	79.1	61.8
Q9EQI8	39S ribosomal protein L46, mitochondrial OS=Mus musculus OX=10090 GN=Mrpl46 PE=1 SV=1	47.23	24	6	11	6	283	32.1	95.5	104.8	96.1	99.6	101.2	105.1	104.1
P29351	Tyrosine-protein phosphatase non-receptor type 6 OS=Mus musculus OX=10090 GN=Ptpn6 PE=1 SV=2	47.191	19	11	13	10	595	67.5	93.6	98.6	95.7	108.1	111.8	114.6	114.9
Q9QYB5	Gamma-adducin OS=Mus musculus OX=10090 GN=Add3 PE=1 SV=2	47.103	14	13	13	13	706	78.7	99.8	93.5	105.8	98.6	88.7	85.1	93.7
Q6PDH0	Pleckstrin homology-like domain family B member 1 OS=Mus musculus OX=10090 GN=Phldb1 PE=1 SV=1	46.998	7	13	15	13	1371	150	95.4	97	113.9	98.3	91.8	97.6	98.6
P19157	Glutathione S-transferase P 1 OS=Mus musculus OX=10090 GN=Gstp1 PE=1 SV=2	46.973	35	3	7	3	210	23.6	106.6	88.8	123.6	96.6	87.3	84.3	84.6
Q9DBH5	Vesicular integral-membrane protein VIP36 OS=Mus musculus OX=10090 GN=Lman2 PE=1 SV=2	46.971	24	7	11	7	358	40.4	101	98.4	97.7	100.5	100.8	97.4	105.7
Q3UWA6	Heat-stable enterotoxin receptor OS=Mus musculus OX=10090 GN=Gucy2c PE=2 SV=1	46.929	12	10	10	10	1072	123.2	106.3	98.6	105.8	89.5	93.9	96.7	102.1
Q5SWT3	Solute carrier family 25 member 35 OS=Mus musculus OX=10090 GN=Slc25a35 PE=1 SV=2	46.837	25	6	10	6	300	32.6	94	94.1	101.3	96.3	90.3	91.8	103.2
Q9JJ06	Glycoprotein-N-acetylgalactosamine 3-beta-galactosyltransferase 1 OS=Mus musculus OX=10090 GN=C1galt1 PE=1 SV=1	46.81	18	6	13	6	363	42.3	97	96.3	99.1	93.4	96.5	104.2	101.5
Q7TT50	Serine/threonine-protein kinase MRCK beta OS=Mus musculus OX=10090 GN=Cdc42bpb PE=1 SV=2	46.799	8	10	13	10	1713	194.6	103.8	101.4	103.5	98.6	97.2	102.4	92.8
A2A7S8	Uncharacterized protein KIAA1522 OS=Mus musculus OX=10090 GN=Kiaa1522 PE=1 SV=1	46.787	13	10	13	10	1013	104.8	94.9	98.1	106.3	93.8	96.8	97.6	101.5
Q60864	Stress-induced-phosphoprotein 1 OS=Mus musculus OX=10090 GN=Stip1 PE=1 SV=1	46.775	15	9	17	9	543	62.5	106.4	98.2	105.4	101.8	102.2	96.9	104.6
Q3U2A8	Valine--tRNA ligase, mitochondrial OS=Mus musculus OX=10090 GN=Vars2 PE=1 SV=2	46.772	12	11	13	11	1060	118.4	98.8	108.7	102.8	96.8	92.5	103	102.8
P05480	Neuronal proto-oncogene tyrosine-protein kinase Src OS=Mus musculus OX=10090 GN=Src PE=1 SV=5	46.721	19	8	8	6	535	59.9	101.5	97.7	104.6	95	95.1	92.8	97.6
Q8CBW3	Abl interactor 1 OS=Mus musculus OX=10090 GN=Abi1 PE=1 SV=3	46.704	19	6	12	6	481	52.3	93.9	95.6	96.9	105.4	99.6	104.3	101.3
Q925N2	Sideroflexin-2 OS=Mus musculus OX=10090 GN=Sfxn2 PE=1 SV=1	46.699	22	7	10	7	322	36.1	95.6	96.5	102.9	83.2	87.7	81.7	102.1
Q8K411	Presequence protease, mitochondrial OS=Mus musculus OX=10090 GN=Pitrm1 PE=1 SV=1	46.617	10	10	14	10	1036	117.3	100.6	104.6	107	92.9	97.8	104.2	105
P39053	Dynamin-1 OS=Mus musculus OX=10090 GN=Dnm1 PE=1 SV=2	46.611	13	12	15	7	867	97.7	111.9	96.3	106.3	100.3	88.6	89.2	82.4
P67984	60S ribosomal protein L22 OS=Mus musculus OX=10090 GN=Rpl22 PE=1 SV=2	46.588	53	5	18	4	128	14.8	88	115.1	94.7	83.3	109.4	107.7	107.8
P47968	Ribose-5-phosphate isomerase OS=Mus musculus OX=10090 GN=Rpia PE=1 SV=2	46.585	23	5	10	5	303	32.4	105.2	103.4	109.9	92.8	97.7	101.5	98.7
Q9WUR2	Enoyl-CoA delta isomerase 2 OS=Mus musculus OX=10090 GN=Eci2 PE=1 SV=2	46.559	16	4	9	3	391	43.2	98.4	106.4	97.4	99.8	102.9	106.6	97.5
Q8R1Q8	Cytoplasmic dynein 1 light intermediate chain 1 OS=Mus musculus OX=10090 GN=Dync1li1 PE=1 SV=1	46.544	15	8	11	8	523	56.6	94.1	99.3	102.4	112.6	101.2	102.8	103.2
Q9CYN2	Signal peptidase complex subunit 2 OS=Mus musculus OX=10090 GN=Spcs2 PE=1 SV=1	46.513	26	4	13	4	226	25	100.4	108.4	105.4	97.1	105.1	103.4	98.3
Q64464	Cytochrome P450 3A13 OS=Mus musculus OX=10090 GN=Cyp3a13 PE=1 SV=1	46.488	20	9	10	9	503	57.5	93.8	103.9	94	66.4	79.2	84.9	85.4
O35166	Golgi SNAP receptor complex member 2 OS=Mus musculus OX=10090 GN=Gosr2 PE=1 SV=2	46.483	33	5	9	5	212	24.7	96.2	105.5	100	98.8	101.4	102.8	107.4
Q3THS6	S-adenosylmethionine synthase isoform type-2 OS=Mus musculus OX=10090 GN=Mat2a PE=1 SV=2	46.461	22	8	14	8	395	43.7	104.5	104.9	109	99.6	98.5	95.7	96.6
O55222	Integrin-linked protein kinase OS=Mus musculus OX=10090 GN=Ilk PE=1 SV=2	46.428	21	8	12	8	452	51.3	107.1	93.9	95.7	100	107	105.6	102.9
Q9R0Y5	Adenylate kinase isoenzyme 1 OS=Mus musculus OX=10090 GN=Ak1 PE=1 SV=1	46.4	29	4	12	4	194	21.5	93.6	100.6	98.2	102.8	97.8	96.7	106.1
Q8CJF7	Protein ELYS OS=Mus musculus OX=10090 GN=Ahctf1 PE=1 SV=1	46.337	5	8	9	8	2243	247.5	99.2	97.4	98.1	92	104.6	100.3	100.7
P48758	Carbonyl reductase [NADPH] 1 OS=Mus musculus OX=10090 GN=Cbr1 PE=1 SV=3	46.328	30	9	18	8	277	30.6	93.3	101.9	103.2	108.2	95.6	96.8	102
P47757	F-actin-capping protein subunit beta OS=Mus musculus OX=10090 GN=Capzb PE=1 SV=3	46.318	31	7	16	7	277	31.3	103.2	101	111.6	100.9	98.3	97.9	96
Q8K0J2	UDP-GlcNAc:betaGal beta-1,3-N-acetylglucosaminyltransferase 7 OS=Mus musculus OX=10090 GN=B3gnt7 PE=2 SV=2	46.295	15	6	11	6	397	45.3	68.1	117.7	65.4	121.1	137.1	117.5	148.6
Q3U186	Probable arginine--tRNA ligase, mitochondrial OS=Mus musculus OX=10090 GN=Rars2 PE=1 SV=1	46.288	9	7	8	7	578	65.3	96	102.2	98.2	97.1	93.4	105.8	112.5
Q8R4R6	Nucleoporin NUP35 OS=Mus musculus OX=10090 GN=Nup35 PE=1 SV=2	46.195	32	8	11	8	325	34.8	103.3	100	94.8	94.3	107	102.5	105.3
Q9CQW1	Synaptobrevin homolog YKT6 OS=Mus musculus OX=10090 GN=Ykt6 PE=1 SV=1	46.184	24	3	7	3	198	22.3	95.8	102.4	98	104.9	99.8	104.9	97.6
Q9D8Y0	EF-hand domain-containing protein D2 OS=Mus musculus OX=10090 GN=Efhd2 PE=1 SV=1	46.169	14	6	9	6	240	26.8	105.5	102.7	107.4	104.8	98	99.2	99.7
Q9D0M3	Cytochrome c1, heme protein, mitochondrial OS=Mus musculus OX=10090 GN=Cyc1 PE=1 SV=1	46.161	26	7	24	7	325	35.3	99	103.3	98.4	94.7	98.6	95.2	101.9
Q91V12	Cytosolic acyl coenzyme A thioester hydrolase OS=Mus musculus OX=10090 GN=Acot7 PE=1 SV=2	46.135	14	6	12	6	381	42.5	93.9	105.3	102.9	102.9	102.3	106.2	98.5
P26043	Radixin OS=Mus musculus OX=10090 GN=Rdx PE=1 SV=3	46.111	20	11	16	7	583	68.5	108.4	93	92.9	128.6	91.5	84.6	86.2
P19639	Glutathione S-transferase Mu 3 OS=Mus musculus OX=10090 GN=Gstm3 PE=1 SV=2	46.092	38	9	13	3	218	25.7	84.9	79	148	98.4	78.3	77.3	81.2
Q8BHC4	Dephospho-CoA kinase domain-containing protein OS=Mus musculus OX=10090 GN=Dcakd PE=1 SV=1	46.044	37	7	9	7	231	26.5	104.9	95.6	100.1	97.2	102	103	107.1
Q499X9	Methionine--tRNA ligase, mitochondrial OS=Mus musculus OX=10090 GN=Mars2 PE=1 SV=2	45.949	22	9	9	9	586	65.8	100	102.8	104.6	96.4	96	95.8	100
Q9WV54	Acid ceramidase OS=Mus musculus OX=10090 GN=Asah1 PE=1 SV=1	45.884	23	10	15	10	394	44.6	92.6	101.8	91	104.6	104.7	105.5	96.4
Q9Z280	Phospholipase D1 OS=Mus musculus OX=10090 GN=Pld1 PE=1 SV=1	45.875	10	11	13	11	1074	123.9	97.8	103.5	98.2	91.4	96.8	106.5	99.8
Q9CYG7	Mitochondrial import receptor subunit TOM34 OS=Mus musculus OX=10090 GN=Tomm34 PE=1 SV=1	45.851	31	7	10	7	309	34.3	100.9	100.9	96.6	99.9	102.7	106.1	101
Q9R069	Basal cell adhesion molecule OS=Mus musculus OX=10090 GN=Bcam PE=1 SV=1	45.825	18	9	12	9	622	67.6	118.1	94.1	94.8	95.6	94.8	82.9	81.2
Q9JLI8	Squamous cell carcinoma antigen recognized by T-cells 3 OS=Mus musculus OX=10090 GN=Sart3 PE=1 SV=1	45.778	11	8	8	8	962	109.6	102.3	98.3	102.2	100.9	100.7	107.2	100.7
Q5EG47	5'-AMP-activated protein kinase catalytic subunit alpha-1 OS=Mus musculus OX=10090 GN=Prkaa1 PE=1 SV=2	45.752	17	10	10	8	559	63.9	101.7	101.1	106.3	92	94.2	104.6	99.5
Q6ZQA0	Neurobeachin-like protein 2 OS=Mus musculus OX=10090 GN=Nbeal2 PE=1 SV=2	45.741	4	10	10	10	2742	301.7	97.5	107	110.2	102.4	100.1	109.6	109.2
Q6ZQH8	Nucleoporin NUP188 OS=Mus musculus OX=10090 GN=Nup188 PE=1 SV=2	45.687	5	7	7	7	1759	196.6	93.3	97	89.5	100.6	113	101.9	112.4
P13745	Glutathione S-transferase A1 OS=Mus musculus OX=10090 GN=Gsta1 PE=1 SV=2	45.67	21	3	7	1	223	25.6	114.2	103.9	100.2	88.4	100.1	104.7	91.9
Q9Z2M7	Phosphomannomutase 2 OS=Mus musculus OX=10090 GN=Pmm2 PE=1 SV=1	45.665	23	7	14	4	242	27.6	95	104.5	113.8	98.7	90.6	97.9	97.5
Q9Z0W3	Nuclear pore complex protein Nup160 OS=Mus musculus OX=10090 GN=Nup160 PE=1 SV=2	45.647	7	8	8	8	1402	158.1	104.2	93.5	97.6	100.6	99.6	98.6	102.3
Q3UDE2	Tubulin--tyrosine ligase-like protein 12 OS=Mus musculus OX=10090 GN=Ttll12 PE=1 SV=1	45.643	17	9	10	9	639	74	97.7	103.7	103.5	106.4	101.1	98.6	100.2
O35678	Monoglyceride lipase OS=Mus musculus OX=10090 GN=Mgll PE=1 SV=1	45.564	30	7	10	7	303	33.4	106.9	96.4	94.4	98.3	94.5	88.4	86.7
Q7M758	Aminopeptidase NAALADL1 OS=Mus musculus OX=10090 GN=Naaladl1 PE=2 SV=1	45.563	18	9	12	9	745	80.5	94.3	83.8	97.6	78.2	79	76.3	74.4
O08688	Calpain-5 OS=Mus musculus OX=10090 GN=Capn5 PE=1 SV=1	45.562	15	9	12	9	640	72.9	86.2	99.7	89.7	119.7	106.6	113.4	112.4
P47740	Aldehyde dehydrogenase family 3 member A2 OS=Mus musculus OX=10090 GN=Aldh3a2 PE=1 SV=2	45.558	14	9	15	9	484	53.9	97	91.7	97.1	90.2	91.4	88.7	97.5
P17742	Peptidyl-prolyl cis-trans isomerase A OS=Mus musculus OX=10090 GN=Ppia PE=1 SV=2	45.549	30	7	45	5	164	18	95	101.6	97.8	103.7	107.3	102.2	103.7
Q9DBG3	AP-2 complex subunit beta OS=Mus musculus OX=10090 GN=Ap2b1 PE=1 SV=1	45.505	8	6	7	3	937	104.5	103.4	103.3	102.4	101.5	97.5	98.2	92.1
Q8CH25	SAFB-like transcription modulator OS=Mus musculus OX=10090 GN=Sltm PE=1 SV=1	45.484	11	14	16	14	1031	116.9	85.5	92.8	102.1	95.4	111.5	115.8	115.8
P63005	Platelet-activating factor acetylhydrolase IB subunit beta OS=Mus musculus OX=10090 GN=Pafah1b1 PE=1 SV=2	45.457	22	8	9	8	410	46.6	107.5	96.3	100.3	98.8	95.4	91	94.6
O08583	THO complex subunit 4 OS=Mus musculus OX=10090 GN=Alyref PE=1 SV=3	45.452	33	8	13	8	255	26.9	95.3	101.5	82	96.7	127.7	105.4	121.6
P57716	Nicastrin OS=Mus musculus OX=10090 GN=Ncstn PE=1 SV=3	45.43	12	8	16	8	708	78.4	101.2	103.7	91.5	109.1	102.5	99.1	99.3
Q8R010	Aminoacyl tRNA synthase complex-interacting multifunctional protein 2 OS=Mus musculus OX=10090 GN=Aimp2 PE=1 SV=2	45.287	30	5	6	5	320	35.4	101.1	108.9	103.7	101.5	98.2	118.4	123.7
Q8BWN8	Peroxisomal succinyl-coenzyme A thioesterase OS=Mus musculus OX=10090 GN=Acot4 PE=1 SV=1	45.286	28	9	12	6	421	46.5	107.3	94.9	105.6	88.4	90.7	91.5	90.2
P35441	Thrombospondin-1 OS=Mus musculus OX=10090 GN=Thbs1 PE=1 SV=1	45.227	8	9	10	9	1170	129.6	150.6	113	90	90.1	98.4	98.8	86.5
O35295	Transcriptional activator protein Pur-beta OS=Mus musculus OX=10090 GN=Purb PE=1 SV=3	45.215	31	5	6	5	324	33.9	125.4	101.4	115.2	82.7	90.5	89.4	90.8
Q8VBV7	COP9 signalosome complex subunit 8 OS=Mus musculus OX=10090 GN=Cops8 PE=1 SV=1	45.199	38	5	6	5	209	23.2	99.7	92.6	93.3	101.2	97.1	95.4	140.5
P70419	Polypeptide N-acetylgalactosaminyltransferase 3 OS=Mus musculus OX=10090 GN=Galnt3 PE=1 SV=3	45.176	11	4	7	3	633	72.9	81	96.4	80.4	101.9	121.7	131	94.9
P70268	Serine/threonine-protein kinase N1 OS=Mus musculus OX=10090 GN=Pkn1 PE=1 SV=3	45.115	14	10	12	10	946	104.3	96.9	98	97.1	103.1	100.8	101	96.8
Q9WUM4	Coronin-1C OS=Mus musculus OX=10090 GN=Coro1c PE=1 SV=2	45.107	14	6	20	4	474	53.1	104.2	101	101.5	100.4	97.5	92.5	89.6
Q8CHW5	BICD family-like cargo adapter 2 OS=Mus musculus OX=10090 GN=Bicdl2 PE=1 SV=1	45.103	20	8	9	8	507	57.5	97.4	106	100.8	102.2	102	100.9	94.6
P26638	Serine--tRNA ligase, cytoplasmic OS=Mus musculus OX=10090 GN=Sars1 PE=1 SV=3	45.096	19	10	14	10	512	58.4	100.9	98.7	113.1	116.6	91.5	93.6	94.9
Q9D8T2	Gasdermin-D OS=Mus musculus OX=10090 GN=Gsdmd PE=1 SV=1	45.002	19	8	10	8	487	53.2	103.7	103	101	103.6	96.8	102.1	101.9
Q3UNZ8	Quinone oxidoreductase-like protein 2 OS=Mus musculus OX=10090 GN=Cryzl2 PE=1 SV=1	44.991	29	5	5	5	350	37.8	94.9	105.3	98.3	92.8	104	101.6	99.7
Q91ZU6	Dystonin OS=Mus musculus OX=10090 GN=Dst PE=1 SV=2	44.948	2	12	12	10	7393	833.7	97.3	99.7	98.4	100.4	101	102.4	97
P35550	rRNA 2'-O-methyltransferase fibrillarin OS=Mus musculus OX=10090 GN=Fbl PE=1 SV=2	44.947	20	7	14	6	327	34.3	95.2	106.8	99.1	103.8	100.4	92.5	96.4
P17183	Gamma-enolase OS=Mus musculus OX=10090 GN=Eno2 PE=1 SV=2	44.939	20	7	13	5	434	47.3	118.6	102.3	101.8	87.1	85.1	81.6	79.1
P86048	60S ribosomal protein L10-like OS=Mus musculus OX=10090 GN=Rpl10l PE=2 SV=1	44.905	36	7	12	7	214	24.5	96.5	105.8	108.7	110.1	89.1	108.6	117.1
Q3UNX5	Acyl-coenzyme A synthetase ACSM3, mitochondrial OS=Mus musculus OX=10090 GN=Acsm3 PE=1 SV=2	44.878	15	8	9	8	580	65.6	85	106.4	91.6	108.6	105.5	96.7	129.1
Q91ZW3	SWI/SNF-related matrix-associated actin-dependent regulator of chromatin subfamily A member 5 OS=Mus musculus OX=10090 GN=Smarca5 PE=1 SV=1	44.832	10	12	14	12	1051	121.6	100	95.5	94.6	97.8	109.7	98.6	108.2
Q810D6	Glutamate-rich WD repeat-containing protein 1 OS=Mus musculus OX=10090 GN=Grwd1 PE=1 SV=2	44.722	18	6	6	6	446	49.2	100.6	104.9	90.9	105	103.8	101.9	99.6
Q8BX10	Serine/threonine-protein phosphatase PGAM5, mitochondrial OS=Mus musculus OX=10090 GN=Pgam5 PE=1 SV=1	44.72	27	8	14	8	288	32	108.3	102.6	97.6	97.1	107.2	101.2	104.9
Q8CFI0	E3 ubiquitin-protein ligase NEDD4-like OS=Mus musculus OX=10090 GN=Nedd4l PE=1 SV=2	44.704	10	9	11	8	1004	115.3	104.2	106.1	99.4	97.7	101.6	103.1	102.1
Q8VI24	DNA-binding protein SATB2 OS=Mus musculus OX=10090 GN=Satb2 PE=1 SV=1	44.69	13	10	11	10	733	82.5	94.2	89.5	89.3	117.8	110.9	100.7	107.3
E9PV24	Fibrinogen alpha chain OS=Mus musculus OX=10090 GN=Fga PE=1 SV=1	44.65	12	8	12	8	789	87.4	118.1	162.2	84.6	72.3	112.4	121.9	117.9
O54782	Epididymis-specific alpha-mannosidase OS=Mus musculus OX=10090 GN=Man2b2 PE=1 SV=2	44.623	10	8	10	8	1018	115.5	97.2	104.8	97.4	96	105.3	102.6	106.3
Q99K28	ADP-ribosylation factor GTPase-activating protein 2 OS=Mus musculus OX=10090 GN=Arfgap2 PE=1 SV=1	44.605	16	8	12	8	520	56.6	103.2	102.1	107.7	93.7	96.6	92.2	96.7
P60229	Eukaryotic translation initiation factor 3 subunit E OS=Mus musculus OX=10090 GN=Eif3e PE=1 SV=1	44.592	23	7	13	7	445	52.2	97.1	98.6	101.8	108.7	97.7	96.5	94.5
Q61147	Ceruloplasmin OS=Mus musculus OX=10090 GN=Cp PE=1 SV=2	44.517	9	7	7	7	1061	121.1	219.3	121.1	96.6	81.1	84.6	79.8	87.8
Q9CY73	39S ribosomal protein L44, mitochondrial OS=Mus musculus OX=10090 GN=Mrpl44 PE=1 SV=3	44.512	26	7	7	7	333	37.5	101.6	96.8	103.9	95	102.4	103.2	103.2
P68433	Histone H3.1 OS=Mus musculus OX=10090 GN=H3c1 PE=1 SV=2	44.509	43	7	56	2	136	15.4	93.7	100.9	85	93.6	95.7	104.7	92.1
Q6ZQI3	Malectin OS=Mus musculus OX=10090 GN=Mlec PE=1 SV=2	44.4	24	5	7	5	291	32.3	99.4	94.1	98.3	101.9	103.2	103.8	101.8
D3Z7P3	Glutaminase kidney isoform, mitochondrial OS=Mus musculus OX=10090 GN=Gls PE=1 SV=1	44.387	12	6	7	6	674	73.9	108.1	108.3	100.8	94.2	93.9	99.7	99.5
A7L9Z8	Calcium-transporting ATPase type 2C member 2 OS=Mus musculus OX=10090 GN=Atp2c2 PE=1 SV=1	44.351	13	9	9	9	944	102.5	80.5	107.8	90.6	95.4	112.3	109.3	135.4
P53564	Homeobox protein cut-like 1 OS=Mus musculus OX=10090 GN=Cux1 PE=1 SV=3	44.333	4	6	8	3	1515	165.5	98.4	98.7	96.6	94.9	102.5	102	97
Q3TIU4	2',5'-phosphodiesterase 12 OS=Mus musculus OX=10090 GN=Pde12 PE=1 SV=2	44.329	15	7	11	7	608	67.5	101.2	103.8	101.1	98	102.7	103.7	101.8
P50580	Proliferation-associated protein 2G4 OS=Mus musculus OX=10090 GN=Pa2g4 PE=1 SV=3	44.32	24	8	15	8	394	43.7	106.7	101.9	100.4	105.9	104.2	102.1	103.9
Q8BUR4	Dedicator of cytokinesis protein 1 OS=Mus musculus OX=10090 GN=Dock1 PE=1 SV=3	44.27	6	12	12	11	1865	214.9	99	101.5	100.9	102	101.8	96.8	98.2
Q9QZB7	Actin-related protein 10 OS=Mus musculus OX=10090 GN=Actr10 PE=1 SV=2	44.266	22	6	8	6	417	46.2	95.8	94	99	105.8	99.4	96.7	102.7
Q8R1V4	Transmembrane emp24 domain-containing protein 4 OS=Mus musculus OX=10090 GN=Tmed4 PE=1 SV=1	44.234	18	5	17	3	227	26	100.1	95.4	99.9	90.6	97.2	103.5	102.5
Q9JK48	Endophilin-B1 OS=Mus musculus OX=10090 GN=Sh3glb1 PE=1 SV=1	44.129	22	7	12	7	365	40.8	96.5	112.2	92.5	108.4	107.6	102.7	99.4
Q60737	Casein kinase II subunit alpha OS=Mus musculus OX=10090 GN=Csnk2a1 PE=1 SV=2	44.121	21	6	7	6	391	45.1	96.6	94.3	103.8	107.6	97	91.4	94.8
Q61191	Host cell factor 1 OS=Mus musculus OX=10090 GN=Hcfc1 PE=1 SV=2	44.089	5	9	9	9	2045	210.3	99.3	101.3	97.6	102.7	104.2	99.6	101.9
P68510	14-3-3 protein eta OS=Mus musculus OX=10090 GN=Ywhah PE=1 SV=2	44.034	43	10	25	4	246	28.2	109.2	102.3	115.3	94	93.2	93.1	93.6
Q922E4	Ethanolamine-phosphate cytidylyltransferase OS=Mus musculus OX=10090 GN=Pcyt2 PE=1 SV=1	43.983	21	8	9	8	404	45.2	92.5	106.3	99	98.9	102.6	105.9	101.7
Q9DBX3	Sushi domain-containing protein 2 OS=Mus musculus OX=10090 GN=Susd2 PE=1 SV=1	43.967	10	6	7	6	820	90.6	109.1	97	88.4	99.2	111.5	94	88.1
P58021	Transmembrane 9 superfamily member 2 OS=Mus musculus OX=10090 GN=Tm9sf2 PE=1 SV=1	43.959	10	6	16	6	662	75.3	99.8	102.1	99.4	97.5	97	93	106.9
Q9JMD3	START domain-containing protein 10 OS=Mus musculus OX=10090 GN=Stard10 PE=1 SV=1	43.956	32	6	9	6	291	32.9	97.1	98.2	111.5	101.5	93.5	94.1	93
Q8BGH2	Sorting and assembly machinery component 50 homolog OS=Mus musculus OX=10090 GN=Samm50 PE=1 SV=1	43.947	22	11	13	11	469	51.8	101.2	92	90.7	93.6	101.8	96	105.1
P15626	Glutathione S-transferase Mu 2 OS=Mus musculus OX=10090 GN=Gstm2 PE=1 SV=2	43.937	32	8	10	4	218	25.7	106.8	88.9	133.5	99.9	83.7	82.4	88.4
Q8BRF7	Sec1 family domain-containing protein 1 OS=Mus musculus OX=10090 GN=Scfd1 PE=1 SV=1	43.929	16	7	8	7	639	72.3	89.8	88.4	96.8	101.6	104.9	103.2	111.3
Q6P8U6	Pancreatic triacylglycerol lipase OS=Mus musculus OX=10090 GN=Pnlip PE=1 SV=1	43.921	26	8	15	7	465	51.4	64	68.7	58.2	353.4	99.3	74.5	66.8
Q3U0V2	Tumor necrosis factor receptor type 1-associated DEATH domain protein OS=Mus musculus OX=10090 GN=Tradd PE=1 SV=1	43.92	29	6	8	6	310	34.6	96.9	101.3	100.3	104.9	105.4	110.3	111.4
Q99JG3	Annexin A13 OS=Mus musculus OX=10090 GN=Anxa13 PE=1 SV=3	43.915	23	6	8	6	317	35.9	83.8	92.4	93.5	89	82.9	76.3	83.1
P70441	Na(+)/H(+) exchange regulatory cofactor NHE-RF1 OS=Mus musculus OX=10090 GN=Slc9a3r1 PE=1 SV=3	43.91	19	7	12	7	355	38.6	97	90.6	109.5	93.6	81.1	93.2	89.6
P07759	Serine protease inhibitor A3K OS=Mus musculus OX=10090 GN=Serpina3k PE=1 SV=2	43.809	9	2	36	1	418	46.9	92.3	101	94.6	93.7	113.3	111.6	97.4
P62492	Ras-related protein Rab-11A OS=Mus musculus OX=10090 GN=Rab11a PE=1 SV=3	43.803	38	7	12	1	216	24.4	99.8	102.1	104.4	83.5	97.8	93.4	90.9
Q8K2V1	Serine/threonine-protein phosphatase 4 regulatory subunit 1 OS=Mus musculus OX=10090 GN=Ppp4r1 PE=1 SV=2	43.801	13	9	12	9	951	106.2	102.7	101.2	101.9	100.6	102.7	107	99.1
A2BH40	AT-rich interactive domain-containing protein 1A OS=Mus musculus OX=10090 GN=Arid1a PE=1 SV=1	43.79	5	7	7	6	2283	241.9	95.3	101.1	99.8	102.7	105.9	102.2	99.9
Q9D024	PAT complex subunit CCDC47 OS=Mus musculus OX=10090 GN=Ccdc47 PE=1 SV=2	43.772	15	8	11	8	483	55.8	102.6	100.5	96.3	93.2	102.7	99.4	105.7
Q3UJB9	Enhancer of mRNA-decapping protein 4 OS=Mus musculus OX=10090 GN=Edc4 PE=1 SV=2	43.726	8	6	8	6	1406	152.4	98.8	99.1	92.9	96.3	102.6	104.3	97.5
Q8BJS4	SUN domain-containing protein 2 OS=Mus musculus OX=10090 GN=Sun2 PE=1 SV=3	43.724	12	8	10	8	731	81.6	85.1	105.9	84.1	113.7	110.6	106.8	108.6
P62908	40S ribosomal protein S3 OS=Mus musculus OX=10090 GN=Rps3 PE=1 SV=1	43.708	35	7	9	7	243	26.7	120.7	100.8	107.6	93.1	91.7	97.1	99.7
Q64105	Sepiapterin reductase OS=Mus musculus OX=10090 GN=Spr PE=1 SV=1	43.598	31	6	10	6	261	27.9	98.9	102	106.4	103.6	93.4	95.3	89
Q922B9	Protein ITPRID2 OS=Mus musculus OX=10090 GN=Itprid2 PE=1 SV=3	43.559	8	7	8	7	1252	136.9	111.3	94.2	109.6	89.2	96.5	101.3	90.9
P62702	40S ribosomal protein S4, X isoform OS=Mus musculus OX=10090 GN=Rps4x PE=1 SV=2	43.521	23	7	17	7	263	29.6	91.5	103.1	91.8	106.4	98.2	116	111
P63325	40S ribosomal protein S10 OS=Mus musculus OX=10090 GN=Rps10 PE=1 SV=1	43.478	39	9	16	9	165	18.9	93.7	100.3	99.8	110.6	108.2	112.9	102.5
P08730	Keratin, type I cytoskeletal 13 OS=Mus musculus OX=10090 GN=Krt13 PE=1 SV=2	43.475	15	8	39	1	437	47.7	93.4	86.3	115	119.4	87.8	78.1	87.2
Q8BL97	Serine/arginine-rich splicing factor 7 OS=Mus musculus OX=10090 GN=Srsf7 PE=1 SV=1	43.434	33	12	20	11	267	30.8	99.9	92.6	93.3	113.4	117.3	98.4	99.6
E9PVX6	Proliferation marker protein Ki-67 OS=Mus musculus OX=10090 GN=Mki67 PE=1 SV=1	43.428	3	11	13	11	3177	350.7	100.7	103.5	84.2	101.3	123.4	104.6	114.6
Q99LY9	NADH dehydrogenase [ubiquinone] iron-sulfur protein 5 OS=Mus musculus OX=10090 GN=Ndufs5 PE=1 SV=3	43.406	41	5	22	5	106	12.6	104.5	92.8	108.2	88.6	91.3	91.4	96
Q8BSQ9	Protein polybromo-1 OS=Mus musculus OX=10090 GN=Pbrm1 PE=1 SV=4	43.383	8	9	9	9	1634	187.1	98.4	99.7	95	99.7	110.2	107	98.8
Q9QYJ0	DnaJ homolog subfamily A member 2 OS=Mus musculus OX=10090 GN=Dnaja2 PE=1 SV=1	43.371	14	6	10	6	412	45.7	114.6	89.1	113.1	95	93.2	90.2	95.9
Q3U0B3	Dehydrogenase/reductase SDR family member 11 OS=Mus musculus OX=10090 GN=Dhrs11 PE=1 SV=1	43.302	26	4	4	4	260	28.3	100.4	93.4	130	88.8	77.6	80.8	79.2
Q9JI91	Alpha-actinin-2 OS=Mus musculus OX=10090 GN=Actn2 PE=1 SV=2	43.272	10	9	22	1	894	103.8	104.6	105.2	105.4	96.5	96.1	106.5	98.5
Q61749	Translation initiation factor eIF-2B subunit delta OS=Mus musculus OX=10090 GN=Eif2b4 PE=1 SV=2	43.253	19	8	9	8	524	57.6	98.3	102.4	98.7	111.2	106.3	103.9	104.3
P53994	Ras-related protein Rab-2A OS=Mus musculus OX=10090 GN=Rab2a PE=1 SV=1	43.251	31	7	15	7	212	23.5	97.9	109.5	98.5	92.9	103	98.5	100.2
P46664	Adenylosuccinate synthetase isozyme 2 OS=Mus musculus OX=10090 GN=Adss2 PE=1 SV=2	43.237	17	6	10	5	456	50	107.6	106.1	103.6	102.5	97.2	96	98.8
P70349	Adenosine 5'-monophosphoramidase HINT1 OS=Mus musculus OX=10090 GN=Hint1 PE=1 SV=3	43.179	25	2	6	2	126	13.8	106.5	98.6	111.2	95.1	87.6	85.4	93.8
P55302	Alpha-2-macroglobulin receptor-associated protein OS=Mus musculus OX=10090 GN=Lrpap1 PE=1 SV=1	43.168	28	10	13	10	360	42.2	106.3	91.5	101.6	103.1	101.4	93	94.5
Q6ZQ88	Lysine-specific histone demethylase 1A OS=Mus musculus OX=10090 GN=Kdm1a PE=1 SV=2	43.124	14	10	12	10	853	92.8	104.9	88.3	104.7	98.8	104.9	97.5	107.2
Q61411	GTPase HRas OS=Mus musculus OX=10090 GN=Hras PE=1 SV=2	43.1	44	6	10	2	189	21.3	95.7	100.4	101.7	97.9	102.1	97.4	94.3
Q9D6P8	Calmodulin-like protein 3 OS=Mus musculus OX=10090 GN=Calml3 PE=2 SV=1	43.084	34	2	51	1	149	16.7	95.7	108.4	96	96.9	96.3	104.1	101
Q61578	NADPH:adrenodoxin oxidoreductase, mitochondrial OS=Mus musculus OX=10090 GN=Fdxr PE=1 SV=1	43.017	19	9	11	9	494	54.2	90	111.6	102.6	88.9	94.2	107	108.7
Q9WUM3	Coronin-1B OS=Mus musculus OX=10090 GN=Coro1b PE=1 SV=1	42.98	15	8	15	7	484	53.9	96.8	103.1	102.5	104.1	102.5	101.4	97.9
Q8C5H8	NAD kinase 2, mitochondrial OS=Mus musculus OX=10090 GN=Nadk2 PE=1 SV=2	42.958	23	9	9	9	452	50.8	98.2	107.3	98.8	97.3	97.3	101.3	102.2
P85094	Isochorismatase domain-containing protein 2A OS=Mus musculus OX=10090 GN=Isoc2a PE=1 SV=1	42.951	32	3	8	3	206	22.4	99.1	98.6	100.5	90.1	88.3	100.3	87.5
Q99LR1	Lysophosphatidylserine lipase ABHD12 OS=Mus musculus OX=10090 GN=Abhd12 PE=1 SV=2	42.908	21	6	8	6	398	45.2	103.4	101.5	94.7	103.1	100.8	107.1	99.5
Q99LB6	Methionine adenosyltransferase 2 subunit beta OS=Mus musculus OX=10090 GN=Mat2b PE=1 SV=1	42.89	29	7	10	7	334	37.4	94.7	100.9	105.6	101.6	104.2	101.4	107.9
Q9CRC8	Leucine-rich repeat-containing protein 40 OS=Mus musculus OX=10090 GN=Lrrc40 PE=1 SV=2	42.884	20	8	8	8	602	68	99.1	102.4	100	102.5	100.6	105.4	101.4
Q3U319	E3 ubiquitin-protein ligase BRE1B OS=Mus musculus OX=10090 GN=Rnf40 PE=1 SV=2	42.852	8	7	8	6	1001	113.9	99.1	107.5	101.9	94.3	102.9	104.3	97.1
P19783	Cytochrome c oxidase subunit 4 isoform 1, mitochondrial OS=Mus musculus OX=10090 GN=Cox4i1 PE=1 SV=2	42.833	30	6	23	6	169	19.5	100.8	97.2	102.6	98.3	90.5	88.9	96.4
Q148W0	Phospholipid-transporting ATPase IC OS=Mus musculus OX=10090 GN=Atp8b1 PE=1 SV=2	42.826	7	8	12	8	1251	143.7	96.2	98.6	98.3	96.9	102.2	100.6	102.3
P28825	Meprin A subunit alpha OS=Mus musculus OX=10090 GN=Mep1a PE=1 SV=4	42.821	15	9	12	9	747	84.2	89.3	88.9	106.4	83.5	81	93.3	78.4
Q6P5F9	Exportin-1 OS=Mus musculus OX=10090 GN=Xpo1 PE=1 SV=1	42.811	8	6	10	6	1071	123	98	103.5	106	107.5	97.3	98.9	100.8
Q99NH0	Ankyrin repeat domain-containing protein 17 OS=Mus musculus OX=10090 GN=Ankrd17 PE=1 SV=2	42.784	4	9	9	9	2603	274	103.3	101.7	106.6	98	101.6	102	104.2
P97449	Aminopeptidase N OS=Mus musculus OX=10090 GN=Anpep PE=1 SV=4	42.761	12	7	8	7	966	109.6	102.9	100.8	105	99.8	94.3	94.4	89.4
Q60974	Nuclear receptor corepressor 1 OS=Mus musculus OX=10090 GN=Ncor1 PE=1 SV=1	42.75	4	8	9	8	2453	270.5	112.8	92.3	99.3	92.9	104.4	101.4	100.1
Q922Q1	Mitochondrial amidoxime reducing component 2 OS=Mus musculus OX=10090 GN=Mtarc2 PE=1 SV=1	42.75	16	5	13	5	338	38.2	96.9	91.3	90	101.8	90	82.4	108.4
Q8CHY6	Transcriptional repressor p66 alpha OS=Mus musculus OX=10090 GN=Gatad2a PE=1 SV=2	42.748	15	8	9	8	629	67.3	91.2	87.9	89.2	97.2	116.6	112.2	108.1
Q14CH7	Alanine--tRNA ligase, mitochondrial OS=Mus musculus OX=10090 GN=Aars2 PE=1 SV=1	42.731	12	10	10	10	980	106.7	99.7	101.6	98.5	98.1	103.3	102.3	110.5
Q9CWG8	Protein arginine methyltransferase NDUFAF7, mitochondrial OS=Mus musculus OX=10090 GN=Ndufaf7 PE=1 SV=4	42.626	19	8	8	8	436	48.4	97	108.5	99.9	95.5	101.5	108.8	102.3
O08912	Polypeptide N-acetylgalactosaminyltransferase 1 OS=Mus musculus OX=10090 GN=Galnt1 PE=1 SV=1	42.594	14	7	13	6	559	64.2	96.8	104.4	95.9	98.9	107.6	109.3	112.3
Q3UQ84	Threonine--tRNA ligase, mitochondrial OS=Mus musculus OX=10090 GN=Tars2 PE=1 SV=1	42.551	13	10	11	10	723	81.6	99	106.5	113.8	91.9	94.7	102.6	104.5
Q9WUZ9	Ectonucleoside triphosphate diphosphohydrolase 5 OS=Mus musculus OX=10090 GN=Entpd5 PE=1 SV=1	42.456	19	6	13	6	427	47.1	106.2	77.2	117.4	76.6	70.9	78.4	71.8
Q8BH86	D-glutamate cyclase, mitochondrial OS=Mus musculus OX=10090 GN=Dglucy PE=1 SV=1	42.454	18	10	12	10	617	66.3	93.7	110.5	100.4	103.1	95.8	97.6	107.6
Q2TPA8	Hydroxysteroid dehydrogenase-like protein 2 OS=Mus musculus OX=10090 GN=Hsdl2 PE=1 SV=1	42.424	15	6	8	6	490	54.2	109.9	100.1	103.8	84.3	86.1	84.9	88.3
Q61823	Programmed cell death protein 4 OS=Mus musculus OX=10090 GN=Pdcd4 PE=1 SV=1	42.401	22	7	8	7	469	51.7	78	107.2	103.6	109	93.7	107.2	115.3
P55096	ATP-binding cassette sub-family D member 3 OS=Mus musculus OX=10090 GN=Abcd3 PE=1 SV=2	42.397	14	8	10	8	659	75.4	133.6	93.3	92.5	64.7	82.6	91.2	108.5
Q9R0N0	Galactokinase OS=Mus musculus OX=10090 GN=Galk1 PE=1 SV=2	42.377	19	8	9	8	392	42.3	99.2	99.9	104.5	97.7	98.9	105.2	96.9
Q91WQ3	Tyrosine--tRNA ligase, cytoplasmic OS=Mus musculus OX=10090 GN=Yars1 PE=1 SV=3	42.321	15	7	12	7	528	59.1	95.1	100.5	101.5	113.3	95.9	97.3	108.6
P10711	Transcription elongation factor A protein 1 OS=Mus musculus OX=10090 GN=Tcea1 PE=1 SV=2	42.278	33	8	13	8	301	33.9	102.1	103.6	105.6	101.2	96.4	91.5	97.9
Q8QZR5	Alanine aminotransferase 1 OS=Mus musculus OX=10090 GN=Gpt PE=1 SV=3	42.267	22	10	11	10	496	55.1	107	93.5	127.8	88.6	69.9	70.4	65.5
Q61171	Peroxiredoxin-2 OS=Mus musculus OX=10090 GN=Prdx2 PE=1 SV=3	42.26	40	5	10	5	198	21.8	96.5	99.8	101.2	98.9	97.5	97.8	93.3
P13707	Glycerol-3-phosphate dehydrogenase [NAD(+)], cytoplasmic OS=Mus musculus OX=10090 GN=Gpd1 PE=1 SV=3	42.258	20	7	12	7	349	37.5	100	94.8	109	107.5	93.1	85.5	93.2
Q9CQ06	39S ribosomal protein L24, mitochondrial OS=Mus musculus OX=10090 GN=Mrpl24 PE=1 SV=1	42.228	31	7	8	7	216	24.9	98.7	109.5	95.8	93.7	101.3	109.5	111.2
Q922H4	Mannose-1-phosphate guanyltransferase alpha OS=Mus musculus OX=10090 GN=Gmppa PE=1 SV=1	42.186	23	8	10	8	420	46.2	98.9	99.9	115.9	104.6	95.6	100.3	96.9
P47911	60S ribosomal protein L6 OS=Mus musculus OX=10090 GN=Rpl6 PE=1 SV=3	42.16	24	7	11	7	296	33.5	88.4	119.6	113.2	98.2	94	110.7	90.4
O35074	Prostacyclin synthase OS=Mus musculus OX=10090 GN=Ptgis PE=1 SV=1	42.066	18	7	8	7	501	57	101.5	104	87.8	95.7	91.9	86.9	87.9
Q9EPL8	Importin-7 OS=Mus musculus OX=10090 GN=Ipo7 PE=1 SV=2	42.03	7	6	7	6	1038	119.4	112.1	108.2	104.6	109.2	98.5	99.3	94.4
Q9DBD0	Inhibitor of carbonic anhydrase OS=Mus musculus OX=10090 GN=Ica PE=1 SV=1	41.973	13	10	10	10	700	76.7	118.7	101	108.9	92.7	97.6	90.6	90.5
P52432	DNA-directed RNA polymerases I and III subunit RPAC1 OS=Mus musculus OX=10090 GN=Polr1c PE=1 SV=3	41.951	23	6	7	6	346	39.1	107.9	99.5	101.1	95.7	104	100.6	98.9
Q8K3H0	DCC-interacting protein 13-alpha OS=Mus musculus OX=10090 GN=Appl1 PE=1 SV=1	41.949	19	10	12	9	707	79.3	101.7	98.7	112.5	100.2	88.5	92.5	84.1
P28063	Proteasome subunit beta type-8 OS=Mus musculus OX=10090 GN=Psmb8 PE=1 SV=2	41.93	24	5	10	5	276	30.2	94.2	98.2	93	98.7	118.4	125.8	112
Q9D8N0	Elongation factor 1-gamma OS=Mus musculus OX=10090 GN=Eef1g PE=1 SV=3	41.904	19	6	11	6	437	50	117	101.3	116.1	106.8	96.1	89.8	95.4
Q6PB93	Polypeptide N-acetylgalactosaminyltransferase 2 OS=Mus musculus OX=10090 GN=Galnt2 PE=1 SV=1	41.874	19	10	10	10	570	64.5	99.1	103.7	94.7	93.8	106.3	106.7	98.5
P63085	Mitogen-activated protein kinase 1 OS=Mus musculus OX=10090 GN=Mapk1 PE=1 SV=3	41.861	17	5	7	4	358	41.2	96.9	100.4	96.2	125.5	103.8	96.8	101.6
Q3U5C8	Rho guanine nucleotide exchange factor 16 OS=Mus musculus OX=10090 GN=Arhgef16 PE=1 SV=3	41.859	15	8	8	8	713	80.3	96.3	98.5	115.6	103.6	92.8	95.9	98.9
Q9QZD8	Mitochondrial dicarboxylate carrier OS=Mus musculus OX=10090 GN=Slc25a10 PE=1 SV=2	41.84	28	7	14	7	287	31.7	98.5	103.6	96.5	94.1	96.4	96.5	93
Q8VCA8	Secernin-2 OS=Mus musculus OX=10090 GN=Scrn2 PE=1 SV=1	41.829	24	6	7	6	425	46.6	103.3	90.3	112.7	93.6	93.8	96.2	88.4
Q9QXK7	Cleavage and polyadenylation specificity factor subunit 3 OS=Mus musculus OX=10090 GN=Cpsf3 PE=1 SV=2	41.818	11	5	5	5	684	77.5	91.9	91.8	88.2	105.4	117.8	107.8	113
Q8C0D5	Elongation factor-like GTPase 1 OS=Mus musculus OX=10090 GN=Efl1 PE=1 SV=1	41.808	8	7	7	7	1127	125.7	100.5	107.6	101.4	103.1	104.8	109.8	105.1
P27808	Alpha-1,3-mannosyl-glycoprotein 2-beta-N-acetylglucosaminyltransferase OS=Mus musculus OX=10090 GN=Mgat1 PE=1 SV=1	41.804	16	8	10	8	447	51.7	93	98.8	89	106.3	115.1	105.8	113.4
Q9Z0S1	3'(2'),5'-bisphosphate nucleotidase 1 OS=Mus musculus OX=10090 GN=Bpnt1 PE=1 SV=2	41.781	24	5	11	5	308	33.2	99.2	96.1	105.7	109	90.8	89.9	97.4
O89110	Caspase-8 OS=Mus musculus OX=10090 GN=Casp8 PE=1 SV=1	41.723	18	7	9	7	480	55.3	109.7	107.2	106.1	113	98.9	103.7	105.5
Q9WVR4	Fragile X mental retardation syndrome-related protein 2 OS=Mus musculus OX=10090 GN=Fxr2 PE=1 SV=1	41.69	11	6	8	4	673	73.7	101.9	103.8	104.7	99.5	99.1	109.1	108.2
A2AWP8	Rho guanine nucleotide exchange factor 10-like protein OS=Mus musculus OX=10090 GN=Arhgef10l PE=1 SV=1	41.653	8	6	6	6	1280	139.9	94.7	105	92.9	107.8	108.1	102.4	110.8
P14429	H-2 class I histocompatibility antigen, Q7 alpha chain OS=Mus musculus OX=10090 GN=H2-Q7 PE=1 SV=1	41.648	18	6	15	2	334	37.9	85	87	84.5	112.5	113.4	154.1	106.2
P35822	Receptor-type tyrosine-protein phosphatase kappa OS=Mus musculus OX=10090 GN=Ptprk PE=1 SV=1	41.622	7	8	10	8	1457	164.1	93.9	101.5	104.2	103.8	104.7	105	109.1
Q3TDD9	Protein phosphatase 1 regulatory subunit 21 OS=Mus musculus OX=10090 GN=Ppp1r21 PE=1 SV=2	41.615	14	8	8	8	780	88.3	95.9	99.2	104.5	102.4	105.6	106	107.3
Q9JJL8	Serine--tRNA ligase, mitochondrial OS=Mus musculus OX=10090 GN=Sars2 PE=1 SV=2	41.614	19	7	9	7	518	58.3	103.6	101.9	105.3	93.5	100.7	104.3	104.8
Q3UHJ0	AP2-associated protein kinase 1 OS=Mus musculus OX=10090 GN=Aak1 PE=1 SV=2	41.612	9	6	7	6	959	103.3	96.3	103.4	105.3	99.8	94.7	101.1	96.5
Q9CXI0	2-methoxy-6-polyprenyl-1,4-benzoquinol methylase, mitochondrial OS=Mus musculus OX=10090 GN=Coq5 PE=1 SV=2	41.609	25	6	6	6	327	37.3	94.1	104.5	98.2	99.8	99.1	104.3	105.4
P08071	Lactotransferrin OS=Mus musculus OX=10090 GN=Ltf PE=1 SV=4	41.555	11	8	11	7	707	77.8	90.3	141.9	67.1	70.1	141.8	170	124.7
P12023	Amyloid-beta precursor protein OS=Mus musculus OX=10090 GN=App PE=1 SV=3	41.548	10	10	16	8	770	86.7	106.2	99.3	104.2	100.1	97.2	96.5	95.7
Q9D404	3-oxoacyl-[acyl-carrier-protein] synthase, mitochondrial OS=Mus musculus OX=10090 GN=Oxsm PE=1 SV=1	41.522	21	5	7	5	459	48.6	95.6	106.3	102.6	91.1	95.2	101.1	100.2
Q6ZQ08	CCR4-NOT transcription complex subunit 1 OS=Mus musculus OX=10090 GN=Cnot1 PE=1 SV=2	41.517	5	10	10	10	2375	266.6	101.2	98	100.5	105	106	113.5	105.1
Q9ESZ8	General transcription factor II-I OS=Mus musculus OX=10090 GN=Gtf2i PE=1 SV=3	41.482	11	8	9	8	998	112.2	100.9	98.6	99.2	105.9	101.5	101.2	96.5
Q64449	C-type mannose receptor 2 OS=Mus musculus OX=10090 GN=Mrc2 PE=1 SV=3	41.481	5	8	8	8	1479	167	111	115.9	96.1	96.7	105.6	107	94.5
Q9R1T2	SUMO-activating enzyme subunit 1 OS=Mus musculus OX=10090 GN=Sae1 PE=1 SV=1	41.468	26	5	6	5	350	38.6	94.8	107.5	103.4	104	108.7	106.1	107.1
E9Q394	A-kinase anchor protein 13 OS=Mus musculus OX=10090 GN=Akap13 PE=1 SV=1	41.457	4	11	14	11	2776	303.8	106.5	101.7	112	98.6	95.5	96.2	92.1
Q3UMY5	Echinoderm microtubule-associated protein-like 4 OS=Mus musculus OX=10090 GN=Eml4 PE=1 SV=1	41.454	9	8	9	8	988	110	107	101.1	117.1	100.3	94.3	92.7	98.7
O88531	Palmitoyl-protein thioesterase 1 OS=Mus musculus OX=10090 GN=Ppt1 PE=1 SV=2	41.426	15	3	7	3	306	34.5	84.5	86	86.6	119.4	110.5	92.7	96.1
Q61024	Asparagine synthetase [glutamine-hydrolyzing] OS=Mus musculus OX=10090 GN=Asns PE=1 SV=3	41.404	17	8	9	8	561	64.2	97	104	99.8	122.9	103.1	116.9	106.8
Q570Y9	DEP domain-containing mTOR-interacting protein OS=Mus musculus OX=10090 GN=Deptor PE=1 SV=2	41.401	24	8	10	8	409	46.1	90.1	99.8	99.1	101.9	100.2	100.7	104.2
Q9CYH6	Ribosome biogenesis regulatory protein homolog OS=Mus musculus OX=10090 GN=Rrs1 PE=1 SV=1	41.394	20	6	6	6	365	41.5	98.6	122.8	93.6	92.9	109	116.4	105.7
Q9ERA6	Tuftelin-interacting protein 11 OS=Mus musculus OX=10090 GN=Tfip11 PE=1 SV=1	41.391	10	9	10	9	838	96.2	97.2	96.5	102.6	94.4	102.2	99.3	100.4
Q6DFW4	Nucleolar protein 58 OS=Mus musculus OX=10090 GN=Nop58 PE=1 SV=1	41.368	14	5	7	5	536	60.3	92	99.1	95.4	102	109.2	98.4	105.4
Q80U49	Centrosomal protein of 170 kDa protein B OS=Mus musculus OX=10090 GN=Cep170b PE=1 SV=2	41.359	6	8	10	8	1574	170.7	99.2	99.4	98.6	98.5	104.7	110.7	100.9
O35387	HCLS1-associated protein X-1 OS=Mus musculus OX=10090 GN=Hax1 PE=1 SV=1	41.328	35	8	9	8	280	31.6	110.8	96.2	95	92.7	100.7	104.2	103.9
P03958	Adenosine deaminase OS=Mus musculus OX=10090 GN=Ada PE=1 SV=3	41.314	18	5	8	5	352	40	99.5	113.1	107.9	101.3	97.6	106.4	116.6
Q8CFI5	Probable proline--tRNA ligase, mitochondrial OS=Mus musculus OX=10090 GN=Pars2 PE=1 SV=2	41.31	9	4	8	4	475	53.5	95.1	107.7	95.1	99	98.9	106.8	99
Q91X79	Chymotrypsin-like elastase family member 1 OS=Mus musculus OX=10090 GN=Cela1 PE=1 SV=1	41.291	30	6	12	6	266	28.9	56.9	76.9	60.5	353.6	114.6	79.1	74.1
P13864	DNA (cytosine-5)-methyltransferase 1 OS=Mus musculus OX=10090 GN=Dnmt1 PE=1 SV=5	41.284	7	13	14	13	1620	183.1	112.3	96.8	83.1	102.7	119.1	93.4	98.7
Q8CIM8	Integrator complex subunit 4 OS=Mus musculus OX=10090 GN=Ints4 PE=1 SV=1	41.274	9	6	6	6	964	108.1	90.5	98.1	98	114.1	101.4	103.4	102.6
P47811	Mitogen-activated protein kinase 14 OS=Mus musculus OX=10090 GN=Mapk14 PE=1 SV=3	41.258	23	4	10	4	360	41.3	96.4	102.4	108.1	104.2	101.6	106.9	108.5
Q61107	Guanylate-binding protein 4 OS=Mus musculus OX=10090 GN=Gbp4 PE=1 SV=1	41.207	14	9	11	9	620	70.8	84.9	89.1	102.3	113.6	104.1	133.4	114.5
Q8C3I8	Protein HGH1 homolog OS=Mus musculus OX=10090 GN=Hgh1 PE=1 SV=1	41.2	28	6	6	6	393	42.9	96.8	107.4	97.8	100.2	102.9	105.2	103.5
P35922	Synaptic functional regulator FMR1 OS=Mus musculus OX=10090 GN=Fmr1 PE=1 SV=1	41.169	12	7	7	5	614	68.9	99.9	100.8	99.4	93.5	103.5	111.5	107.7
A3KMP2	Tetratricopeptide repeat protein 38 OS=Mus musculus OX=10090 GN=Ttc38 PE=1 SV=2	41.164	16	5	5	5	465	52.2	97.4	100.3	116.1	93.6	85.8	83.9	96.5
Q9R0A1	Chloride channel protein 2 OS=Mus musculus OX=10090 GN=Clcn2 PE=1 SV=2	41.139	11	6	6	6	908	99.4	101.2	93.4	110.2	90.9	86.6	89.3	92.7
P15535	Beta-1,4-galactosyltransferase 1 OS=Mus musculus OX=10090 GN=B4galt1 PE=1 SV=1	41.123	20	6	7	6	399	44.4	98.2	98.4	98.6	99.2	96.6	95.4	97.3
Q921F2	TAR DNA-binding protein 43 OS=Mus musculus OX=10090 GN=Tardbp PE=1 SV=1	41.072	17	5	11	5	414	44.5	104.3	96.3	100.3	99.4	108.3	114.5	109.3
Q9QZD9	Eukaryotic translation initiation factor 3 subunit I OS=Mus musculus OX=10090 GN=Eif3i PE=1 SV=1	41.058	31	7	16	7	325	36.4	105.2	96.5	105.9	107.8	96.9	101.6	97.2
P25976	Nucleolar transcription factor 1 OS=Mus musculus OX=10090 GN=Ubtf PE=1 SV=1	41.043	9	8	11	7	765	89.5	88.9	97.2	94.2	103.9	114	95.7	106.4
Q9R0P3	S-formylglutathione hydrolase OS=Mus musculus OX=10090 GN=Esd PE=1 SV=1	41.042	26	4	20	3	282	31.3	100.4	94.2	114.8	95.6	100.3	107	97.5
Q80U87	Ubiquitin carboxyl-terminal hydrolase 8 OS=Mus musculus OX=10090 GN=Usp8 PE=1 SV=2	40.992	10	10	10	10	1080	122.5	105.3	96.5	105.6	94.4	100.4	102.8	97.8
Q99L13	3-hydroxyisobutyrate dehydrogenase, mitochondrial OS=Mus musculus OX=10090 GN=Hibadh PE=1 SV=1	40.955	23	6	15	6	335	35.4	96.7	103.2	99.5	97.9	97.3	100.8	96.5
P54728	UV excision repair protein RAD23 homolog B OS=Mus musculus OX=10090 GN=Rad23b PE=1 SV=2	40.944	20	5	12	5	416	43.5	108.2	95	120.2	95.2	100.5	94.1	99.4
P35123	Ubiquitin carboxyl-terminal hydrolase 4 OS=Mus musculus OX=10090 GN=Usp4 PE=1 SV=3	40.926	11	9	10	8	962	108.3	98.3	100.2	100.8	102.8	104.2	108.7	103.9
Q60902	Epidermal growth factor receptor substrate 15-like 1 OS=Mus musculus OX=10090 GN=Eps15l1 PE=1 SV=3	40.892	10	7	9	7	907	99.2	103.7	99.9	111	95.4	92.8	95.9	97.3
Q9D1K2	V-type proton ATPase subunit F OS=Mus musculus OX=10090 GN=Atp6v1f PE=1 SV=2	40.853	43	5	6	5	119	13.4	107.1	98.2	99.3	92.3	102.7	100	103.3
Q9R0I7	YLP motif-containing protein 1 OS=Mus musculus OX=10090 GN=Ylpm1 PE=2 SV=2	40.826	5	7	7	7	1386	155	95.1	101.7	96.8	102	109.9	108.4	97.4
O35945	Aldehyde dehydrogenase, cytosolic 1 OS=Mus musculus OX=10090 GN=Aldh1a7 PE=1 SV=1	40.789	11	6	15	1	501	54.6	109.8	88.4	124.9	85.9	74.7	73.6	67.5
P11725	Ornithine transcarbamylase, mitochondrial OS=Mus musculus OX=10090 GN=Otc PE=1 SV=1	40.774	14	4	8	4	354	39.7	100.5	98.3	113	77.4	77.4	88.7	80.7
Q8VDP4	Cell cycle and apoptosis regulator protein 2 OS=Mus musculus OX=10090 GN=Ccar2 PE=1 SV=2	40.751	10	11	16	11	922	102.9	92.3	99.5	105.2	104.4	102.3	110.3	103.4
Q9R1I1	Carbohydrate sulfotransferase 4 OS=Mus musculus OX=10090 GN=Chst4 PE=1 SV=1	40.713	20	5	12	5	388	44.6	84.6	97	91	103.6	107.7	115	115.3
P70698	CTP synthase 1 OS=Mus musculus OX=10090 GN=Ctps1 PE=1 SV=2	40.71	17	8	8	7	591	66.6	155	105.9	99.9	106.5	96.8	96	91.3
Q8CJG1	Protein argonaute-1 OS=Mus musculus OX=10090 GN=Ago1 PE=1 SV=2	40.706	10	7	7	4	857	97.2	89.2	104.1	89.8	109.4	108.2	104.9	98
P14206	40S ribosomal protein SA OS=Mus musculus OX=10090 GN=Rpsa PE=1 SV=4	40.691	32	7	14	7	295	32.8	105	100.5	101.1	102.9	100.6	106.2	95.4
O08709	Peroxiredoxin-6 OS=Mus musculus OX=10090 GN=Prdx6 PE=1 SV=3	40.684	27	6	15	6	224	24.9	94.4	110.2	94.5	119.5	96.7	93	103.5
Q2TBE6	Phosphatidylinositol 4-kinase type 2-alpha OS=Mus musculus OX=10090 GN=Pi4k2a PE=1 SV=1	40.644	16	7	8	7	479	54.2	96.2	101.5	98.2	108.9	100.3	101.3	101.4
Q9QYG0	Protein NDRG2 OS=Mus musculus OX=10090 GN=Ndrg2 PE=1 SV=1	40.636	21	7	11	7	371	40.8	88.3	111.1	84.4	107.9	107.6	98	114
Q8K1Z0	Ubiquinone biosynthesis protein COQ9, mitochondrial OS=Mus musculus OX=10090 GN=Coq9 PE=1 SV=1	40.626	21	4	7	4	313	35.1	89.2	103.6	94.4	100.2	101.7	103.2	101.8
P63328	Serine/threonine-protein phosphatase 2B catalytic subunit alpha isoform OS=Mus musculus OX=10090 GN=Ppp3ca PE=1 SV=1	40.616	17	7	11	5	521	58.6	94.3	95.7	92.2	117.1	108.2	100.3	105.4
Q9DCU6	39S ribosomal protein L4, mitochondrial OS=Mus musculus OX=10090 GN=Mrpl4 PE=1 SV=1	40.572	29	7	9	7	294	33.1	100.3	96.4	108.3	98.4	94.7	95.5	96.4
E9Q3L2	Phosphatidylinositol 4-kinase alpha OS=Mus musculus OX=10090 GN=Pi4ka PE=1 SV=2	40.57	5	7	8	7	2105	236.9	91.1	95.8	93.4	113	100.3	96.6	95.5
P84104	Serine/arginine-rich splicing factor 3 OS=Mus musculus OX=10090 GN=Srsf3 PE=1 SV=1	40.549	31	9	12	8	164	19.3	96.4	101.6	89.3	103.3	111.6	107.5	107.9
P11928	2'-5'-oligoadenylate synthase 1A OS=Mus musculus OX=10090 GN=Oas1a PE=1 SV=2	40.548	18	5	8	5	367	42.4	83.6	92.9	88.1	104.6	116.6	102.4	124.6
P18419	Seminal vesicle secretory protein 4 OS=Mus musculus OX=10090 GN=Svs4 PE=1 SV=2	40.545	42	5	11	5	113	12.5	62.8	68.8	64.9	340.5	72.6	76.4	66
Q5SXY1	Cytospin-B OS=Mus musculus OX=10090 GN=Specc1 PE=1 SV=2	40.536	9	9	9	9	1067	118	96.2	98.2	103.4	92.8	96.4	102.5	95.3
P63242	Eukaryotic translation initiation factor 5A-1 OS=Mus musculus OX=10090 GN=Eif5a PE=1 SV=2	40.531	26	4	7	4	154	16.8	87.1	110.5	91.8	124.1	105.8	102.6	119.5
Q9WV68	Peroxisomal 2,4-dienoyl-CoA reductase [(3E)-enoyl-CoA-producing] OS=Mus musculus OX=10090 GN=Decr2 PE=1 SV=1	40.528	27	7	12	7	292	31.3	107.5	99.3	95.8	98	99.8	95	103.1
Q9Z1Z0	General vesicular transport factor p115 OS=Mus musculus OX=10090 GN=Uso1 PE=1 SV=2	40.489	9	8	11	8	959	106.9	98.5	94.9	111	107.9	92	100.3	103
Q8K183	Pyridoxal kinase OS=Mus musculus OX=10090 GN=Pdxk PE=1 SV=1	40.428	21	6	12	6	312	35	95.4	102	95.2	101	96.8	94.8	92.8
O35955	Proteasome subunit beta type-10 OS=Mus musculus OX=10090 GN=Psmb10 PE=1 SV=1	40.409	31	6	9	6	273	29	91.9	98.1	94.5	98.6	114.2	139.4	108.6
P97371	Proteasome activator complex subunit 1 OS=Mus musculus OX=10090 GN=Psme1 PE=1 SV=2	40.368	22	5	12	5	249	28.7	93.5	97.3	95	119.1	108.5	124.3	111.6
Q7TSG2	RNA polymerase II subunit A C-terminal domain phosphatase OS=Mus musculus OX=10090 GN=Ctdp1 PE=1 SV=1	40.365	11	10	11	10	960	104.5	106	95.9	103.2	97.4	102	110.8	99.4
P70333	Heterogeneous nuclear ribonucleoprotein H2 OS=Mus musculus OX=10090 GN=Hnrnph2 PE=1 SV=1	40.321	20	8	17	2	449	49.2	105.6	104.8	102.6	96.2	105.4	109.4	101.9
Q9R0U0	Serine/arginine-rich splicing factor 10 OS=Mus musculus OX=10090 GN=Srsf10 PE=1 SV=2	40.307	29	7	11	7	262	31.3	101.6	115.6	97.1	92.2	105.1	109.7	102.9
Q5U462	CUB domain-containing protein 1 OS=Mus musculus OX=10090 GN=Cdcp1 PE=2 SV=1	40.296	12	9	10	9	833	92.7	102.1	109.3	97.4	92.6	100.1	99.9	98.8
Q9Z2C5	Myotubularin OS=Mus musculus OX=10090 GN=Mtm1 PE=1 SV=2	40.274	13	6	6	6	603	69.5	100.2	92.3	117.1	111.5	84	85.9	91.8
Q62351	Transferrin receptor protein 1 OS=Mus musculus OX=10090 GN=Tfrc PE=1 SV=1	40.273	13	7	14	7	763	85.7	109.9	118	90	111	113.2	104.5	115.8
Q05117	Tartrate-resistant acid phosphatase type 5 OS=Mus musculus OX=10090 GN=Acp5 PE=1 SV=2	40.263	10	3	10	3	327	36.8	90.1	104.4	96.2	108.7	107.7	109.9	109
Q00724	Retinol-binding protein 4 OS=Mus musculus OX=10090 GN=Rbp4 PE=1 SV=2	40.231	30	4	8	4	201	23.2	83.4	89.9	107	103.2	98.3	100.4	100.2
Q8BH60	Golgi-associated PDZ and coiled-coil motif-containing protein OS=Mus musculus OX=10090 GN=Gopc PE=1 SV=1	40.23	18	6	8	6	463	50.6	94.8	103.4	101.1	102.3	103.2	103.1	103
Q78IQ7	Zinc transporter ZIP4 OS=Mus musculus OX=10090 GN=Slc39a4 PE=1 SV=1	40.225	13	5	5	5	660	71	108.9	95.9	111.1	98	103.5	92	96.2
Q6PHU5	Sortilin OS=Mus musculus OX=10090 GN=Sort1 PE=1 SV=1	40.219	11	7	9	7	825	91.1	87.6	104.6	90.9	103.1	104.2	96.3	118.2
Q91Z53	Glyoxylate reductase/hydroxypyruvate reductase OS=Mus musculus OX=10090 GN=Grhpr PE=1 SV=1	40.19	21	4	10	4	328	35.3	99	105.3	106.3	98.8	92	89.7	94.6
Q9CWX2	Complex I intermediate-associated protein 30, mitochondrial OS=Mus musculus OX=10090 GN=Ndufaf1 PE=1 SV=2	40.172	25	8	9	8	328	37.8	88.6	98.3	93.2	109.8	104.2	101.7	111.6
Q8BH61	Coagulation factor XIII A chain OS=Mus musculus OX=10090 GN=F13a1 PE=1 SV=3	40.168	14	8	10	8	732	83.2	130.1	104.8	83.4	95.8	101.2	93.4	92.9
Q61830	Macrophage mannose receptor 1 OS=Mus musculus OX=10090 GN=Mrc1 PE=1 SV=2	40.082	7	9	10	9	1456	164.9	110.2	106.2	92.4	103.5	108.7	98.9	92.7
G3X9K3	Brefeldin A-inhibited guanine nucleotide-exchange protein 1 OS=Mus musculus OX=10090 GN=Arfgef1 PE=1 SV=1	40.012	5	9	9	6	1846	208.4	95.7	107.4	118.2	102.7	90.2	112.4	113
Q91Z92	Beta-1,3-galactosyltransferase 6 OS=Mus musculus OX=10090 GN=B3galt6 PE=2 SV=1	40.003	16	6	6	6	325	37	96.8	102	89.9	101.2	106.1	104.1	108.7
Q8C165	N-fatty-acyl-amino acid synthase/hydrolase PM20D1 OS=Mus musculus OX=10090 GN=Pm20d1 PE=1 SV=1	39.943	17	5	7	5	503	55.6	94	95.2	93.9	116.2	90.3	90	90
Q9CX80	Cytoglobin OS=Mus musculus OX=10090 GN=Cygb PE=1 SV=1	39.921	29	9	9	9	190	21.5	111.1	96.5	102.7	98.7	97.3	103.3	97.3
Q60767	Lymphocyte antigen 75 OS=Mus musculus OX=10090 GN=Ly75 PE=1 SV=2	39.919	8	11	11	11	1723	197.2	85.6	98.7	87.9	105.6	107.1	107.1	115.7
Q9DB29	Isoamyl acetate-hydrolyzing esterase 1 homolog OS=Mus musculus OX=10090 GN=Iah1 PE=1 SV=1	39.911	33	6	8	6	249	28	98.9	103.9	100.5	110.8	99.4	100.4	93.6
Q9QZQ8	Core histone macro-H2A.1 OS=Mus musculus OX=10090 GN=Macroh2a1 PE=1 SV=3	39.907	18	5	9	5	372	39.7	93.2	91.5	87.4	98.3	93.4	94.6	95.8
Q91XD6	Vacuolar protein-sorting-associated protein 36 OS=Mus musculus OX=10090 GN=Vps36 PE=1 SV=1	39.861	20	7	8	7	386	43.7	106.3	97.5	108.6	106.3	100.1	95.5	98.9
Q91WM2	Haloacid dehalogenase-like hydrolase domain-containing 5 OS=Mus musculus OX=10090 GN=Hdhd5 PE=1 SV=1	39.812	14	5	10	5	419	46.3	94.6	114.6	104.1	89.9	95.5	103	107.3
P35278	Ras-related protein Rab-5C OS=Mus musculus OX=10090 GN=Rab5c PE=1 SV=2	39.805	19	3	9	2	216	23.4	92.5	95.6	86.2	108.1	101	88.1	100.6
Q01730	Ras suppressor protein 1 OS=Mus musculus OX=10090 GN=Rsu1 PE=1 SV=3	39.727	21	5	15	5	277	31.5	95.9	98.4	89.3	115	104.5	102.1	95.3
Q60605	Myosin light polypeptide 6 OS=Mus musculus OX=10090 GN=Myl6 PE=1 SV=3	39.708	33	5	13	5	151	16.9	102.2	94	97.1	96.5	98.5	92.7	99.6
P70404	Isocitrate dehydrogenase [NAD] subunit gamma 1, mitochondrial OS=Mus musculus OX=10090 GN=Idh3g PE=1 SV=1	39.65	26	8	10	8	393	42.8	95.3	108	103.1	90	95.2	101.2	115.5
Q3UVL4	Vacuolar protein sorting-associated protein 51 homolog OS=Mus musculus OX=10090 GN=Vps51 PE=1 SV=2	39.628	13	8	8	8	782	86.1	94.8	101.9	102.1	101.9	104.5	98.7	110.8
E9Q4Z2	Acetyl-CoA carboxylase 2 OS=Mus musculus OX=10090 GN=Acacb PE=1 SV=1	39.587	5	9	10	6	2448	275.6	106.8	96.6	111.8	90.1	100.9	103.5	94
P15208	Insulin receptor OS=Mus musculus OX=10090 GN=Insr PE=1 SV=2	39.529	6	9	12	8	1372	155.5	99.2	98.7	98.4	95.7	94.8	93.6	97.2
Q8VIM9	Immunity-related GTPase family Q protein OS=Mus musculus OX=10090 GN=Irgq PE=1 SV=1	39.492	20	7	7	7	583	59.3	97.6	104.2	103.5	114	97.3	102.2	98.1
Q91VA6	Polymerase delta-interacting protein 2 OS=Mus musculus OX=10090 GN=Poldip2 PE=1 SV=1	39.47	27	7	8	7	368	41.8	104.3	100.3	110.8	95	103.3	105.8	104.3
P62242	40S ribosomal protein S8 OS=Mus musculus OX=10090 GN=Rps8 PE=1 SV=2	39.465	26	5	6	5	208	24.2	93.5	119.4	129	87.7	87.2	110.6	110.9
Q08189	Protein-glutamine gamma-glutamyltransferase E OS=Mus musculus OX=10090 GN=Tgm3 PE=1 SV=2	39.437	17	12	13	12	693	77.3	62.5	117.3	65	142.9	130.2	92	152.4
Q8VCH7	Retinol dehydrogenase 10 OS=Mus musculus OX=10090 GN=Rdh10 PE=1 SV=2	39.409	16	6	6	6	341	38.1	110.6	103.7	98.4	89.6	98.9	97.3	102.9
P70695	Fructose-1,6-bisphosphatase isozyme 2 OS=Mus musculus OX=10090 GN=Fbp2 PE=1 SV=2	39.379	19	6	9	6	339	36.9	102.2	103.5	116.7	101	88.4	94	90.7
Q9DCJ9	N-acetylneuraminate lyase OS=Mus musculus OX=10090 GN=Npl PE=1 SV=1	39.378	20	6	8	6	320	35.1	132.2	115.6	108.1	110.2	100.7	92.3	98.9
P35601	Replication factor C subunit 1 OS=Mus musculus OX=10090 GN=Rfc1 PE=1 SV=2	39.357	8	7	7	7	1131	125.9	104.9	97.2	87	102.1	115.5	105.6	110.2
Q9Z2Z6	Mitochondrial carnitine/acylcarnitine carrier protein OS=Mus musculus OX=10090 GN=Slc25a20 PE=1 SV=1	39.322	32	7	10	7	301	33	124.1	93	107.1	77.6	70.7	71.9	79.6
Q9CZD5	Translation initiation factor IF-3, mitochondrial OS=Mus musculus OX=10090 GN=Mtif3 PE=1 SV=1	39.292	22	7	8	7	276	31.7	96.9	99.5	110.1	93.6	104.2	121.1	120.5
O54774	AP-3 complex subunit delta-1 OS=Mus musculus OX=10090 GN=Ap3d1 PE=1 SV=1	39.291	5	6	7	6	1199	135	98	98.6	107.2	95.5	99.3	98.8	98.4
P16460	Argininosuccinate synthase OS=Mus musculus OX=10090 GN=Ass1 PE=1 SV=1	39.261	28	8	11	8	412	46.6	108.8	104.3	87	106.2	102.1	95.6	95.3
Q9Z329	Inositol 1,4,5-trisphosphate receptor type 2 OS=Mus musculus OX=10090 GN=Itpr2 PE=1 SV=4	39.259	4	9	9	3	2701	307.3	95.4	107.5	91.9	98.4	104.5	105.6	96.3
P97872	Flavin-containing monooxygenase 5 OS=Mus musculus OX=10090 GN=Fmo5 PE=1 SV=4	39.161	16	9	12	9	533	60	91.3	76.6	110.9	60.5	60.5	60	56.7
Q6P3D0	U8 snoRNA-decapping enzyme OS=Mus musculus OX=10090 GN=Nudt16 PE=1 SV=1	39.126	54	8	8	8	195	21.8	100.9	97.4	100.7	97.5	95.7	92.9	95.1
Q569Z5	Probable ATP-dependent RNA helicase DDX46 OS=Mus musculus OX=10090 GN=Ddx46 PE=1 SV=2	39.092	8	7	7	7	1032	117.4	91.5	105.1	95.5	97.2	105	112.5	110.2
Q64337	Sequestosome-1 OS=Mus musculus OX=10090 GN=Sqstm1 PE=1 SV=1	39.054	11	4	8	4	442	48.1	108.7	101.4	104.8	99.8	94.8	98.9	98.1
Q9DBJ3	Brain-specific angiogenesis inhibitor 1-associated protein 2-like protein 1 OS=Mus musculus OX=10090 GN=Baiap2l1 PE=1 SV=1	39.051	20	9	12	8	514	57.2	96.3	98.2	105.2	96.4	96.8	105.1	100.1
P61759	Prefoldin subunit 3 OS=Mus musculus OX=10090 GN=Vbp1 PE=1 SV=2	39.032	17	2	7	2	196	22.4	103.9	103.1	105.7	99.6	106	104.4	104.7
Q66GT5	Phosphatidylglycerophosphatase and protein-tyrosine phosphatase 1 OS=Mus musculus OX=10090 GN=Ptpmt1 PE=1 SV=1	39.017	27	7	12	7	193	21.9	93.3	95	89.6	105.5	99.5	98.7	102.5
P62137	Serine/threonine-protein phosphatase PP1-alpha catalytic subunit OS=Mus musculus OX=10090 GN=Ppp1ca PE=1 SV=1	39.001	25	6	11	1	330	37.5	99.4	103.4	99.8	102.1	98	100	99.7
Q9ET01	Glycogen phosphorylase, liver form OS=Mus musculus OX=10090 GN=Pygl PE=1 SV=4	38.983	12	8	9	3	850	97.4	93.3	105.1	94.5	92.8	98.9	107.5	101.2
Q9CPU2	NADH dehydrogenase [ubiquinone] 1 beta subcomplex subunit 2, mitochondrial OS=Mus musculus OX=10090 GN=Ndufb2 PE=1 SV=1	38.949	28	3	6	3	105	12	104.6	85.1	108.7	87.1	93	83.8	80.8
P06745	Glucose-6-phosphate isomerase OS=Mus musculus OX=10090 GN=Gpi PE=1 SV=4	38.947	14	8	21	8	558	62.7	107.8	101.6	108.9	90.2	89.6	91.1	90.7
P08556	GTPase NRas OS=Mus musculus OX=10090 GN=Nras PE=1 SV=1	38.934	39	5	9	1	189	21.2	101.3	104.4	104.9	100.8	101	98.9	110.6
Q91WT8	RNA-binding protein 47 OS=Mus musculus OX=10090 GN=Rbm47 PE=1 SV=1	38.916	12	6	7	6	590	64	109.5	98.3	102.1	94.5	101.8	105.9	105.4
P63087	Serine/threonine-protein phosphatase PP1-gamma catalytic subunit OS=Mus musculus OX=10090 GN=Ppp1cc PE=1 SV=1	38.915	26	6	10	1	323	37	105.2	104.5	99.1	98.8	102.5	102.8	101.9
P15105	Glutamine synthetase OS=Mus musculus OX=10090 GN=Glul PE=1 SV=6	38.907	23	10	14	10	373	42.1	83.5	106	91.2	113.5	115.4	109.1	110.2
P27601	Guanine nucleotide-binding protein subunit alpha-13 OS=Mus musculus OX=10090 GN=Gna13 PE=1 SV=1	38.859	21	7	10	6	377	44	96.3	98.4	96	105.5	101.7	99.5	106.5
P56677	Suppressor of tumorigenicity 14 protein homolog OS=Mus musculus OX=10090 GN=St14 PE=1 SV=2	38.82	15	9	13	9	855	94.6	100.5	104.2	99.1	101.7	104.3	96.6	108.5
P05202	Aspartate aminotransferase, mitochondrial OS=Mus musculus OX=10090 GN=Got2 PE=1 SV=1	38.807	12	5	15	5	430	47.4	97.7	110.8	95.5	93.1	91.6	97.7	98.1
Q9QZH6	Evolutionarily conserved signaling intermediate in Toll pathway, mitochondrial OS=Mus musculus OX=10090 GN=Ecsit PE=1 SV=2	38.795	18	7	8	7	435	49.8	96.3	100.3	102.5	98.2	104	100.5	114
P54822	Adenylosuccinate lyase OS=Mus musculus OX=10090 GN=Adsl PE=1 SV=2	38.79	15	8	10	8	484	54.8	101.5	97.5	109.2	138	89.3	86.4	91.5
Q9ERS2	NADH dehydrogenase [ubiquinone] 1 alpha subcomplex subunit 13 OS=Mus musculus OX=10090 GN=Ndufa13 PE=1 SV=3	38.765	33	5	10	5	144	16.8	92.4	99.4	92.6	103.7	100.2	92.7	99.5
P45376	Aldo-keto reductase family 1 member B1 OS=Mus musculus OX=10090 GN=Akr1b1 PE=1 SV=3	38.764	17	5	23	5	316	35.7	94.8	107.4	104.1	106.8	102.1	99	102.6
Q9CW46	Ribonucleoprotein PTB-binding 1 OS=Mus musculus OX=10090 GN=Raver1 PE=1 SV=2	38.756	11	6	7	6	748	79.3	99.3	109.4	108.1	99.8	101.3	100.8	96
P19221	Prothrombin OS=Mus musculus OX=10090 GN=F2 PE=1 SV=1	38.71	11	7	7	7	618	70.2	137.4	115.9	100.2	93.4	105.7	91.9	90.6
Q6ZWX6	Eukaryotic translation initiation factor 2 subunit 1 OS=Mus musculus OX=10090 GN=Eif2s1 PE=1 SV=3	38.66	29	9	10	9	315	36.1	103.2	99.2	94.8	99.7	97.6	98.2	100.6
Q9DCJ5	NADH dehydrogenase [ubiquinone] 1 alpha subcomplex subunit 8 OS=Mus musculus OX=10090 GN=Ndufa8 PE=1 SV=3	38.656	28	4	10	4	172	20	89.5	100.4	90.8	100.1	99.4	99.1	104.9
Q62203	Splicing factor 3A subunit 2 OS=Mus musculus OX=10090 GN=Sf3a2 PE=1 SV=2	38.653	12	6	8	6	475	49.9	88.9	89.5	97.8	95.8	110.5	111.1	101.6
Q99KY4	Cyclin-G-associated kinase OS=Mus musculus OX=10090 GN=Gak PE=1 SV=2	38.65	8	11	11	11	1305	143.6	104	99.8	109.7	96.9	96.8	100.9	100.7
P56371	Ras-related protein Rab-4A OS=Mus musculus OX=10090 GN=Rab4a PE=1 SV=2	38.622	43	6	6	4	218	24.4	102.7	102.6	110	92.8	91.7	94.9	95.6
P00405	Cytochrome c oxidase subunit 2 OS=Mus musculus OX=10090 GN=Mtco2 PE=1 SV=1	38.603	24	6	56	6	227	26	91.6	99.4	91.5	96.1	99.9	104.8	102.1
Q3TRM8	Hexokinase-3 OS=Mus musculus OX=10090 GN=Hk3 PE=1 SV=2	38.559	9	6	7	5	922	100	96.2	98.4	96.4	112.2	107.7	117.8	107.8
Q8BVW3	Tripartite motif-containing protein 14 OS=Mus musculus OX=10090 GN=Trim14 PE=1 SV=2	38.542	19	8	9	8	440	49.6	101	91.1	97.6	89.4	100.5	107.7	97.2
Q62311	Transcription initiation factor TFIID subunit 6 OS=Mus musculus OX=10090 GN=Taf6 PE=1 SV=1	38.527	9	4	5	4	678	72.6	94.2	91.2	94	95.8	110.6	105.6	107.1
P84091	AP-2 complex subunit mu OS=Mus musculus OX=10090 GN=Ap2m1 PE=1 SV=1	38.497	19	7	9	7	435	49.6	108	95.5	111.3	97.6	92.8	94.2	91.1
Q8CHW4	Translation initiation factor eIF-2B subunit epsilon OS=Mus musculus OX=10090 GN=Eif2b5 PE=1 SV=1	38.467	14	6	6	6	717	80	97.2	99.3	95.8	115.5	102.9	98.6	105.8
O89053	Coronin-1A OS=Mus musculus OX=10090 GN=Coro1a PE=1 SV=5	38.465	11	6	13	6	461	51	104.3	100.9	98.7	116.7	121.4	108.5	117.8
Q9DBR0	A-kinase anchor protein 8 OS=Mus musculus OX=10090 GN=Akap8 PE=1 SV=1	38.458	9	5	7	5	687	76.2	105.3	102.8	106.7	109.4	92.5	90.1	94.1
P97314	Cysteine and glycine-rich protein 2 OS=Mus musculus OX=10090 GN=Csrp2 PE=1 SV=3	38.456	24	4	8	4	193	20.9	100.5	115.5	95.4	102.1	105	104.5	97.4
Q64324	Syntaxin-binding protein 2 OS=Mus musculus OX=10090 GN=Stxbp2 PE=1 SV=1	38.325	19	8	9	8	593	66.3	99.4	98	103.7	100.7	95.8	97.8	92.4
Q6Q477	Plasma membrane calcium-transporting ATPase 4 OS=Mus musculus OX=10090 GN=Atp2b4 PE=1 SV=1	38.312	7	8	10	6	1205	133	91.7	95.1	86.5	85.7	96.1	83.8	74.8
P15920	V-type proton ATPase 116 kDa subunit a2 OS=Mus musculus OX=10090 GN=Atp6v0a2 PE=1 SV=2	38.291	11	9	10	9	856	98.1	103.1	95.9	109	95.1	94.5	96.8	97.4
Q8BVI5	Syntaxin-16 OS=Mus musculus OX=10090 GN=Stx16 PE=1 SV=3	38.28	20	6	7	6	326	37.1	98.1	94.6	95.6	90.9	92.4	98.2	100.4
Q9JJI6	GPI ethanolamine phosphate transferase 3 OS=Mus musculus OX=10090 GN=Pigo PE=1 SV=2	38.267	11	8	10	8	1093	119.1	95	104	99.2	91.1	96.6	97.7	107.3
Q3UHQ6	Protein dopey-2 OS=Mus musculus OX=10090 GN=Dop1b PE=1 SV=3	38.257	4	6	6	6	2295	257.3	98.1	95.6	110.2	94.4	97.2	100.5	91.2
O35657	Sialidase-1 OS=Mus musculus OX=10090 GN=Neu1 PE=1 SV=1	38.225	24	6	7	6	409	44.6	91.4	96.6	106.7	98.3	87.2	97.4	88.7
Q61699	Heat shock protein 105 kDa OS=Mus musculus OX=10090 GN=Hsph1 PE=1 SV=2	38.216	10	7	9	7	858	96.3	116.9	95.4	115.6	95	89.5	89.3	91.6
Q63918	Caveolae-associated protein 2 OS=Mus musculus OX=10090 GN=Cavin2 PE=1 SV=3	38.213	12	6	15	6	418	46.7	94.5	84.4	87.6	112.9	94.4	85.1	82.4
Q9JK81	MYG1 exonuclease OS=Mus musculus OX=10090 GN=Myg1 PE=1 SV=1	38.178	28	9	12	9	380	42.7	103.3	102	106.3	96.7	99.2	96.5	99.7
Q61703	Inter-alpha-trypsin inhibitor heavy chain H2 OS=Mus musculus OX=10090 GN=Itih2 PE=1 SV=1	38.176	9	7	7	7	946	105.9	139.4	100.4	110.6	87.8	99.7	93.3	84.7
Q9WTP7	GTP:AMP phosphotransferase AK3, mitochondrial OS=Mus musculus OX=10090 GN=Ak3 PE=1 SV=3	38.148	31	6	14	6	227	25.4	93	109.7	99.2	100.8	101.6	105.1	105.3
Q8K2I3	Dimethylaniline monooxygenase [N-oxide-forming] 2 OS=Mus musculus OX=10090 GN=Fmo2 PE=1 SV=3	38.127	16	9	11	9	535	60.9	117	96.8	74	97.4	98	69.9	89
Q8K0C4	Lanosterol 14-alpha demethylase OS=Mus musculus OX=10090 GN=Cyp51a1 PE=1 SV=1	38.115	14	4	5	4	503	56.7	98.5	103	99.2	105.6	108.1	98.7	112.9
Q9D708	Protein S100-A16 OS=Mus musculus OX=10090 GN=S100a16 PE=1 SV=1	38.114	37	3	6	3	124	14.3	90.5	109	99.1	118.2	115.6	99.2	116.6
P70206	Plexin-A1 OS=Mus musculus OX=10090 GN=Plxna1 PE=1 SV=1	38.105	5	8	11	6	1894	211	97.7	106.7	92.5	98.8	106.8	107.6	97.8
P54103	DnaJ homolog subfamily C member 2 OS=Mus musculus OX=10090 GN=Dnajc2 PE=1 SV=2	38.102	13	7	8	7	621	71.7	103.3	101.5	101.6	97.3	103.3	105.9	113.2
P04186	Complement factor B OS=Mus musculus OX=10090 GN=Cfb PE=1 SV=2	38.095	9	6	10	6	761	85	125.5	124.5	96.6	94.3	104	98	101
Q9D8W7	OCIA domain-containing protein 2 OS=Mus musculus OX=10090 GN=Ociad2 PE=1 SV=1	38.059	29	3	10	3	154	16.9	104.9	93.4	106.4	79	85.2	90.5	87.8
O35379	Multidrug resistance-associated protein 1 OS=Mus musculus OX=10090 GN=Abcc1 PE=1 SV=1	38.052	6	6	7	4	1528	171.1	101.9	97.6	99.9	90.6	104.8	97.9	96.9
Q9WVL0	Maleylacetoacetate isomerase OS=Mus musculus OX=10090 GN=Gstz1 PE=1 SV=1	38.03	36	6	7	6	216	24.3	97.1	95.5	110.4	100.8	95.3	102.5	99.9
P24549	Aldehyde dehydrogenase 1A1 OS=Mus musculus OX=10090 GN=Aldh1a1 PE=1 SV=5	38.027	11	6	15	1	501	54.4	107.9	107.3	113.6	92.4	76	81.8	77.2
P08228	Superoxide dismutase [Cu-Zn] OS=Mus musculus OX=10090 GN=Sod1 PE=1 SV=2	38.003	33	7	15	7	154	15.9	107.1	92.4	119.4	85.5	88.7	86.4	87.2
Q9CXY9	GPI-anchor transamidase OS=Mus musculus OX=10090 GN=Pigk PE=1 SV=2	37.996	21	7	7	7	395	44.9	103.3	95.6	100.3	94.1	97	94.7	98.7
Q6PGL7	WASH complex subunit 2 OS=Mus musculus OX=10090 GN=Washc2 PE=1 SV=1	37.932	7	5	5	5	1334	145.2	99.1	100.6	97	96.1	103.6	103.8	98.9
Q9D1Q6	Endoplasmic reticulum resident protein 44 OS=Mus musculus OX=10090 GN=Erp44 PE=1 SV=1	37.92	23	8	11	8	406	46.8	93	100.6	94.3	98.9	109.4	110.5	103.1
Q9CYI0	Protein Njmu-R1 OS=Mus musculus OX=10090 PE=1 SV=2	37.881	18	5	6	5	393	44.4	95.9	97.5	96.5	102.7	102.6	102.4	104
Q6NVF9	Cleavage and polyadenylation specificity factor subunit 6 OS=Mus musculus OX=10090 GN=Cpsf6 PE=1 SV=1	37.871	15	8	12	8	551	59.1	99	94.2	100.5	99.4	97.3	94.3	96.6
Q6P9R2	Serine/threonine-protein kinase OSR1 OS=Mus musculus OX=10090 GN=Oxsr1 PE=1 SV=1	37.857	18	8	9	8	527	58.2	96.4	96.4	105.1	103.5	90	97.1	91.5
P97363	Serine palmitoyltransferase 2 OS=Mus musculus OX=10090 GN=Sptlc2 PE=1 SV=2	37.854	14	7	10	7	560	62.9	108.2	101.1	92	97.6	105.7	95.2	116.2
Q9WVJ2	26S proteasome non-ATPase regulatory subunit 13 OS=Mus musculus OX=10090 GN=Psmd13 PE=1 SV=1	37.844	15	4	7	4	376	42.8	101.6	99	104.7	111.2	100.4	101.4	104.2
Q8BRT1	CLIP-associating protein 2 OS=Mus musculus OX=10090 GN=Clasp2 PE=1 SV=1	37.833	5	7	8	7	1286	140.7	98.3	107.4	97.4	92.5	100.6	104.9	106.8
Q8CB77	Elongin-A OS=Mus musculus OX=10090 GN=Eloa PE=1 SV=3	37.832	8	4	6	4	773	87.1	101.8	100	104.1	103.6	99.2	95.5	102.6
Q8JZQ5	Amiloride-sensitive amine oxidase [copper-containing] OS=Mus musculus OX=10090 GN=Aoc1 PE=2 SV=1	37.815	12	8	9	8	751	85.4	88.2	106.7	97.2	95.5	93.2	83.3	102
Q00898	Alpha-1-antitrypsin 1-5 OS=Mus musculus OX=10090 GN=Serpina1e PE=1 SV=1	37.747	12	3	8	2	413	45.9	101.2	102	98.7	98.1	102.1	113	99.9
P24668	Cation-dependent mannose-6-phosphate receptor OS=Mus musculus OX=10090 GN=M6pr PE=1 SV=1	37.73	28	6	11	6	278	31.2	91.7	103.9	84.1	112.2	113.7	101.6	111.2
Q8BWW9	Serine/threonine-protein kinase N2 OS=Mus musculus OX=10090 GN=Pkn2 PE=1 SV=3	37.688	8	6	7	5	983	111.5	101.8	100.8	105.9	98.4	99	107.5	97
Q9QX47	Protein SON OS=Mus musculus OX=10090 GN=Son PE=1 SV=2	37.681	5	9	11	9	2444	265.5	99.2	93.1	100.3	98.8	105.8	107.4	109
Q78ZA7	Nucleosome assembly protein 1-like 4 OS=Mus musculus OX=10090 GN=Nap1l4 PE=1 SV=1	37.655	18	4	5	3	375	42.7	96.8	101.2	97.1	122.2	115.3	97.8	92.9
Q8VEM8	Phosphate carrier protein, mitochondrial OS=Mus musculus OX=10090 GN=Slc25a3 PE=1 SV=1	37.652	15	5	17	5	357	39.6	98.7	102	96.7	91.3	96.2	89.8	106.4
P58389	Serine/threonine-protein phosphatase 2A activator OS=Mus musculus OX=10090 GN=Ptpa PE=1 SV=1	37.643	12	5	9	5	323	36.7	98.7	94.7	107.2	114.5	93.1	93.5	101.8
Q9D5T0	Outer mitochondrial transmembrane helix translocase OS=Mus musculus OX=10090 GN=Atad1 PE=1 SV=1	37.638	30	6	10	6	361	40.7	107.9	96.2	89.6	87.6	100	97	105.2
Q921T2	Torsin-1A-interacting protein 1 OS=Mus musculus OX=10090 GN=Tor1aip1 PE=1 SV=3	37.638	15	6	8	6	595	66.7	95.6	96.1	97.6	91.1	102.4	105.6	103.3
Q9D6K5	Synaptojanin-2-binding protein OS=Mus musculus OX=10090 GN=Synj2bp PE=1 SV=1	37.623	43	4	8	4	145	15.8	95.8	102.1	89.9	101.6	103.3	102.6	101.1
P26883	Peptidyl-prolyl cis-trans isomerase FKBP1A OS=Mus musculus OX=10090 GN=Fkbp1a PE=1 SV=2	37.618	24	3	12	3	108	11.9	96.1	103.5	97.6	101.2	98.6	99.6	96.9
Q9DAR7	m7GpppX diphosphatase OS=Mus musculus OX=10090 GN=Dcps PE=1 SV=1	37.613	20	7	8	7	338	39	99.3	102.5	106.4	106.8	101.8	97.2	103.7
Q6P1B1	Xaa-Pro aminopeptidase 1 OS=Mus musculus OX=10090 GN=Xpnpep1 PE=1 SV=1	37.583	12	10	15	10	623	69.5	107.9	106.4	118.2	92.8	91.5	95.1	96.8
Q8K370	Acyl-CoA dehydrogenase family member 10 OS=Mus musculus OX=10090 GN=Acad10 PE=1 SV=1	37.549	10	9	10	9	1069	118.9	94.6	105.1	96.2	98.9	90.3	92	96.6
P14211	Calreticulin OS=Mus musculus OX=10090 GN=Calr PE=1 SV=1	37.505	16	6	22	6	416	48	97.9	104	96.8	95.1	99.2	106.2	101.9
B2RY56	RNA-binding protein 25 OS=Mus musculus OX=10090 GN=Rbm25 PE=1 SV=2	37.502	9	11	11	11	838	99.5	92.1	99.1	93.4	107.2	108	113.2	101.1
Q8R123	FAD synthase OS=Mus musculus OX=10090 GN=Flad1 PE=1 SV=1	37.47	19	8	8	8	492	54.7	95.5	109.6	100.1	101.9	96.9	106.5	104
Q9D1D4	Transmembrane emp24 domain-containing protein 10 OS=Mus musculus OX=10090 GN=Tmed10 PE=1 SV=1	37.45	23	5	28	5	219	24.9	95.8	99.3	95.7	102.1	102.7	99.1	104.1
Q9ERI6	Retinol dehydrogenase 14 OS=Mus musculus OX=10090 GN=Rdh14 PE=1 SV=1	37.447	23	6	7	6	334	36.3	96.6	94.4	93.7	88.2	93	92.6	100.6
Q99M87	DnaJ homolog subfamily A member 3, mitochondrial OS=Mus musculus OX=10090 GN=Dnaja3 PE=1 SV=1	37.365	13	6	7	6	480	52.4	102.6	98.1	90.6	94.6	97	97	99.5
O35643	AP-1 complex subunit beta-1 OS=Mus musculus OX=10090 GN=Ap1b1 PE=1 SV=2	37.324	9	7	7	4	943	103.9	112.9	88.4	122.9	99.5	84.5	81.7	96.2
Q8K224	RNA cytidine acetyltransferase OS=Mus musculus OX=10090 GN=Nat10 PE=1 SV=1	37.314	11	7	8	7	1024	115.3	99.6	103.7	97	99	104.3	103.4	104.5
Q810B6	Rabankyrin-5 OS=Mus musculus OX=10090 GN=Ankfy1 PE=1 SV=2	37.282	8	6	7	6	1169	128.6	101.5	104.7	100.1	99.4	100.3	103.3	101.8
Q6P8J7	Creatine kinase S-type, mitochondrial OS=Mus musculus OX=10090 GN=Ckmt2 PE=1 SV=1	37.28	20	9	23	3	419	47.4	109.6	130.5	92.1	95.5	90.5	106.3	97.4
Q6PDE7	Glutathione hydrolase 6 OS=Mus musculus OX=10090 GN=Ggt6 PE=2 SV=1	37.272	16	5	6	5	497	51.4	93.4	105.7	95.1	96.7	107.6	95.7	104.9
Q99JY3	GTPase IMAP family member 4 OS=Mus musculus OX=10090 GN=Gimap4 PE=1 SV=2	37.272	19	5	8	5	328	38	95.7	102.7	93.6	109.3	106.5	107.5	102.9
P28650	Adenylosuccinate synthetase isozyme 1 OS=Mus musculus OX=10090 GN=Adss1 PE=1 SV=2	37.267	16	5	6	4	457	50.2	96.5	121.5	96.4	95.4	103.5	119.1	113.6
Q80UU9	Membrane-associated progesterone receptor component 2 OS=Mus musculus OX=10090 GN=Pgrmc2 PE=1 SV=2	37.263	23	5	5	5	217	23.3	98.7	102.7	92.6	97.8	104.9	96.2	104.9
P52431	DNA polymerase delta catalytic subunit OS=Mus musculus OX=10090 GN=Pold1 PE=1 SV=2	37.199	9	8	8	8	1105	123.7	105.6	109.2	101.2	105.2	106.7	102.2	107.1
P35385	Heat shock protein beta-7 OS=Mus musculus OX=10090 GN=Hspb7 PE=1 SV=3	37.198	45	6	7	6	169	18.6	93.2	88.9	97.7	95.3	97.1	97.4	88.4
Q8CI85	Carbonic anhydrase 12 OS=Mus musculus OX=10090 GN=Ca12 PE=1 SV=1	37.175	25	5	6	5	354	39.7	118.7	86.6	115.3	85.4	81	83.1	80.3
Q6L8S8	Beta-1,4-N-acetylgalactosaminyltransferase 3 OS=Mus musculus OX=10090 GN=B4galnt3 PE=2 SV=1	37.127	9	8	9	8	986	113.4	76.2	120.2	79.5	118	133.1	88.1	155.7
Q99LC9	Peroxisome assembly factor 2 OS=Mus musculus OX=10090 GN=Pex6 PE=1 SV=1	37.102	9	6	6	6	981	104.5	115.6	98.2	91.7	86.2	106.5	112.6	112.5
Q3UQ28	Peroxidasin homolog OS=Mus musculus OX=10090 GN=Pxdn PE=1 SV=2	37.1	7	8	8	8	1475	165	86.7	100.6	100.3	127.3	111.2	98.7	95.7
P14152	Malate dehydrogenase, cytoplasmic OS=Mus musculus OX=10090 GN=Mdh1 PE=1 SV=3	37.073	18	6	19	6	334	36.5	97.9	102.3	107.6	100.6	89.5	91.5	95.3
Q9D952	Envoplakin OS=Mus musculus OX=10090 GN=Evpl PE=1 SV=3	37.052	5	10	10	10	2035	231.9	114	96.3	115.1	83.9	92.6	95.7	88.1
P06909	Complement factor H OS=Mus musculus OX=10090 GN=Cfh PE=1 SV=2	37.032	7	8	9	8	1234	139	140.5	132	86.6	91.5	116	93.4	96.5
Q9WTR5	Cadherin-13 OS=Mus musculus OX=10090 GN=Cdh13 PE=1 SV=2	37.027	12	6	9	6	714	78.1	98.9	99.1	91.5	97	94	87.7	80.4
Q3TLH4	Protein PRRC2C OS=Mus musculus OX=10090 GN=Prrc2c PE=1 SV=3	37.019	4	13	15	13	2846	310.7	100.7	102.2	100.3	99.7	104.8	99.6	106.5
P70663	SPARC-like protein 1 OS=Mus musculus OX=10090 GN=Sparcl1 PE=1 SV=3	36.996	9	4	5	4	650	72.2	91	83.8	102.7	105.5	91.5	88.7	81.5
Q6ZQ58	La-related protein 1 OS=Mus musculus OX=10090 GN=Larp1 PE=1 SV=3	36.992	7	7	10	7	1072	121.1	108.3	99.9	107.6	99.2	99.7	106.5	104.6
Q8BYM8	Probable cysteine--tRNA ligase, mitochondrial OS=Mus musculus OX=10090 GN=Cars2 PE=1 SV=2	36.97	12	5	6	5	551	61.2	108.4	103.5	104.6	93.7	86.9	93.5	91.7
Q8K4P0	pre-mRNA 3' end processing protein WDR33 OS=Mus musculus OX=10090 GN=Wdr33 PE=1 SV=1	36.902	5	7	9	7	1330	145.2	95.5	93.9	98.2	94.8	109.5	102.8	107.9
P53798	Squalene synthase OS=Mus musculus OX=10090 GN=Fdft1 PE=1 SV=2	36.853	21	7	8	7	416	48.1	97.2	98.8	109.7	116.4	109.5	116.1	118.1
Q8R5F7	Interferon-induced helicase C domain-containing protein 1 OS=Mus musculus OX=10090 GN=Ifih1 PE=1 SV=1	36.822	7	7	9	7	1025	115.9	100.8	95.1	109.5	99.8	99	113	107.2
Q922D4	Serine/threonine-protein phosphatase 6 regulatory subunit 3 OS=Mus musculus OX=10090 GN=Ppp6r3 PE=1 SV=1	36.819	8	7	9	7	844	94.6	104.4	102.7	112.4	99.2	93	94.2	99.6
Q60598	Src substrate cortactin OS=Mus musculus OX=10090 GN=Cttn PE=1 SV=2	36.819	10	9	13	9	546	61.2	112.8	88.9	125	79.3	83.8	90.4	91.2
Q91W89	Alpha-mannosidase 2C1 OS=Mus musculus OX=10090 GN=Man2c1 PE=1 SV=1	36.792	9	8	8	8	1039	115.6	95.6	99.5	100.1	105	98.5	98.8	100.5
Q8VHF2	Cadherin-related family member 5 OS=Mus musculus OX=10090 GN=Cdhr5 PE=1 SV=1	36.739	9	6	9	6	831	88.2	98.5	101	96.3	96.9	104.1	99.7	93.3
Q9QUH0	Glutaredoxin-1 OS=Mus musculus OX=10090 GN=Glrx PE=1 SV=3	36.735	47	2	9	2	107	11.9	94.8	100.4	98.5	102.1	101.7	103.9	97.3
Q920A7	AFG3-like protein 1 OS=Mus musculus OX=10090 GN=Afg3l1 PE=1 SV=2	36.687	13	9	11	7	789	87	95.4	102.4	94	98.1	111.5	106.9	111.2
P35951	Low-density lipoprotein receptor OS=Mus musculus OX=10090 GN=Ldlr PE=1 SV=2	36.674	8	7	7	7	862	94.9	120.3	111.6	100.1	94.3	110.3	101.9	102.3
Q4PZA2	Endothelin-converting enzyme 1 OS=Mus musculus OX=10090 GN=Ece1 PE=1 SV=1	36.662	10	7	9	7	769	87	100.5	96.6	91	109.1	103.5	100.8	98
Q9Z1J3	Cysteine desulfurase, mitochondrial OS=Mus musculus OX=10090 GN=Nfs1 PE=1 SV=3	36.656	17	6	8	6	459	50.5	101.8	106	104.9	92.5	94.1	101.9	105
O70439	Syntaxin-7 OS=Mus musculus OX=10090 GN=Stx7 PE=1 SV=3	36.656	25	4	6	4	261	29.8	97.5	101.8	92.3	96	104.3	106.7	102.1
Q9WVJ3	Carboxypeptidase Q OS=Mus musculus OX=10090 GN=Cpq PE=1 SV=1	36.648	14	5	7	5	470	51.8	89.5	99.2	98.8	97.2	100.5	99.2	101.7
Q01341	Adenylate cyclase type 6 OS=Mus musculus OX=10090 GN=Adcy6 PE=1 SV=1	36.646	7	7	9	7	1165	130.2	98.8	93.3	101.3	96.5	96.6	96.1	100.7
Q8CAY6	Acetyl-CoA acetyltransferase, cytosolic OS=Mus musculus OX=10090 GN=Acat2 PE=1 SV=2	36.62	21	6	9	6	397	41.3	91.8	104.2	99.5	110	100	98.4	110.3
Q91YR1	Twinfilin-1 OS=Mus musculus OX=10090 GN=Twf1 PE=1 SV=2	36.618	19	6	11	5	350	40.1	105.5	101.1	105.7	102.4	100.9	98.7	95.5
P52293	Importin subunit alpha-1 OS=Mus musculus OX=10090 GN=Kpna2 PE=1 SV=2	36.604	16	6	6	6	529	57.9	106.6	100.2	97.9	95.4	103.3	99.9	97.7
Q9DBZ5	Eukaryotic translation initiation factor 3 subunit K OS=Mus musculus OX=10090 GN=Eif3k PE=1 SV=1	36.602	20	4	6	4	218	25.1	102.3	97.2	101.1	129.6	94.3	95.1	100.3
Q04736	Tyrosine-protein kinase Yes OS=Mus musculus OX=10090 GN=Yes1 PE=1 SV=3	36.588	16	8	8	5	541	60.6	93.8	99.4	96	108.4	100.5	101.9	106.5
Q9D1B9	39S ribosomal protein L28, mitochondrial OS=Mus musculus OX=10090 GN=Mrpl28 PE=1 SV=3	36.569	26	6	7	6	257	30.2	101.9	103.8	103	96.1	95.1	110.8	112.6
Q80TV8	CLIP-associating protein 1 OS=Mus musculus OX=10090 GN=Clasp1 PE=1 SV=2	36.538	6	9	9	9	1535	169.1	96.8	99.7	100.2	100.4	99.8	96.2	100.9
O70456	14-3-3 protein sigma OS=Mus musculus OX=10090 GN=Sfn PE=1 SV=2	36.534	39	11	22	8	248	27.7	107.4	104.2	116.1	101.3	92.2	92.1	97.8
P58742	Aladin OS=Mus musculus OX=10090 GN=Aaas PE=1 SV=1	36.521	17	7	8	7	546	59.4	98.9	98.6	97.2	103.3	101.4	97.4	106.5
Q99KQ4	Nicotinamide phosphoribosyltransferase OS=Mus musculus OX=10090 GN=Nampt PE=1 SV=1	36.52	23	9	9	9	491	55.4	99.1	99.4	103.5	98.6	102.5	111.7	99.5
P70424	Receptor tyrosine-protein kinase erbB-2 OS=Mus musculus OX=10090 GN=Erbb2 PE=1 SV=3	36.51	7	7	7	6	1256	138.5	93.6	93.8	105.1	108.9	100	103.2	101.3
O35972	39S ribosomal protein L23, mitochondrial OS=Mus musculus OX=10090 GN=Mrpl23 PE=1 SV=1	36.509	51	5	5	5	146	17.1	104.4	106.2	94.5	88.1	97.5	114	112.6
P27641	X-ray repair cross-complementing protein 5 OS=Mus musculus OX=10090 GN=Xrcc5 PE=1 SV=4	36.481	12	7	7	7	732	83	99.7	90.7	96.3	105.1	105.4	94.5	112.5
Q9QYI3	DnaJ homolog subfamily C member 7 OS=Mus musculus OX=10090 GN=Dnajc7 PE=1 SV=2	36.463	12	7	10	6	494	56.4	114.3	97.9	105.9	98.6	100.7	104	100.7
Q6Q899	Antiviral innate immune response receptor RIG-I OS=Mus musculus OX=10090 GN=Ddx58 PE=1 SV=2	36.449	10	8	10	8	926	105.9	95.2	97.6	98.2	99.9	103.2	108.3	107.8
Q91V41	Ras-related protein Rab-14 OS=Mus musculus OX=10090 GN=Rab14 PE=1 SV=3	36.444	29	6	11	5	215	23.9	104.7	101.4	99.8	91.8	99.3	98.6	98.4
Q9WV80	Sorting nexin-1 OS=Mus musculus OX=10090 GN=Snx1 PE=1 SV=1	36.443	11	6	8	6	522	58.9	98	96.7	93.2	133.1	101	95	99
Q62084	Protein phosphatase 1 regulatory subunit 14B OS=Mus musculus OX=10090 GN=Ppp1r14b PE=1 SV=2	36.439	46	4	4	4	147	15.9	108.4	101.1	110.8	88.6	121.2	95.8	127.6
Q9D0S9	Adenosine 5'-monophosphoramidase HINT2 OS=Mus musculus OX=10090 GN=Hint2 PE=1 SV=1	36.421	28	3	9	3	163	17.3	105.8	102	110.8	75.3	74.8	85.9	94.2
Q9JHR7	Insulin-degrading enzyme OS=Mus musculus OX=10090 GN=Ide PE=1 SV=1	36.413	10	10	12	10	1019	117.7	104.2	114.3	106.8	100.6	93.3	91.8	95.4
P53810	Phosphatidylinositol transfer protein alpha isoform OS=Mus musculus OX=10090 GN=Pitpna PE=1 SV=2	36.411	17	6	23	5	271	31.9	95.9	100.8	101.4	139	92	91.3	92.7
Q8VC28	Aldo-keto reductase family 1 member C13 OS=Mus musculus OX=10090 GN=Akr1c13 PE=1 SV=2	36.399	24	6	15	6	323	37	95.9	100.7	115.2	95.2	93.5	94.8	95.8
P62071	Ras-related protein R-Ras2 OS=Mus musculus OX=10090 GN=Rras2 PE=1 SV=1	36.39	25	5	8	3	204	23.4	106.9	99.5	102.7	95.6	94.9	95.3	98.2
Q8C754	Vacuolar protein sorting-associated protein 52 homolog OS=Mus musculus OX=10090 GN=Vps52 PE=1 SV=1	36.388	12	5	7	5	723	82	88.9	100	96.5	98.2	99.8	104.4	101.2
Q99KR7	Peptidyl-prolyl cis-trans isomerase F, mitochondrial OS=Mus musculus OX=10090 GN=Ppif PE=1 SV=1	36.367	28	4	12	3	206	21.7	89.2	110.1	94.2	85.1	96.8	118.4	110.8
Q9D8I1	Marginal zone B- and B1-cell-specific protein OS=Mus musculus OX=10090 GN=Mzb1 PE=1 SV=2	36.365	27	4	12	4	188	20.6	87.8	129.8	90.1	110.6	106.1	106.3	118.9
P61358	60S ribosomal protein L27 OS=Mus musculus OX=10090 GN=Rpl27 PE=1 SV=2	36.3	32	4	12	4	136	15.8	90.3	123.7	105.4	106.8	98.6	101.9	95.8
Q8K2C6	NAD-dependent protein deacylase sirtuin-5, mitochondrial OS=Mus musculus OX=10090 GN=Sirt5 PE=1 SV=1	36.294	29	8	9	8	310	34.1	96.3	104.6	102.4	99.3	93.1	97.6	104.9
P05555	Integrin alpha-M OS=Mus musculus OX=10090 GN=Itgam PE=1 SV=2	36.293	10	9	9	9	1153	127.4	108.6	119.8	89.8	101.1	123.3	107.4	100.3
P47713	Cytosolic phospholipase A2 OS=Mus musculus OX=10090 GN=Pla2g4a PE=1 SV=1	36.276	11	6	6	6	748	85.2	100.4	107.2	92	108.3	103.7	102.8	105.6
Q8R3S6	Exocyst complex component 1 OS=Mus musculus OX=10090 GN=Exoc1 PE=1 SV=4	36.266	9	7	7	7	894	101.8	96.9	100.8	98.4	108.6	102.5	103.1	101.7
P61028	Ras-related protein Rab-8B OS=Mus musculus OX=10090 GN=Rab8b PE=1 SV=1	36.243	22	4	8	2	207	23.6	93.3	98.2	87.6	105.2	116.8	106.7	111.4
P28474	Alcohol dehydrogenase class-3 OS=Mus musculus OX=10090 GN=Adh5 PE=1 SV=3	36.209	17	3	7	3	374	39.5	96.1	99.3	102.1	101.4	97.7	100.2	87.5
Q9CT10	Ran-binding protein 3 OS=Mus musculus OX=10090 GN=Ranbp3 PE=1 SV=2	36.183	15	7	9	7	491	52.5	100.7	97.6	106.8	102.2	92.4	89.3	93.8
Q9Z0F4	Calcium and integrin-binding protein 1 OS=Mus musculus OX=10090 GN=Cib1 PE=1 SV=3	36.163	46	5	6	5	191	21.8	104.4	97.5	93.1	94.8	105.7	104.8	102.3
P62806	Histone H4 OS=Mus musculus OX=10090 GN=H4c1 PE=1 SV=2	36.153	52	7	23	7	103	11.4	93	94.6	83.2	105.4	94.8	97.4	91.7
P05208	Chymotrypsin-like elastase family member 2A OS=Mus musculus OX=10090 GN=Cela2a PE=1 SV=1	36.143	20	3	7	3	271	28.9	71.8	85.6	73.2	267.5	105.4	97.6	74.6
P70232	Neural cell adhesion molecule L1-like protein OS=Mus musculus OX=10090 GN=Chl1 PE=1 SV=2	36.142	9	8	9	8	1209	135	112	98.6	91.8	98	94.3	89.1	83.6
P48453	Serine/threonine-protein phosphatase 2B catalytic subunit beta isoform OS=Mus musculus OX=10090 GN=Ppp3cb PE=1 SV=2	36.127	16	6	7	4	525	59.1	100.3	105.3	95.7	113.1	105.4	94.7	90.5
P62320	Small nuclear ribonucleoprotein Sm D3 OS=Mus musculus OX=10090 GN=Snrpd3 PE=1 SV=1	36.117	50	5	7	5	126	13.9	94.9	101.8	102	103.9	102.4	103.5	104.2
Q8R2Y2	Cell surface glycoprotein MUC18 OS=Mus musculus OX=10090 GN=Mcam PE=1 SV=1	36.102	10	7	10	7	648	71.5	108.6	89.6	98.6	93.4	90.1	83	83.7
Q91YL3	Uridine-cytidine kinase-like 1 OS=Mus musculus OX=10090 GN=Uckl1 PE=1 SV=1	36.098	11	7	7	7	548	60.8	96.5	103.2	102.4	96.9	103	117.6	98.3
Q9Z2A9	Glutathione hydrolase 5 proenzyme OS=Mus musculus OX=10090 GN=Ggt5 PE=1 SV=2	36.094	17	10	11	10	573	61.6	143.3	93	105.2	92.2	93.5	81.2	92.1
P36993	Protein phosphatase 1B OS=Mus musculus OX=10090 GN=Ppm1b PE=1 SV=1	36.056	15	5	7	3	390	42.8	93.9	106.1	104.7	113.6	92	95.3	92.9
P09925	Surfeit locus protein 1 OS=Mus musculus OX=10090 GN=Surf1 PE=1 SV=3	36.051	21	6	9	6	306	34.8	92.2	98.9	97	99.2	97	100	102.4
Q9Z0J4	Nitric oxide synthase, brain OS=Mus musculus OX=10090 GN=Nos1 PE=1 SV=1	36.036	6	8	9	8	1429	160.4	109.6	94.8	92.3	108	93.9	86.4	87.5
Q9WU40	Inner nuclear membrane protein Man1 OS=Mus musculus OX=10090 GN=Lemd3 PE=1 SV=2	35.998	9	6	6	6	921	100.2	93.4	96.3	93.6	92.2	111.5	103.2	115.5
Q99J09	Methylosome protein 50 OS=Mus musculus OX=10090 GN=Wdr77 PE=1 SV=1	35.976	25	6	7	6	342	36.9	107.1	106.4	102.2	97.8	103.9	103.8	102.3
Q8K3X6	Ankyrin repeat and SAM domain-containing protein 4B OS=Mus musculus OX=10090 GN=Anks4b PE=1 SV=1	35.974	14	4	8	4	423	47.9	97.6	100.4	101.7	107.4	99.5	107.3	90.9
Q9JLZ3	Methylglutaconyl-CoA hydratase, mitochondrial OS=Mus musculus OX=10090 GN=Auh PE=1 SV=1	35.944	28	7	8	7	314	33.4	102.4	91.6	107	94.9	86.4	107.2	93.9
Q8CI04	Conserved oligomeric Golgi complex subunit 3 OS=Mus musculus OX=10090 GN=Cog3 PE=1 SV=3	35.935	9	6	8	6	820	93.2	93.9	92.1	101.6	102.1	97.4	100.2	107.9
Q8C0P5	Coronin-2A OS=Mus musculus OX=10090 GN=Coro2a PE=2 SV=1	35.883	13	7	10	7	524	59.5	112.4	98.5	105.4	81.5	85.8	84.4	92.1
P53702	Holocytochrome c-type synthase OS=Mus musculus OX=10090 GN=Hccs PE=1 SV=2	35.867	23	7	10	7	272	31	110	91.7	96.5	91	99	94.7	102.7
Q8BFY6	Peflin OS=Mus musculus OX=10090 GN=Pef1 PE=1 SV=1	35.851	28	5	7	5	275	29.2	91.6	105.9	102.9	104.1	98.9	95.1	102.2
Q9D3E6	Cohesin subunit SA-1 OS=Mus musculus OX=10090 GN=Stag1 PE=1 SV=3	35.846	8	7	8	6	1258	144.3	98.4	102.8	99.4	98.7	105.2	97.5	103.2
P23249	Putative helicase MOV-10 OS=Mus musculus OX=10090 GN=Mov10 PE=1 SV=2	35.826	8	7	10	7	1004	113.5	95.1	94.2	109.1	96.8	95.9	130.4	96.4
P45952	Medium-chain specific acyl-CoA dehydrogenase, mitochondrial OS=Mus musculus OX=10090 GN=Acadm PE=1 SV=1	35.824	15	8	17	8	421	46.5	101.3	102.4	111.2	81	78.7	89.8	87.4
Q924T2	28S ribosomal protein S2, mitochondrial OS=Mus musculus OX=10090 GN=Mrps2 PE=1 SV=1	35.817	21	5	6	5	291	32.3	97.7	106.4	105.7	101.6	93.9	107.1	105
Q8K3J1	NADH dehydrogenase [ubiquinone] iron-sulfur protein 8, mitochondrial OS=Mus musculus OX=10090 GN=Ndufs8 PE=1 SV=1	35.762	25	6	17	6	212	24	91.5	95	91.9	95.1	99.2	99.6	103.4
O55126	Protein NipSnap homolog 2 OS=Mus musculus OX=10090 GN=Nipsnap2 PE=1 SV=1	35.753	17	3	6	3	281	32.9	87.8	98.1	88.3	95.8	107.2	105.3	115.5
O88986	2-amino-3-ketobutyrate coenzyme A ligase, mitochondrial OS=Mus musculus OX=10090 GN=Gcat PE=1 SV=2	35.746	15	4	7	4	416	44.9	95.2	105.3	99.8	112.6	104.1	104.3	99.2
Q9EQW7	Kinesin-like protein KIF13A OS=Mus musculus OX=10090 GN=Kif13a PE=1 SV=1	35.745	5	7	10	7	1749	195.7	97.4	101.2	100.2	103.2	101.3	102	105.6
Q61187	Tumor susceptibility gene 101 protein OS=Mus musculus OX=10090 GN=Tsg101 PE=1 SV=2	35.731	14	5	6	5	391	44.1	99.9	100.1	103	102.3	101	100.2	104
P10852	4F2 cell-surface antigen heavy chain OS=Mus musculus OX=10090 GN=Slc3a2 PE=1 SV=1	35.713	19	9	10	9	526	58.3	95.6	98.7	88	96.3	105.3	98.6	100.9
P42225	Signal transducer and activator of transcription 1 OS=Mus musculus OX=10090 GN=Stat1 PE=1 SV=1	35.7	10	6	8	6	749	87.1	87.5	84.9	83.6	104.4	122.6	174.4	122
P62245	40S ribosomal protein S15a OS=Mus musculus OX=10090 GN=Rps15a PE=1 SV=2	35.696	45	6	8	6	130	14.8	102.3	105.8	96.6	101.7	99.2	102.5	111
Q8VD04	GRIP1-associated protein 1 OS=Mus musculus OX=10090 GN=Gripap1 PE=1 SV=1	35.694	10	8	8	8	806	92.7	108.4	111.7	99.9	93.4	102.1	101.6	104
Q3TC93	HCLS1-binding protein 3 OS=Mus musculus OX=10090 GN=Hs1bp3 PE=1 SV=2	35.67	19	4	4	4	395	43.7	107.1	92.1	116.6	92.1	100.4	100.5	102.9
P43406	Integrin alpha-V OS=Mus musculus OX=10090 GN=Itgav PE=1 SV=2	35.625	9	9	9	9	1044	115.3	106.5	103.9	93.1	100.5	100.4	91.5	94.7
Q8VDW0	ATP-dependent RNA helicase DDX39A OS=Mus musculus OX=10090 GN=Ddx39a PE=1 SV=1	35.615	22	10	12	2	427	49	97.6	105.2	97	102	111.1	109.7	107.7
Q3ULW8	Protein mono-ADP-ribosyltransferase PARP3 OS=Mus musculus OX=10090 GN=Parp3 PE=2 SV=1	35.607	9	6	9	6	533	59.9	105.7	90.7	91	102.2	110.9	113.8	111
Q8R081	Heterogeneous nuclear ribonucleoprotein L OS=Mus musculus OX=10090 GN=Hnrnpl PE=1 SV=2	35.6	16	8	15	8	586	63.9	100.9	95.5	96	98.8	102	111.4	109.3
P62305	Small nuclear ribonucleoprotein E OS=Mus musculus OX=10090 GN=Snrpe PE=1 SV=1	35.563	67	4	13	4	92	10.8	94.9	100.3	95.6	109.3	104.6	101	94.5
Q9D2M8	Ubiquitin-conjugating enzyme E2 variant 2 OS=Mus musculus OX=10090 GN=Ube2v2 PE=1 SV=4	35.558	41	5	9	1	145	16.4	95.7	99.1	101.8	98.4	93.2	96.5	103.5
P04627	Serine/threonine-protein kinase A-Raf OS=Mus musculus OX=10090 GN=Araf PE=1 SV=2	35.558	13	7	7	7	604	67.5	117.7	95.2	114.1	87.9	91.5	101.4	94.3
Q9R0E1	Multifunctional procollagen lysine hydroxylase and glycosyltransferase LH3 OS=Mus musculus OX=10090 GN=Plod3 PE=1 SV=1	35.547	12	7	7	7	741	84.9	117.7	112	88.4	96.5	116.5	104.1	103.2
Q8VC03	Echinoderm microtubule-associated protein-like 3 OS=Mus musculus OX=10090 GN=Eml3 PE=1 SV=1	35.541	11	7	7	7	897	95.6	93.7	102.8	99.3	114.8	103.1	101.7	102.4
Q3UJU9	Regulator of microtubule dynamics protein 3 OS=Mus musculus OX=10090 GN=Rmdn3 PE=1 SV=2	35.527	18	9	11	9	470	52	97.8	102.8	96.2	96.6	97.2	103	87.9
Q9JKK1	Syntaxin-6 OS=Mus musculus OX=10090 GN=Stx6 PE=1 SV=1	35.514	28	5	8	5	255	29	96.9	98.7	97.8	92.7	96.1	98.8	100.7
O55128	Histone deacetylase complex subunit SAP18 OS=Mus musculus OX=10090 GN=Sap18 PE=1 SV=1	35.497	39	8	14	8	153	17.6	103.6	81.6	101.7	89.8	104.7	107.3	103.9
Q80X50	Ubiquitin-associated protein 2-like OS=Mus musculus OX=10090 GN=Ubap2l PE=1 SV=1	35.481	7	5	6	5	1107	116.7	100.1	96.8	105.4	97.4	99.7	100.4	102.6
P97496	SWI/SNF complex subunit SMARCC1 OS=Mus musculus OX=10090 GN=Smarcc1 PE=1 SV=2	35.468	8	10	12	6	1104	122.8	98	98.1	95	111.1	117.8	104.8	112.3
Q61553	Fascin OS=Mus musculus OX=10090 GN=Fscn1 PE=1 SV=4	35.456	15	7	9	7	493	54.5	116.5	101.7	111.5	93	93.4	93.9	101
Q8C5W3	Tubulin-specific chaperone cofactor E-like protein OS=Mus musculus OX=10090 GN=Tbcel PE=1 SV=1	35.438	19	4	5	4	424	48	97.3	98.4	101.2	98.4	95.1	96.9	90.8
Q9EQC5	N-terminal kinase-like protein OS=Mus musculus OX=10090 GN=Scyl1 PE=1 SV=1	35.422	11	6	6	6	806	89.1	91.9	97.8	99.1	113.5	101.8	107.1	101.2
Q60875	Rho guanine nucleotide exchange factor 2 OS=Mus musculus OX=10090 GN=Arhgef2 PE=1 SV=4	35.4	8	6	8	6	985	111.9	93.7	107.9	97.5	99.5	105.5	104.9	102.9
Q9QY93	dCTP pyrophosphatase 1 OS=Mus musculus OX=10090 GN=Dctpp1 PE=1 SV=1	35.379	42	4	6	4	170	18.8	101.2	101.1	103	97.1	103.4	98.5	100.3
Q9D1A2	Cytosolic non-specific dipeptidase OS=Mus musculus OX=10090 GN=Cndp2 PE=1 SV=1	35.364	11	5	7	5	475	52.7	113	96.5	115	105.5	93.2	96.2	92.2
Q61035	Histidine--tRNA ligase, cytoplasmic OS=Mus musculus OX=10090 GN=Hars1 PE=1 SV=2	35.354	14	11	13	9	509	57.4	109.9	106.3	109.8	101.5	96.6	97.6	101
P99029	Peroxiredoxin-5, mitochondrial OS=Mus musculus OX=10090 GN=Prdx5 PE=1 SV=2	35.347	32	5	35	4	210	21.9	98.6	103.1	98.6	93.9	99	109.2	95.5
P22437	Prostaglandin G/H synthase 1 OS=Mus musculus OX=10090 GN=Ptgs1 PE=1 SV=1	35.343	14	6	7	6	602	69	112.1	99.7	94.8	103.1	102.5	94.7	93.5
O70435	Proteasome subunit alpha type-3 OS=Mus musculus OX=10090 GN=Psma3 PE=1 SV=3	35.276	18	7	11	7	255	28.4	106.7	102.7	106.1	94	103.1	102.6	97.6
Q91YJ2	Sorting nexin-4 OS=Mus musculus OX=10090 GN=Snx4 PE=1 SV=1	35.261	21	9	10	9	450	51.7	94.7	93.4	108.5	104.8	99.5	91.6	90.2
P61924	Coatomer subunit zeta-1 OS=Mus musculus OX=10090 GN=Copz1 PE=1 SV=1	35.228	19	1	4	1	177	20.2	96.8	96.6	104.5	93	103.8	108.2	96.7
P56135	ATP synthase subunit f, mitochondrial OS=Mus musculus OX=10090 GN=Atp5mf PE=1 SV=3	35.222	27	3	15	3	88	10.3	90.5	104.1	89.8	96	103.5	100.6	108.3
Q9R1J0	Sterol-4-alpha-carboxylate 3-dehydrogenase, decarboxylating OS=Mus musculus OX=10090 GN=Nsdhl PE=1 SV=1	35.216	19	5	6	5	362	40.7	94.5	91.2	96.7	108	108.7	102	113.9
Q8R105	Vacuolar protein sorting-associated protein 37C OS=Mus musculus OX=10090 GN=Vps37c PE=1 SV=1	35.214	21	5	7	5	352	38.4	99.3	102.7	107.4	99	99.6	97.4	94.3
Q3TLP5	Enoyl-CoA hydratase domain-containing protein 2, mitochondrial OS=Mus musculus OX=10090 GN=Echdc2 PE=1 SV=2	35.207	27	5	5	5	296	31.8	94.7	112.4	100.3	95.1	104.2	109.4	107.7
Q9QZE7	Translin-associated protein X OS=Mus musculus OX=10090 GN=Tsnax PE=1 SV=1	35.2	22	5	8	5	290	32.9	123.3	93.3	90.3	87.4	89.4	87	82.8
P12815	Programmed cell death protein 6 OS=Mus musculus OX=10090 GN=Pdcd6 PE=1 SV=2	35.196	34	4	5	4	191	21.9	97.7	107.1	97.4	101.2	95.5	87.5	103.3
Q9WTK3	Glycosylphosphatidylinositol anchor attachment 1 protein OS=Mus musculus OX=10090 GN=Gpaa1 PE=1 SV=3	35.182	10	3	5	3	621	67.9	97.3	100.9	90.2	101.1	111.7	110.2	108.6
Q4PJX1	Protein odr-4 homolog OS=Mus musculus OX=10090 GN=Odr4 PE=1 SV=2	35.177	11	4	5	4	447	50	100.6	93.5	97.9	89.6	100	100.2	106.1
Q8BUY5	Complex I assembly factor TIMMDC1, mitochondrial OS=Mus musculus OX=10090 GN=Timmdc1 PE=1 SV=1	35.136	26	8	8	8	285	31.8	108.3	96.2	105.7	87.7	94.7	89.7	102.3
Q8R0X7	Sphingosine-1-phosphate lyase 1 OS=Mus musculus OX=10090 GN=Sgpl1 PE=1 SV=1	35.092	7	3	6	3	568	63.6	91.3	98.1	87.4	112.7	109	103.4	108.2
Q80X85	28S ribosomal protein S7, mitochondrial OS=Mus musculus OX=10090 GN=Mrps7 PE=1 SV=1	35.077	26	6	10	6	242	28	98.5	93.8	99.3	100.8	104	98.8	101.6
E9QAM5	Helicase with zinc finger domain 2 OS=Mus musculus OX=10090 GN=Helz2 PE=1 SV=1	35.064	3	8	8	8	2947	331.4	98.3	94.2	104.7	99.2	101	111.8	104.5
Q9D306	Alpha-1,3-mannosyl-glycoprotein 4-beta-N-acetylglucosaminyltransferase C OS=Mus musculus OX=10090 GN=Mgat4c PE=2 SV=1	35.024	10	9	14	9	478	56.2	128.7	89.9	107.8	76.2	98.7	90.4	96.8
Q3THK7	GMP synthase [glutamine-hydrolyzing] OS=Mus musculus OX=10090 GN=Gmps PE=1 SV=2	34.948	14	8	9	8	693	76.7	103.4	99.8	110.2	107.5	102.2	101.8	107.3
Q9D0J4	ADP-ribosylation factor-like protein 2 OS=Mus musculus OX=10090 GN=Arl2 PE=1 SV=1	34.909	34	4	5	4	184	20.9	99	97.1	100.5	100.8	96.9	102.3	101.4
Q8BX02	KN motif and ankyrin repeat domain-containing protein 2 OS=Mus musculus OX=10090 GN=Kank2 PE=1 SV=1	34.882	7	6	8	6	843	90.2	97.6	91.4	96	109.1	90.9	96.9	90.1
Q6DFW5	Phospholipid-transporting ATPase IF OS=Mus musculus OX=10090 GN=Atp11b PE=1 SV=1	34.879	9	8	8	7	1175	133.5	95.8	100.8	94.7	99.5	102.4	104	105.8
Q8CG48	Structural maintenance of chromosomes protein 2 OS=Mus musculus OX=10090 GN=Smc2 PE=1 SV=2	34.875	6	6	8	6	1191	134.2	106.7	104.3	94.9	104.5	106.1	102.6	106.2
G5E8V9	Arfaptin-1 OS=Mus musculus OX=10090 GN=Arfip1 PE=1 SV=1	34.872	14	6	8	6	373	41.5	102.2	91.4	111.5	95.3	94.7	91.2	95.6
Q06335	Amyloid beta precursor like protein 2 OS=Mus musculus OX=10090 GN=Aplp2 PE=1 SV=4	34.856	12	6	9	4	707	80.4	94.3	107.9	97.4	99.2	106.9	104.8	98.9
B2RXC1	Trafficking protein particle complex subunit 11 OS=Mus musculus OX=10090 GN=Trappc11 PE=1 SV=1	34.853	11	10	10	10	1133	128.3	93.2	95.5	102.8	99.1	104.1	104.4	103.6
P01942	Hemoglobin subunit alpha OS=Mus musculus OX=10090 GN=Hba PE=1 SV=2	34.843	35	4	28	4	142	15.1	80.1	97.5	86.9	103.5	104.5	90.2	78.7
O70252	Heme oxygenase 2 OS=Mus musculus OX=10090 GN=Hmox2 PE=1 SV=1	34.843	15	3	9	3	315	35.7	96.7	104.2	91.9	93.3	105.7	101.9	100.5
Q8BP92	Reticulocalbin-2 OS=Mus musculus OX=10090 GN=Rcn2 PE=1 SV=1	34.836	16	5	6	5	320	37.2	132.2	82.9	105.9	78.1	93.4	88.8	79.2
Q8CHT0	Delta-1-pyrroline-5-carboxylate dehydrogenase, mitochondrial OS=Mus musculus OX=10090 GN=Aldh4a1 PE=1 SV=3	34.812	17	9	12	9	562	61.8	92.3	102.2	88.2	104.9	102.9	107.1	111
Q9R1P3	Proteasome subunit beta type-2 OS=Mus musculus OX=10090 GN=Psmb2 PE=1 SV=1	34.791	23	6	9	6	201	22.9	105	104.4	102.6	99.2	102	106.6	105
P23780	Beta-galactosidase OS=Mus musculus OX=10090 GN=Glb1 PE=1 SV=1	34.773	11	6	9	5	647	73.1	91	104.3	94	103.4	101.6	101.9	105.8
Q9JLZ8	Single Ig IL-1-related receptor OS=Mus musculus OX=10090 GN=Sigirr PE=1 SV=2	34.768	17	6	6	6	409	46.1	103.7	100.3	102.3	89.3	98.7	100	98
Q6NT99	Dual specificity protein phosphatase 23 OS=Mus musculus OX=10090 GN=Dusp23 PE=1 SV=1	34.767	38	6	8	6	150	16.6	95.1	105.3	97.8	96.8	99.4	99.4	92
P18653	Ribosomal protein S6 kinase alpha-1 OS=Mus musculus OX=10090 GN=Rps6ka1 PE=1 SV=1	34.719	12	7	8	4	724	81.5	93.3	95	99.3	106.4	95.8	90.1	96.9
Q91VC4	Plasmalemma vesicle-associated protein OS=Mus musculus OX=10090 GN=Plvap PE=1 SV=1	34.718	18	8	9	7	438	49.9	119	105	94.2	99.3	93.5	95.1	81.1
P54071	Isocitrate dehydrogenase [NADP], mitochondrial OS=Mus musculus OX=10090 GN=Idh2 PE=1 SV=3	34.633	12	7	14	6	452	50.9	97.8	102.6	107.4	95.2	92.1	95.9	100.7
Q8C4X2	Casein kinase I isoform gamma-3 OS=Mus musculus OX=10090 GN=Csnk1g3 PE=1 SV=2	34.63	13	5	5	2	424	48.9	100.8	102.4	102	102	96.9	98.2	99.1
Q10470	Beta-1,4-mannosyl-glycoprotein 4-beta-N-acetylglucosaminyltransferase OS=Mus musculus OX=10090 GN=Mgat3 PE=1 SV=2	34.622	12	5	7	5	538	62	94.5	100.8	95.7	96.8	103.3	104.2	103.2
Q8BWF0	Succinate-semialdehyde dehydrogenase, mitochondrial OS=Mus musculus OX=10090 GN=Aldh5a1 PE=1 SV=1	34.605	14	5	6	5	523	55.9	99.5	101.2	106	86.2	99.7	106.5	97.1
Q5SSI6	U3 small nucleolar RNA-associated protein 18 homolog OS=Mus musculus OX=10090 GN=Utp18 PE=1 SV=1	34.593	13	4	5	4	552	61.2	103.2	102.8	94.5	107.9	103.8	96.2	97.1
P97760	DNA-directed RNA polymerase II subunit RPB3 OS=Mus musculus OX=10090 GN=Polr2c PE=1 SV=2	34.59	20	5	6	5	275	31.4	97.3	91.1	95.7	103.2	103.1	103.2	104.8
Q6X893	Choline transporter-like protein 1 OS=Mus musculus OX=10090 GN=Slc44a1 PE=1 SV=3	34.531	11	6	10	6	653	73	89.8	100.5	95.1	107.7	99.5	94	105.5
P21271	Unconventional myosin-Vb OS=Mus musculus OX=10090 GN=Myo5b PE=1 SV=2	34.509	4	7	12	7	1818	210.4	98	92.5	102.8	93.1	99.8	106.7	125.3
Q9Z1X4	Interleukin enhancer-binding factor 3 OS=Mus musculus OX=10090 GN=Ilf3 PE=1 SV=2	34.474	10	6	7	6	898	96	95.8	107.9	97.9	101.1	103.7	105.6	98.7
Q9CZY3	Ubiquitin-conjugating enzyme E2 variant 1 OS=Mus musculus OX=10090 GN=Ube2v1 PE=1 SV=1	34.472	37	5	9	1	147	16.3	94	102.7	96.1	109.3	103.6	101.6	98.3
O08691	Arginase-2, mitochondrial OS=Mus musculus OX=10090 GN=Arg2 PE=1 SV=1	34.459	20	5	8	5	354	38.9	120	109.7	117.9	65.6	61.2	66.1	58.7
Q9DBN5	Lon protease homolog 2, peroxisomal OS=Mus musculus OX=10090 GN=Lonp2 PE=1 SV=1	34.447	12	10	10	10	852	94.5	114.4	102.2	89	89.3	107.6	96.4	110.5
Q9QZ23	NFU1 iron-sulfur cluster scaffold homolog, mitochondrial OS=Mus musculus OX=10090 GN=Nfu1 PE=1 SV=2	34.434	14	4	8	4	255	28.5	109.6	111.7	103.5	82.6	89.5	94	91.6
Q9QYA2	Mitochondrial import receptor subunit TOM40 homolog OS=Mus musculus OX=10090 GN=Tomm40 PE=1 SV=3	34.413	24	5	7	5	361	37.9	102.2	101.3	92.3	102.2	100.2	92.1	96.7
Q99KG3	RNA-binding protein 10 OS=Mus musculus OX=10090 GN=Rbm10 PE=1 SV=1	34.401	8	9	9	9	930	103.4	108	96.1	94.8	96.9	108.2	103	109.3
E9Q3E1	Aldehyde dehydrogenase family 3 member B2 OS=Mus musculus OX=10090 GN=Aldh3b2 PE=1 SV=1	34.385	15	6	6	4	479	52.9	84.5	82	94.3	98.5	102.6	88.8	102.4
Q68FF6	ARF GTPase-activating protein GIT1 OS=Mus musculus OX=10090 GN=Git1 PE=1 SV=1	34.371	12	9	10	6	770	85.2	100.6	100.5	102	105.7	101.9	102.9	99.6
Q9DCX2	ATP synthase subunit d, mitochondrial OS=Mus musculus OX=10090 GN=Atp5pd PE=1 SV=3	34.357	50	6	29	6	161	18.7	92.9	101.6	90	93.7	104.7	104.4	103.4
Q8R1A4	Dedicator of cytokinesis protein 7 OS=Mus musculus OX=10090 GN=Dock7 PE=1 SV=3	34.293	5	11	11	8	2130	241.3	96.4	94.2	106.5	97.4	95.5	104.4	98.3
P35293	Ras-related protein Rab-18 OS=Mus musculus OX=10090 GN=Rab18 PE=1 SV=2	34.287	23	5	6	5	206	23	101.5	97.6	92	102.1	107.9	109	101
P24452	Macrophage-capping protein OS=Mus musculus OX=10090 GN=Capg PE=1 SV=2	34.278	15	4	7	4	352	39.2	103.5	107.7	99.1	105.4	105.5	101.5	96.2
Q9EPX2	Papilin OS=Mus musculus OX=10090 GN=Papln PE=2 SV=2	34.276	7	8	9	8	1280	138.8	85.6	82.9	103.4	99.5	101.5	103.6	104
Q9Z1Q5	Chloride intracellular channel protein 1 OS=Mus musculus OX=10090 GN=Clic1 PE=1 SV=3	34.254	32	6	11	6	241	27	104.7	100.8	109.3	99.5	102.4	109.4	100
Q9CXN7	Phenazine biosynthesis-like domain-containing protein 2 OS=Mus musculus OX=10090 GN=Pbld2 PE=1 SV=1	34.251	26	7	8	3	288	32	93	97.8	99.7	99	81	81.7	80.1
Q4VAA2	Protein CDV3 OS=Mus musculus OX=10090 GN=Cdv3 PE=1 SV=2	34.233	29	4	4	4	281	29.7	108	92.9	117.7	93.1	91.4	87.3	100.8
Q9WUQ2	Prolactin regulatory element-binding protein OS=Mus musculus OX=10090 GN=Preb PE=1 SV=1	34.232	20	6	9	6	417	45.4	99.1	100.7	96.2	93.2	101.3	102.6	100.2
Q08943	FACT complex subunit SSRP1 OS=Mus musculus OX=10090 GN=Ssrp1 PE=1 SV=2	34.221	11	5	6	5	708	80.8	95.9	104.4	98.8	99.1	104.8	102.5	110
Q8BJU0	Small glutamine-rich tetratricopeptide repeat-containing protein alpha OS=Mus musculus OX=10090 GN=Sgta PE=1 SV=2	34.21	18	4	9	4	315	34.3	114.4	99.5	115.1	102.4	95	88	98
P09411	Phosphoglycerate kinase 1 OS=Mus musculus OX=10090 GN=Pgk1 PE=1 SV=4	34.194	21	6	19	6	417	44.5	97.2	115.5	100.9	94.5	100.7	103	96.9
Q9JJF3	Ribosomal oxygenase 1 OS=Mus musculus OX=10090 GN=Riox1 PE=1 SV=2	34.171	14	7	7	7	603	67.5	88.9	103.5	90.2	106.9	112	105.8	105.9
Q91YH5	Atlastin-3 OS=Mus musculus OX=10090 GN=Atl3 PE=1 SV=1	34.167	12	6	9	6	541	60.5	105.5	82.9	91.8	93.2	106.6	96.9	107.5
P50247	Adenosylhomocysteinase OS=Mus musculus OX=10090 GN=Ahcy PE=1 SV=3	34.136	16	5	11	5	432	47.7	104.2	95.2	114.5	103.2	85.6	85.4	89.6
P58404	Striatin-4 OS=Mus musculus OX=10090 GN=Strn4 PE=1 SV=2	34.09	13	6	7	5	760	81.6	102.2	99.8	104.6	97	101.1	98.2	95.7
P97823	Acyl-protein thioesterase 1 OS=Mus musculus OX=10090 GN=Lypla1 PE=1 SV=1	34.077	23	3	10	3	230	24.7	97.9	108.6	102.3	102.8	97.8	103.5	98
Q8VBT9	Tether containing UBX domain for GLUT4 OS=Mus musculus OX=10090 GN=Aspscr1 PE=1 SV=1	33.998	16	7	7	7	550	59.8	99.4	101.6	107	103.6	95.9	98	93.4
Q9WU84	Copper chaperone for superoxide dismutase OS=Mus musculus OX=10090 GN=Ccs PE=1 SV=1	33.983	37	6	6	6	274	28.9	110.2	94.1	107.8	85.9	85.5	85.5	88.1
Q8VEH5	EPM2A-interacting protein 1 OS=Mus musculus OX=10090 GN=Epm2aip1 PE=1 SV=1	33.973	14	6	6	6	606	70.1	102.7	100.1	105.3	104.9	102.1	97.8	94.9
Q63844	Mitogen-activated protein kinase 3 OS=Mus musculus OX=10090 GN=Mapk3 PE=1 SV=5	33.969	23	7	8	6	380	43	104.4	96.1	118.3	109.8	87.8	91.2	89.5
Q9D880	Mitochondrial import inner membrane translocase subunit TIM50 OS=Mus musculus OX=10090 GN=Timm50 PE=1 SV=1	33.954	18	7	13	7	353	39.8	101.2	104.5	95.2	95.4	105	99.8	107.3
O88291	DBIRD complex subunit ZNF326 OS=Mus musculus OX=10090 GN=Znf326 PE=1 SV=1	33.941	12	7	8	7	580	65.2	95.5	94.9	97.3	93.3	101.3	112.4	106
Q99JI6	Ras-related protein Rap-1b OS=Mus musculus OX=10090 GN=Rap1b PE=1 SV=2	33.901	43	5	10	1	184	20.8	94.3	113.5	96.5	101.1	106.1	105.6	100.1
Q80TP3	E3 ubiquitin-protein ligase UBR5 OS=Mus musculus OX=10090 GN=Ubr5 PE=1 SV=2	33.865	4	9	9	9	2792	308.2	107.2	100.5	94.9	99.4	110	108.1	97.5
Q6P5B0	RRP12-like protein OS=Mus musculus OX=10090 GN=Rrp12 PE=1 SV=1	33.863	7	7	8	7	1295	143	109.6	112	94.2	94.9	108.6	107.8	109
P62717	60S ribosomal protein L18a OS=Mus musculus OX=10090 GN=Rpl18a PE=1 SV=1	33.86	22	5	10	5	176	20.7	115.9	105	111.7	104.1	90.6	94.5	99.5
Q9ER88	28S ribosomal protein S29, mitochondrial OS=Mus musculus OX=10090 GN=Dap3 PE=1 SV=1	33.851	16	5	10	5	391	44.7	91.1	108.9	93.6	94.2	94.5	93	99.2
P06800	Receptor-type tyrosine-protein phosphatase C OS=Mus musculus OX=10090 GN=Ptprc PE=1 SV=4	33.851	7	8	8	8	1293	144.7	104.4	111.4	90.2	105.8	118.5	108	105.9
Q3TJD7	PDZ and LIM domain protein 7 OS=Mus musculus OX=10090 GN=Pdlim7 PE=1 SV=1	33.822	18	7	8	7	457	50.1	96.1	102.1	98.8	102	89.8	92.6	90.2
Q8VBV3	Exosome complex component RRP4 OS=Mus musculus OX=10090 GN=Exosc2 PE=1 SV=1	33.792	26	6	7	6	293	32.6	99.9	96.8	93.5	99.1	104.8	94.2	94.9
Q91YN5	UDP-N-acetylhexosamine pyrophosphorylase OS=Mus musculus OX=10090 GN=Uap1 PE=1 SV=1	33.785	17	8	10	8	522	58.6	96.8	100.9	110.7	104.5	96.6	99.2	89.2
O89017	Legumain OS=Mus musculus OX=10090 GN=Lgmn PE=1 SV=1	33.77	13	4	4	4	435	49.3	170.9	95.5	141.3	90.9	75.4	76.9	83.5
Q9D8S3	ADP-ribosylation factor GTPase-activating protein 3 OS=Mus musculus OX=10090 GN=Arfgap3 PE=1 SV=2	33.769	15	8	10	8	523	57.4	92.3	92.9	110.2	94.9	101	103.1	104.8
Q8CJ53	Cdc42-interacting protein 4 OS=Mus musculus OX=10090 GN=Trip10 PE=1 SV=2	33.768	11	7	9	7	603	68.4	109	98.5	99	102.9	100.5	98.5	95.1
Q8BX80	Cytosolic endo-beta-N-acetylglucosaminidase OS=Mus musculus OX=10090 GN=Engase PE=1 SV=1	33.756	12	7	8	7	734	82.9	93.9	100.1	105.4	106.7	96.9	97.3	99.8
Q99KF1	Transmembrane emp24 domain-containing protein 9 OS=Mus musculus OX=10090 GN=Tmed9 PE=1 SV=2	33.711	17	4	16	2	235	27.1	98.4	99.5	97.1	99	96.1	93.5	117
Q6P9Q6	FK506-binding protein 15 OS=Mus musculus OX=10090 GN=Fkbp15 PE=1 SV=2	33.709	8	8	8	8	1216	132.9	103.7	104.2	98.6	88.8	100.7	106.3	95.8
Q99KN9	Clathrin interactor 1 OS=Mus musculus OX=10090 GN=Clint1 PE=1 SV=2	33.679	11	5	7	5	631	68.5	99	92.7	102.6	111.7	92.9	92.9	92.7
Q3TJZ6	Protein FAM98A OS=Mus musculus OX=10090 GN=Fam98a PE=1 SV=1	33.653	11	6	7	4	515	55	102.2	96.4	101	103.5	105.3	110	108.9
Q99LJ0	CTTNBP2 N-terminal-like protein OS=Mus musculus OX=10090 GN=Cttnbp2nl PE=1 SV=1	33.639	11	7	8	7	638	69.8	96.5	105.4	96.8	131.8	91.3	90.1	87.6
Q8C7H1	Methylmalonic aciduria type A homolog, mitochondrial OS=Mus musculus OX=10090 GN=Mmaa PE=1 SV=1	33.633	18	7	8	7	415	45.9	92.7	97	104.1	97	107.7	93.1	100.8
Q6PHZ2	Calcium/calmodulin-dependent protein kinase type II subunit delta OS=Mus musculus OX=10090 GN=Camk2d PE=1 SV=1	33.611	17	8	12	5	499	56.3	110.3	90.4	109.2	96.2	103.4	109.8	102.6
Q9CYW4	Haloacid dehalogenase-like hydrolase domain-containing protein 3 OS=Mus musculus OX=10090 GN=Hdhd3 PE=1 SV=1	33.604	29	5	7	5	251	28	98	107.8	96.4	91.5	98.5	103.5	94.9
P46467	Vacuolar protein sorting-associated protein 4B OS=Mus musculus OX=10090 GN=Vps4b PE=1 SV=2	33.598	16	6	7	6	444	49.4	106.3	99.6	99.3	101.8	98.4	103.2	104.6
P97298	Pigment epithelium-derived factor OS=Mus musculus OX=10090 GN=Serpinf1 PE=1 SV=2	33.595	15	4	5	4	417	46.2	88.7	102.4	95.5	103.2	114	107.9	95.7
Q9D3P8	Plasminogen receptor (KT) OS=Mus musculus OX=10090 GN=Plgrkt PE=1 SV=1	33.548	22	4	10	4	147	17.3	83.1	103.2	85.5	100.3	97.4	101.3	112.8
Q9DC70	NADH dehydrogenase [ubiquinone] iron-sulfur protein 7, mitochondrial OS=Mus musculus OX=10090 GN=Ndufs7 PE=1 SV=1	33.548	23	4	9	4	224	24.7	72.2	118.4	67.9	117.4	117.1	111.1	133.9
B8ZXI1	Queuine tRNA-ribosyltransferase accessory subunit 2 OS=Mus musculus OX=10090 GN=Qtrt2 PE=1 SV=2	33.534	19	5	5	5	415	46.3	95.7	99.2	90.8	139	102.2	102.1	95
P70388	DNA repair protein RAD50 OS=Mus musculus OX=10090 GN=Rad50 PE=1 SV=1	33.526	8	11	11	11	1312	153.4	97.2	92.2	93.2	104.7	110.5	104.9	107.7
P18872	Guanine nucleotide-binding protein G(o) subunit alpha OS=Mus musculus OX=10090 GN=Gnao1 PE=1 SV=3	33.519	17	5	6	5	354	40.1	109.7	93.8	99.7	91.9	81.8	76.2	80.3
Q8VHC3	Selenoprotein M OS=Mus musculus OX=10090 GN=Selenom PE=1 SV=3	33.51	30	4	8	4	145	16.4	97.6	86.3	107.6	85.6	82.1	83	82.8
Q91VH2	Sorting nexin-9 OS=Mus musculus OX=10090 GN=Snx9 PE=1 SV=1	33.498	12	5	7	5	595	66.5	99.7	95.3	100.3	128.9	99.2	97.4	101.9
P55095	Pro-glucagon OS=Mus musculus OX=10090 GN=Gcg PE=1 SV=1	33.497	13	4	4	4	180	20.9	73.5	94.2	81.4	102.8	121	140.8	117.4
O09110	Dual specificity mitogen-activated protein kinase kinase 3 OS=Mus musculus OX=10090 GN=Map2k3 PE=1 SV=2	33.468	24	4	4	4	347	39.3	100.9	109	104.3	100.3	106.9	104.4	110
Q8BTW9	Serine/threonine-protein kinase PAK 4 OS=Mus musculus OX=10090 GN=Pak4 PE=1 SV=1	33.461	17	8	11	8	593	64.6	95.4	101.9	101.2	99.5	102.3	112	107.3
P29391	Ferritin light chain 1 OS=Mus musculus OX=10090 GN=Ftl1 PE=1 SV=2	33.453	37	5	10	5	183	20.8	95.3	88.9	87.5	81.2	77.7	63.9	71.8
Q9DCG6	Phenazine biosynthesis-like domain-containing protein 1 OS=Mus musculus OX=10090 GN=Pbld1 PE=1 SV=2	33.441	24	7	11	3	288	32	91.2	88.7	104.1	92.1	77.4	75.9	73.8
Q9WUA2	Phenylalanine--tRNA ligase beta subunit OS=Mus musculus OX=10090 GN=Farsb PE=1 SV=2	33.429	11	7	8	7	589	65.7	99.9	118.2	108.1	108.1	107.3	98.7	102.5
Q7TQH0	Ataxin-2-like protein OS=Mus musculus OX=10090 GN=Atxn2l PE=1 SV=1	33.41	9	10	10	10	1049	110.6	105.9	99.3	111.8	95.3	97.2	96.9	103.1
P49443	Protein phosphatase 1A OS=Mus musculus OX=10090 GN=Ppm1a PE=1 SV=1	33.408	18	6	9	4	382	42.4	100.2	97.2	101	103.1	99.3	97	95.6
O54890	Integrin beta-3 OS=Mus musculus OX=10090 GN=Itgb3 PE=1 SV=2	33.403	8	6	6	6	787	86.7	123.2	116.4	97.8	101	103.7	84.8	96.9
Q91YR9	Prostaglandin reductase 1 OS=Mus musculus OX=10090 GN=Ptgr1 PE=1 SV=2	33.377	22	6	9	6	329	35.5	103.7	110.4	120.5	104.2	89.5	93.2	94.6
Q9D020	Cytosolic 5'-nucleotidase 3A OS=Mus musculus OX=10090 GN=Nt5c3a PE=1 SV=4	33.368	18	5	9	5	331	37.2	90.3	104.4	97.6	107.1	100.9	108.2	99.9
P10833	Ras-related protein R-Ras OS=Mus musculus OX=10090 GN=Rras PE=1 SV=1	33.364	23	5	7	3	218	23.7	100.3	95.2	89.5	100.9	103.8	95.1	100.3
E9Q137	Testis-expressed protein 264 homolog OS=Mus musculus OX=10090 GN=Tex264 PE=2 SV=1	33.36	30	5	8	5	309	33.6	96.4	102.5	98.4	95.3	101	97.9	101.1
Q8R422	CD109 antigen OS=Mus musculus OX=10090 GN=Cd109 PE=1 SV=1	33.355	6	5	6	5	1442	161.6	106.8	100.5	100.3	104.6	95.5	97.5	90.5
O88952	Protein lin-7 homolog C OS=Mus musculus OX=10090 GN=Lin7c PE=1 SV=2	33.347	27	4	6	4	197	21.8	98.4	99.2	97.5	96.8	102.3	96	101
O88983	Syntaxin-8 OS=Mus musculus OX=10090 GN=Stx8 PE=1 SV=1	33.346	22	5	6	5	236	26.9	109.2	90.3	100.4	79	90.4	89.7	88
Q7TSV4	Phosphoglucomutase-2 OS=Mus musculus OX=10090 GN=Pgm2 PE=1 SV=1	33.339	8	5	11	5	620	68.7	104.6	98.3	125.4	95.5	84.9	89.3	87.3
P97494	Glutamate--cysteine ligase catalytic subunit OS=Mus musculus OX=10090 GN=Gclc PE=1 SV=4	33.322	13	7	8	7	637	72.5	105.7	105.1	110.6	98.1	91.9	89.2	90.2
Q9R0L6	Pericentriolar material 1 protein OS=Mus musculus OX=10090 GN=Pcm1 PE=1 SV=2	33.31	3	7	7	7	2025	228.7	106.8	94	106.5	94.9	92.5	104.1	88.4
Q62190	Macrophage-stimulating protein receptor OS=Mus musculus OX=10090 GN=Mst1r PE=1 SV=3	33.302	5	6	7	6	1378	150.4	96.2	107.4	99.6	98.7	103.9	105.2	96.4
Q64213	Splicing factor 1 OS=Mus musculus OX=10090 GN=Sf1 PE=1 SV=6	33.27	10	5	8	5	653	70.4	100.3	101.8	104.1	100.5	104.9	101.3	98.6
Q9Z2H5	Band 4.1-like protein 1 OS=Mus musculus OX=10090 GN=Epb41l1 PE=1 SV=2	33.25	10	8	8	6	879	98.3	93.1	91.6	112.3	94.3	84.1	87.2	93.9
Q8BIJ7	RUN and FYVE domain-containing protein 1 OS=Mus musculus OX=10090 GN=Rufy1 PE=1 SV=1	33.237	12	8	8	7	712	80.3	99.8	106.2	101.9	97.8	102	101.3	101.3
A2AGT5	Cytoskeleton-associated protein 5 OS=Mus musculus OX=10090 GN=Ckap5 PE=1 SV=1	33.237	4	7	7	7	2032	225.5	105.3	101.1	101.1	108.4	99.3	93.2	103.4
Q9ESP1	Stromal cell-derived factor 2-like protein 1 OS=Mus musculus OX=10090 GN=Sdf2l1 PE=1 SV=2	33.189	29	5	9	5	221	23.6	104.9	92.2	96.3	98.7	100.2	111.2	100.9
Q8CG03	cGMP-specific 3',5'-cyclic phosphodiesterase OS=Mus musculus OX=10090 GN=Pde5a PE=1 SV=2	33.179	9	5	6	5	865	98.3	90.2	81.1	89.5	107.5	87	78.7	91.4
Q99JI4	26S proteasome non-ATPase regulatory subunit 6 OS=Mus musculus OX=10090 GN=Psmd6 PE=1 SV=1	33.095	16	7	9	7	389	45.5	102.1	104.7	104.7	105.6	97.7	94.7	104.3
Q8K019	Bcl-2-associated transcription factor 1 OS=Mus musculus OX=10090 GN=Bclaf1 PE=1 SV=2	33.071	9	10	13	10	919	105.9	92.4	95.7	96.3	96.7	107.1	110.3	106.5
Q6NSR8	Probable aminopeptidase NPEPL1 OS=Mus musculus OX=10090 GN=Npepl1 PE=1 SV=1	33.057	15	5	7	5	524	55.9	104.5	100.9	106.6	108.1	92.3	87.1	95.4
Q8K4F5	Protein ABHD11 OS=Mus musculus OX=10090 GN=Abhd11 PE=1 SV=1	33.025	14	5	9	5	307	33.5	89.8	106.1	93.8	97	95.2	98.4	104
P36916	Guanine nucleotide-binding protein-like 1 OS=Mus musculus OX=10090 GN=Gnl1 PE=1 SV=4	33.019	14	8	9	8	607	68.7	94.7	98.8	101.1	98.8	101.4	113.2	101.5
P70697	Uroporphyrinogen decarboxylase OS=Mus musculus OX=10090 GN=Urod PE=1 SV=2	32.972	27	6	7	6	367	40.7	98.6	101.2	101	98.2	104.3	99	107.8
O35218	Cleavage and polyadenylation specificity factor subunit 2 OS=Mus musculus OX=10090 GN=Cpsf2 PE=1 SV=1	32.944	10	5	6	5	782	88.3	96.3	101.6	93.2	111.3	112.6	109	99.6
Q791T5	Mitochondrial carrier homolog 1 OS=Mus musculus OX=10090 GN=Mtch1 PE=1 SV=1	32.941	15	6	9	6	389	41.5	96.1	98.4	88.1	108.2	106.9	99.5	111.8
O55135	Eukaryotic translation initiation factor 6 OS=Mus musculus OX=10090 GN=Eif6 PE=1 SV=2	32.928	24	4	9	4	245	26.5	99.6	113.7	106.5	98.2	101.1	103.8	103
Q9R049	E3 ubiquitin-protein ligase AMFR OS=Mus musculus OX=10090 GN=Amfr PE=1 SV=2	32.892	11	5	6	5	643	73.1	110.8	98.5	104.1	90.2	101.5	101.7	112.8
P56546	C-terminal-binding protein 2 OS=Mus musculus OX=10090 GN=Ctbp2 PE=1 SV=2	32.867	16	7	9	5	445	48.9	104.1	96.9	101.5	96	102.8	113.4	114.6
Q8VE99	Coiled-coil domain-containing protein 115 OS=Mus musculus OX=10090 GN=Ccdc115 PE=1 SV=1	32.835	46	6	6	6	180	19.7	105	99.1	96.6	99.3	106.5	95.6	96.5
Q9Z321	DNA topoisomerase 3-beta-1 OS=Mus musculus OX=10090 GN=Top3b PE=1 SV=1	32.833	8	6	8	6	862	96.9	97.5	106.6	100.8	104.3	100.6	104.4	98.4
Q8CG72	ADP-ribose glycohydrolase ARH3 OS=Mus musculus OX=10090 GN=Adprs PE=1 SV=1	32.828	17	5	6	5	370	39.4	98.3	107.9	105.7	101.7	97	100.2	94.8
Q8BHF7	CDP-diacylglycerol--glycerol-3-phosphate 3-phosphatidyltransferase, mitochondrial OS=Mus musculus OX=10090 GN=Pgs1 PE=1 SV=1	32.819	14	6	8	6	553	62.5	99.2	103.9	99.7	101.6	99.9	104.1	98.9
Q99JY4	TraB domain-containing protein OS=Mus musculus OX=10090 GN=Trabd PE=1 SV=1	32.795	17	7	9	7	376	42.2	97.1	94.3	93	101	111.3	100.4	110
Q3TWW8	Serine/arginine-rich splicing factor 6 OS=Mus musculus OX=10090 GN=Srsf6 PE=1 SV=1	32.749	19	10	21	8	339	39	97.9	98.1	91.3	103.1	122.3	103.4	105.4
A2A5R2	Brefeldin A-inhibited guanine nucleotide-exchange protein 2 OS=Mus musculus OX=10090 GN=Arfgef2 PE=1 SV=1	32.744	4	9	9	6	1792	202.1	94	102.2	105.2	98.4	98.8	109.7	108.3
Q80X73	Protein pelota homolog OS=Mus musculus OX=10090 GN=Pelo PE=1 SV=3	32.742	23	6	7	6	385	43.3	96.6	109.7	89.6	97	108.3	117.8	106.8
Q8BH24	Transmembrane 9 superfamily member 4 OS=Mus musculus OX=10090 GN=Tm9sf4 PE=1 SV=1	32.722	9	6	12	6	643	74.6	86.9	94.3	90.4	111	104.8	95.4	123.9
Q8K1B8	Fermitin family homolog 3 OS=Mus musculus OX=10090 GN=Fermt3 PE=1 SV=1	32.716	10	4	4	4	665	75.6	96.8	112.9	94.6	113.8	108.7	115.8	109.2
P62835	Ras-related protein Rap-1A OS=Mus musculus OX=10090 GN=Rap1a PE=1 SV=1	32.698	43	5	9	1	184	21	106	95	101.4	103.4	95.1	90	108.5
Q03734	Serine protease inhibitor A3M OS=Mus musculus OX=10090 GN=Serpina3m PE=1 SV=2	32.672	9	2	6	1	418	47	102.3	106.5	105.9	80.9	107.7	106.8	94.8
Q8BW75	Amine oxidase [flavin-containing] B OS=Mus musculus OX=10090 GN=Maob PE=1 SV=4	32.671	19	6	9	6	520	58.5	82.5	90.7	81.1	100.5	96	78.7	106.2
Q61235	Beta-2-syntrophin OS=Mus musculus OX=10090 GN=Sntb2 PE=1 SV=2	32.641	17	9	9	9	520	56.3	102.1	98.3	100.2	109.5	93.3	89.2	92.4
P28867	Protein kinase C delta type OS=Mus musculus OX=10090 GN=Prkcd PE=1 SV=3	32.627	15	11	14	11	674	77.5	80.9	90.6	99.8	103.4	101.7	107.7	98.8
Q8VHR5	Transcriptional repressor p66-beta OS=Mus musculus OX=10090 GN=Gatad2b PE=1 SV=1	32.609	12	7	8	7	594	65.4	97.5	94.6	97.6	103.1	107.6	103.6	104.2
P28740	Kinesin-like protein KIF2A OS=Mus musculus OX=10090 GN=Kif2a PE=1 SV=2	32.564	13	9	10	9	705	79.7	108.8	102.6	101.1	94.1	97.2	99.6	96.7
Q9D287	Pre-mRNA-splicing factor SPF27 OS=Mus musculus OX=10090 GN=Bcas2 PE=1 SV=1	32.53	21	5	7	5	225	26.1	99.5	96.8	103.7	96.8	99.3	98.7	103.1
Q91ZR1	Ras-related protein Rab-4B OS=Mus musculus OX=10090 GN=Rab4b PE=1 SV=2	32.496	31	5	5	3	213	23.6	103	108.1	103.5	95	102.4	97.4	102
P40336	Vacuolar protein sorting-associated protein 26A OS=Mus musculus OX=10090 GN=Vps26a PE=1 SV=1	32.445	19	6	8	6	327	38.1	104.7	95.3	101.4	109.5	99.7	94.2	99.8
Q8R127	Saccharopine dehydrogenase-like oxidoreductase OS=Mus musculus OX=10090 GN=Sccpdh PE=1 SV=1	32.435	15	5	6	5	429	47.1	104.1	95.3	96.9	93.4	94.5	95.4	94.8
Q8R332	Nucleoporin p58/p45 OS=Mus musculus OX=10090 GN=Nup58 PE=1 SV=1	32.434	13	7	11	7	587	59.4	98.9	102.4	93.1	101.3	108.1	101.9	101.3
Q9CQS4	Solute carrier family 25 member 46 OS=Mus musculus OX=10090 GN=Slc25a46 PE=1 SV=1	32.422	22	4	4	4	418	46.2	95.4	98.9	94.6	90.2	99.7	98.9	105.8
Q9WUK2	Eukaryotic translation initiation factor 4H OS=Mus musculus OX=10090 GN=Eif4h PE=1 SV=3	32.405	27	7	11	7	248	27.3	98.6	91.3	105	94.5	94.7	96.1	102.3
Q8C052	Microtubule-associated protein 1S OS=Mus musculus OX=10090 GN=Map1s PE=1 SV=2	32.378	10	9	10	9	973	102.9	97.1	100.3	102.6	104.1	106.2	106	102.3
P63044	Vesicle-associated membrane protein 2 OS=Mus musculus OX=10090 GN=Vamp2 PE=1 SV=2	32.348	21	3	7	2	116	12.7	94.6	105.3	97	91.6	96.3	99.7	96
Q80TS8	Protein sel-1 homolog 3 OS=Mus musculus OX=10090 GN=Sel1l3 PE=2 SV=3	32.319	5	4	4	4	1137	128.6	95.7	97.6	94.4	104.3	101	103.2	109.6
Q3U9G9	Delta(14)-sterol reductase LBR OS=Mus musculus OX=10090 GN=Lbr PE=1 SV=2	32.308	8	6	8	6	626	71.4	93.3	102	96.2	101.3	103.6	105.8	105.5
Q9Z1F9	SUMO-activating enzyme subunit 2 OS=Mus musculus OX=10090 GN=Uba2 PE=1 SV=1	32.304	17	8	9	8	638	70.5	97.3	111.6	102.2	101.7	100.9	110.7	103.4
Q9CZ30	Obg-like ATPase 1 OS=Mus musculus OX=10090 GN=Ola1 PE=1 SV=1	32.293	14	3	5	3	396	44.7	107.9	98.8	116.1	104.4	88.4	93.1	95.5
Q9D710	Thioredoxin-related transmembrane protein 2 OS=Mus musculus OX=10090 GN=Tmx2 PE=1 SV=1	32.291	13	5	5	5	295	33.9	95.9	104.1	83.3	108.1	110.1	102	113.5
P52196	Thiosulfate sulfurtransferase OS=Mus musculus OX=10090 GN=Tst PE=1 SV=3	32.284	23	7	12	7	297	33.4	92.2	103.6	102.8	90.7	95	100.8	99.2
Q8BX90	Fibronectin type-III domain-containing protein 3A OS=Mus musculus OX=10090 GN=Fndc3a PE=1 SV=3	32.257	6	5	5	5	1198	131.9	97.3	97.5	92	107.1	101.8	103.8	107.2
Q9D892	Inosine triphosphate pyrophosphatase OS=Mus musculus OX=10090 GN=Itpa PE=1 SV=2	32.254	24	3	6	3	198	21.9	92.5	100.9	103.6	129.8	103.8	104.1	95.8
Q9D824	Pre-mRNA 3'-end-processing factor FIP1 OS=Mus musculus OX=10090 GN=Fip1l1 PE=1 SV=1	32.239	9	5	6	5	581	64.9	86.6	100.2	97.4	107.1	113	103.1	112.9
Q9WV92	Band 4.1-like protein 3 OS=Mus musculus OX=10090 GN=Epb41l3 PE=1 SV=1	32.232	8	6	7	5	929	103.3	110.1	92.2	117.3	81.9	79.9	86.1	83.1
Q9CQ40	39S ribosomal protein L49, mitochondrial OS=Mus musculus OX=10090 GN=Mrpl49 PE=1 SV=1	32.211	45	5	6	5	166	19.1	98.1	104	95.5	108.1	101.9	105.4	94
P23506	Protein-L-isoaspartate(D-aspartate) O-methyltransferase OS=Mus musculus OX=10090 GN=Pcmt1 PE=1 SV=3	32.182	21	4	8	4	227	24.6	92.1	96.9	93.5	111.2	101.3	100.5	101.5
P41241	Tyrosine-protein kinase CSK OS=Mus musculus OX=10090 GN=Csk PE=1 SV=2	32.166	18	6	7	6	450	50.7	95.3	98.5	100.9	122.6	101.2	99.7	99.7
Q8K1J6	CCA tRNA nucleotidyltransferase 1, mitochondrial OS=Mus musculus OX=10090 GN=Trnt1 PE=1 SV=1	32.161	15	8	9	8	434	49.9	108.2	105.6	109.7	99.2	90.5	92.1	94
Q3TKY6	Spliceosome-associated protein CWC27 homolog OS=Mus musculus OX=10090 GN=Cwc27 PE=1 SV=1	32.157	9	4	4	4	469	53.5	103.1	103.1	104	95.9	105.5	99.5	100
P62309	Small nuclear ribonucleoprotein G OS=Mus musculus OX=10090 GN=Snrpg PE=1 SV=1	32.142	67	4	11	4	76	8.5	92.4	95.1	94.6	117.5	100	99.3	99.5
Q8BHG1	Nardilysin OS=Mus musculus OX=10090 GN=Nrdc PE=1 SV=1	32.128	6	5	7	5	1161	132.8	117.7	96.8	116.7	93.8	99.3	96.8	96.4
Q9QUI0	Transforming protein RhoA OS=Mus musculus OX=10090 GN=Rhoa PE=1 SV=1	32.109	27	6	11	4	193	21.8	90.5	109	93.1	108.3	108.4	106.7	111.4
Q3ULJ0	Glycerol-3-phosphate dehydrogenase 1-like protein OS=Mus musculus OX=10090 GN=Gpd1l PE=1 SV=2	32.082	25	7	12	7	351	38.2	95.3	101.7	104.4	105	95.1	94.4	97.1
Q91W97	Hexokinase HKDC1 OS=Mus musculus OX=10090 GN=Hkdc1 PE=2 SV=1	32.078	8	9	11	5	915	102.2	88.6	75.3	101.1	59.1	64.1	64.7	57.5
P18654	Ribosomal protein S6 kinase alpha-3 OS=Mus musculus OX=10090 GN=Rps6ka3 PE=1 SV=2	32.056	13	8	8	5	740	83.6	99.2	107.8	99.8	99.8	98.4	102.9	101.7
Q62186	Translocon-associated protein subunit delta OS=Mus musculus OX=10090 GN=Ssr4 PE=1 SV=1	32.054	23	3	11	3	172	18.9	95.7	95.1	96.2	105.2	108	108.6	104.7
Q8C0J6	Ankyrin repeat domain-containing protein SOWAHC OS=Mus musculus OX=10090 GN=Sowahc PE=1 SV=2	32.042	9	4	5	4	512	54.9	90.2	100.4	99.7	114.4	97.7	100.2	101.8
Q7M759	Alpha/beta hydrolase domain-containing protein 17B OS=Mus musculus OX=10090 GN=Abhd17b PE=1 SV=1	32.03	30	5	5	5	288	32.2	92.5	100.3	102.1	98.1	100.1	103.2	101.1
Q9CXJ1	Probable glutamate--tRNA ligase, mitochondrial OS=Mus musculus OX=10090 GN=Ears2 PE=1 SV=1	32.022	19	7	7	6	523	58.3	99.8	95.8	105.3	101.2	92.4	99.7	101.8
Q8BP56	Protein-glucosylgalactosylhydroxylysine glucosidase OS=Mus musculus OX=10090 GN=Pgghg PE=1 SV=1	31.948	10	5	6	5	690	76.4	95.1	97.9	102.3	101.6	96.1	98.7	93.1
Q6PAM1	Alpha-taxilin OS=Mus musculus OX=10090 GN=Txlna PE=1 SV=1	31.937	15	7	8	7	554	62.3	111.8	101.2	94.4	99.8	105	108.1	104.5
Q9CXF4	TBC1 domain family member 15 OS=Mus musculus OX=10090 GN=Tbc1d15 PE=1 SV=1	31.93	10	6	7	6	671	76.5	101.5	100.8	107.8	98	89.5	97.4	100.1
Q9D1E6	Tubulin-folding cofactor B OS=Mus musculus OX=10090 GN=Tbcb PE=1 SV=2	31.861	20	6	8	6	244	27.4	117.8	105.9	114.3	93.1	93.3	96.1	93.6
Q01339	Beta-2-glycoprotein 1 OS=Mus musculus OX=10090 GN=Apoh PE=1 SV=1	31.834	17	5	7	5	345	38.6	101.5	99.9	96.6	111.4	114.5	96.9	93.9
Q6PA06	Atlastin-2 OS=Mus musculus OX=10090 GN=Atl2 PE=1 SV=1	31.833	10	6	9	6	583	66.2	115.3	87.2	94.9	76.2	106.9	101.1	108.6
Q62448	Eukaryotic translation initiation factor 4 gamma 2 OS=Mus musculus OX=10090 GN=Eif4g2 PE=1 SV=2	31.825	9	6	8	6	906	102	97	93.6	98.5	102.2	97.8	97.9	96.5
Q9CQL5	39S ribosomal protein L18, mitochondrial OS=Mus musculus OX=10090 GN=Mrpl18 PE=1 SV=1	31.806	33	6	6	6	180	20.7	97	101.6	96.4	121.1	95.2	96.6	102.7
Q61103	Zinc finger protein ubi-d4 OS=Mus musculus OX=10090 GN=Dpf2 PE=1 SV=1	31.756	21	8	9	8	391	44.2	99	93.4	103.4	102.4	105	114.2	108.1
Q9QZZ6	Dermatopontin OS=Mus musculus OX=10090 GN=Dpt PE=1 SV=1	31.754	28	5	6	5	201	24	94.4	96.2	93.4	102.3	103.4	94.9	89.7
Q9WTX6	Cullin-1 OS=Mus musculus OX=10090 GN=Cul1 PE=1 SV=1	31.753	6	6	6	6	776	89.6	104.4	105	106.2	113.2	97	95.9	93.6
Q8CCB4	Vacuolar protein sorting-associated protein 53 homolog OS=Mus musculus OX=10090 GN=Vps53 PE=1 SV=1	31.743	8	8	9	8	832	94.4	93.6	98.4	98.4	114.3	102.2	100.4	104.9
Q8C570	mRNA export factor OS=Mus musculus OX=10090 GN=Rae1 PE=1 SV=1	31.717	23	4	4	4	368	40.9	103.6	95.6	94.8	97.3	107.8	102	100.9
O09174	Alpha-methylacyl-CoA racemase OS=Mus musculus OX=10090 GN=Amacr PE=1 SV=4	31.665	20	5	5	5	381	41.7	99.4	108.9	93.1	86.9	105.9	108.7	104.5
Q9Z0H3	SWI/SNF-related matrix-associated actin-dependent regulator of chromatin subfamily B member 1 OS=Mus musculus OX=10090 GN=Smarcb1 PE=1 SV=1	31.63	25	5	5	5	385	44.1	97.7	91	95.6	100.3	106.2	102.5	100.2
Q8BMZ5	tRNA-splicing endonuclease subunit Sen34 OS=Mus musculus OX=10090 GN=Tsen34 PE=2 SV=2	31.613	26	6	7	6	316	34.2	92.5	98.5	105.2	97.9	109.9	100.8	116.8
Q9QZ06	Toll-interacting protein OS=Mus musculus OX=10090 GN=Tollip PE=1 SV=1	31.611	27	4	7	4	274	30.3	99.3	96.6	102.3	96	92.7	93.9	94.5
Q7TPD0	Integrator complex subunit 3 OS=Mus musculus OX=10090 GN=Ints3 PE=1 SV=2	31.575	6	4	5	4	1041	117.9	88.1	92.9	95.4	119.8	105.6	104.2	114.4
Q6A065	Centrosomal protein of 170 kDa OS=Mus musculus OX=10090 GN=Cep170 PE=1 SV=2	31.573	3	4	6	4	1588	174.9	105.2	104.3	94.6	96.1	99.5	97.9	99.9
O88384	Vesicle transport through interaction with t-SNAREs homolog 1B OS=Mus musculus OX=10090 GN=Vti1b PE=1 SV=1	31.569	32	6	8	6	232	26.7	103.8	98.2	99.4	93.7	96	98.3	93.4
P23591	GDP-L-fucose synthase OS=Mus musculus OX=10090 GN=Gfus PE=1 SV=3	31.56	21	6	9	6	321	35.9	96.5	102.8	113.3	101.4	91.3	101	99
Q9D7A8	Armadillo repeat-containing protein 1 OS=Mus musculus OX=10090 GN=Armc1 PE=1 SV=1	31.546	32	5	6	5	282	31.2	98.7	104.3	96.5	90.7	108.3	102.1	103.3
Q9CR61	NADH dehydrogenase [ubiquinone] 1 beta subcomplex subunit 7 OS=Mus musculus OX=10090 GN=Ndufb7 PE=1 SV=3	31.524	32	3	14	3	137	16.3	94.8	104.8	91.9	96.2	100.8	106.4	103.4
Q7TNC4	Putative RNA-binding protein Luc7-like 2 OS=Mus musculus OX=10090 GN=Luc7l2 PE=1 SV=1	31.514	15	6	9	6	392	46.6	96.8	91.6	108.6	97.2	97.7	104.7	102
Q99N80	Synaptotagmin-like protein 1 OS=Mus musculus OX=10090 GN=Sytl1 PE=1 SV=2	31.507	16	6	6	6	567	62.3	88.3	96.8	97.9	103	110.1	106.9	109.2
Q3UPH1	Protein PRRC1 OS=Mus musculus OX=10090 GN=Prrc1 PE=1 SV=1	31.486	15	4	10	4	443	46.3	92.7	102.5	97.6	102	111.6	108.3	103.7
Q689Z5	Protein strawberry notch homolog 1 OS=Mus musculus OX=10090 GN=Sbno1 PE=1 SV=2	31.472	6	5	6	4	1390	153.6	97.9	100.4	96.7	104.4	100.9	103.7	97.3
Q9DCS2	Methyltransferase-like 26 OS=Mus musculus OX=10090 GN=Mettl26 PE=1 SV=1	31.468	18	3	3	3	204	22.7	85	103.4	101.5	99	111.5	111	99.8
P13439	Uridine 5'-monophosphate synthase OS=Mus musculus OX=10090 GN=Umps PE=1 SV=3	31.448	14	8	8	8	481	52.3	106.4	108.8	102.1	107.9	97.9	100.6	101.5
Q6P2K6	Serine/threonine-protein phosphatase 4 regulatory subunit 3A OS=Mus musculus OX=10090 GN=Ppp4r3a PE=1 SV=1	31.445	6	4	4	4	820	93.8	103.9	98.9	108.6	97.3	100.9	93.3	98.4
O09106	Histone deacetylase 1 OS=Mus musculus OX=10090 GN=Hdac1 PE=1 SV=1	31.437	13	4	5	2	482	55	107.3	92.8	102.3	100	99.5	101.4	94.9
Q8BY87	Ubiquitin carboxyl-terminal hydrolase 47 OS=Mus musculus OX=10090 GN=Usp47 PE=1 SV=2	31.372	6	7	7	7	1376	157.4	105.2	101.5	108.5	99	95.6	103.7	98
P08003	Protein disulfide-isomerase A4 OS=Mus musculus OX=10090 GN=Pdia4 PE=1 SV=3	31.359	9	7	14	7	638	71.9	112.3	101.7	114.1	90.5	90.4	93.2	95.9
Q8BLF1	Neutral cholesterol ester hydrolase 1 OS=Mus musculus OX=10090 GN=Nceh1 PE=1 SV=1	31.317	20	4	5	4	408	45.7	110.8	94.8	101.1	83.7	86.9	86.9	79.4
Q80V03	Uncharacterized aarF domain-containing protein kinase 5 OS=Mus musculus OX=10090 GN=Adck5 PE=2 SV=2	31.286	11	5	5	5	582	66.6	108.4	88.4	89.1	84.1	81	80.6	91.5
P25799	Nuclear factor NF-kappa-B p105 subunit OS=Mus musculus OX=10090 GN=Nfkb1 PE=1 SV=2	31.281	7	4	4	4	971	105.5	107.2	94.6	102.4	96.8	103.4	105.9	99.9
Q3TCN2	Putative phospholipase B-like 2 OS=Mus musculus OX=10090 GN=Plbd2 PE=1 SV=2	31.24	12	7	7	7	594	66.2	96.7	104.8	98.4	100.4	99.4	101.2	100.2
Q812F8	Alpha-1,3-mannosyl-glycoprotein 4-beta-N-acetylglucosaminyltransferase B OS=Mus musculus OX=10090 GN=Mgat4b PE=2 SV=1	31.228	8	4	5	4	548	63.3	92.1	100.7	97.8	101.9	98.9	91.7	100.3
O35309	N-myc-interactor OS=Mus musculus OX=10090 GN=Nmi PE=1 SV=1	31.204	18	3	6	3	314	35.2	95	99.5	99.1	97.5	111	111.5	108
P09036	Serine protease inhibitor Kazal-type 1 OS=Mus musculus OX=10090 GN=Spink1 PE=1 SV=1	31.174	56	4	7	4	80	8.5	67.9	133	88.1	171.3	98.8	110.8	127.9
Q9Z1M8	Protein Red OS=Mus musculus OX=10090 GN=Ik PE=1 SV=2	31.124	12	5	7	5	557	65.6	95.4	95.2	100.1	98.5	106.2	108.1	103.9
Q6PE01	U5 small nuclear ribonucleoprotein 40 kDa protein OS=Mus musculus OX=10090 GN=Snrnp40 PE=1 SV=1	31.117	17	4	5	4	358	39.3	94.7	93.3	94.2	88.7	109.3	99.5	97.8
Q9JLJ2	4-trimethylaminobutyraldehyde dehydrogenase OS=Mus musculus OX=10090 GN=Aldh9a1 PE=1 SV=1	31.099	16	6	9	6	494	53.5	103.9	106.5	103.4	94.6	100	98.6	95.3
P46735	Unconventional myosin-Ib OS=Mus musculus OX=10090 GN=Myo1b PE=1 SV=3	31.06	7	8	8	6	1107	128.5	93.5	94.3	93.8	113.1	98	105.3	107.4
Q9JJA2	Conserved oligomeric Golgi complex subunit 8 OS=Mus musculus OX=10090 GN=Cog8 PE=1 SV=3	31.052	12	9	9	9	640	71.6	76.6	94.2	98.7	100.7	112.8	130.6	106.6
Q8BWU5	Probable tRNA N6-adenosine threonylcarbamoyltransferase OS=Mus musculus OX=10090 GN=Osgep PE=1 SV=2	31.027	21	6	6	6	335	36.3	97.5	96.3	97.5	93.6	95.1	96.1	88.6
Q791V5	Mitochondrial carrier homolog 2 OS=Mus musculus OX=10090 GN=Mtch2 PE=1 SV=1	31.024	25	6	9	6	303	33.5	97.2	95.2	94	100.8	94.9	90.9	102.6
Q921X9	Protein disulfide-isomerase A5 OS=Mus musculus OX=10090 GN=Pdia5 PE=1 SV=1	31.001	9	4	5	4	517	59.2	88.6	102.8	97.1	90.8	93.2	97.8	103.8
P52624	Uridine phosphorylase 1 OS=Mus musculus OX=10090 GN=Upp1 PE=1 SV=2	30.993	16	4	4	4	311	34.1	94.8	101.6	95.6	108.5	104.5	150.4	136.3
Q80US4	Actin-related protein 5 OS=Mus musculus OX=10090 GN=Actr5 PE=1 SV=3	30.957	9	4	4	4	605	67.8	87.1	103.6	88.4	99.8	111.9	108.2	111.7
O08573	Galectin-9 OS=Mus musculus OX=10090 GN=Lgals9 PE=1 SV=1	30.933	23	6	8	6	353	40	112.1	96.2	107.5	85.7	100.2	109.3	96.8
Q69Z37	Sterile alpha motif domain-containing protein 9-like OS=Mus musculus OX=10090 GN=Samd9l PE=1 SV=2	30.93	6	8	8	8	1561	180.1	100.3	98.9	101.2	96.3	96.9	103.7	98.6
Q80U63	Mitofusin-2 OS=Mus musculus OX=10090 GN=Mfn2 PE=1 SV=3	30.919	8	6	6	6	757	86.1	96.9	89	93	92	107.4	105.9	112.2
P70704	Phospholipid-transporting ATPase IA OS=Mus musculus OX=10090 GN=Atp8a1 PE=1 SV=2	30.918	6	7	7	6	1164	131.3	92.4	102.8	86.4	102.9	116.5	104.8	112.2
O88322	Nidogen-2 OS=Mus musculus OX=10090 GN=Nid2 PE=1 SV=2	30.903	7	7	8	7	1403	153.8	112	100.3	105.8	103.7	94.6	99.1	86.8
Q8VCR7	Protein ABHD14B OS=Mus musculus OX=10090 GN=Abhd14b PE=1 SV=1	30.872	30	6	11	6	210	22.4	95.9	106	105.3	107.1	92.4	93.5	93.2
Q8K0E8	Fibrinogen beta chain OS=Mus musculus OX=10090 GN=Fgb PE=1 SV=1	30.846	16	8	9	8	481	54.7	125.6	166.6	84.8	72.5	107.4	113.8	115.4
Q9CX86	Heterogeneous nuclear ribonucleoprotein A0 OS=Mus musculus OX=10090 GN=Hnrnpa0 PE=1 SV=1	30.807	16	4	8	4	305	30.5	102.2	97.3	88	101.1	113.2	120.5	119.7
P28659	CUGBP Elav-like family member 1 OS=Mus musculus OX=10090 GN=Celf1 PE=1 SV=2	30.801	13	7	7	4	486	52.1	109.7	104.4	103.8	91.7	100.2	105.7	108.4
O70589	Peripheral plasma membrane protein CASK OS=Mus musculus OX=10090 GN=Cask PE=1 SV=2	30.8	8	7	7	7	926	105	92.7	99.6	98.7	105.7	105.9	90.8	109
Q61712	DnaJ homolog subfamily C member 1 OS=Mus musculus OX=10090 GN=Dnajc1 PE=1 SV=1	30.783	7	4	5	4	552	63.8	99.1	100.5	97.2	94	94.6	95.3	94.6
Q9CSH3	Exosome complex exonuclease RRP44 OS=Mus musculus OX=10090 GN=Dis3 PE=1 SV=4	30.764	8	5	5	5	958	108.8	99.8	105	103.4	103.1	101.9	100.5	106.1
Q91WM3	U3 small nucleolar RNA-interacting protein 2 OS=Mus musculus OX=10090 GN=Rrp9 PE=1 SV=1	30.74	17	7	7	7	475	52.1	97.6	105.5	95.4	105.2	119.8	99.6	109.1
P47857	ATP-dependent 6-phosphofructokinase, muscle type OS=Mus musculus OX=10090 GN=Pfkm PE=1 SV=3	30.73	12	6	8	3	780	85.2	102.1	106.7	95.2	101.9	102.9	97.4	94.7
Q9DBS1	Transmembrane protein 43 OS=Mus musculus OX=10090 GN=Tmem43 PE=1 SV=1	30.712	18	5	6	5	400	44.8	89.1	92.3	100.7	97	111	114.6	103.7
O88939	Zinc finger and BTB domain-containing protein 7A OS=Mus musculus OX=10090 GN=Zbtb7a PE=1 SV=2	30.702	11	4	4	4	569	60.2	91.9	95.7	100.3	105.3	101.9	117.7	103.3
Q9Z2N8	Actin-like protein 6A OS=Mus musculus OX=10090 GN=Actl6a PE=1 SV=2	30.698	9	4	5	4	429	47.4	99.8	90.7	99.2	103	107.9	108.6	103
O35250	Exocyst complex component 7 OS=Mus musculus OX=10090 GN=Exoc7 PE=1 SV=2	30.672	11	6	7	6	697	79.9	94.8	100.8	97.9	104	108.8	106.8	103.2
Q9D620	Rab11 family-interacting protein 1 OS=Mus musculus OX=10090 GN=Rab11fip1 PE=1 SV=2	30.667	12	5	6	5	645	70.6	93.3	95.7	97.6	107.5	99.8	101.8	100.4
Q5PR69	Capping protein-inhibiting regulator of actin dynamics OS=Mus musculus OX=10090 GN=Cracd PE=1 SV=3	30.665	6	6	6	6	1207	132.2	98.7	94.1	108.9	99.5	92.9	98	95.9
Q8VDS8	Syntaxin-18 OS=Mus musculus OX=10090 GN=Stx18 PE=1 SV=2	30.662	19	5	6	5	334	38.4	97.5	98.8	91.7	98.9	107.2	108.5	107.8
Q8K0G5	EARP and GARP complex-interacting protein 1 OS=Mus musculus OX=10090 GN=Eipr1 PE=1 SV=2	30.659	15	4	4	4	386	43.1	90.3	105.9	97.8	99.8	98.9	95.1	109.7
B9EKI3	TATA element modulatory factor OS=Mus musculus OX=10090 GN=Tmf1 PE=1 SV=2	30.656	6	6	6	6	1091	121.7	103.9	93.8	95.4	81.5	102.4	101.1	101.8
Q8K0D5	Elongation factor G, mitochondrial OS=Mus musculus OX=10090 GN=Gfm1 PE=1 SV=1	30.648	7	7	8	7	751	83.5	111.2	111.9	101.7	83	97.6	103.6	105
P61620	Protein transport protein Sec61 subunit alpha isoform 1 OS=Mus musculus OX=10090 GN=Sec61a1 PE=1 SV=2	30.634	11	5	11	5	476	52.2	101.5	102.2	95.9	92	100.5	95.4	105.1
Q8CB12	Gasdermin-C3 OS=Mus musculus OX=10090 GN=Gsdmc3 PE=2 SV=2	30.626	12	6	7	3	480	54.2	86.1	97.9	96.5	77.9	89.8	83.3	91.6
Q922H2	[Pyruvate dehydrogenase (acetyl-transferring)] kinase isozyme 3, mitochondrial OS=Mus musculus OX=10090 GN=Pdk3 PE=1 SV=1	30.619	18	6	6	6	415	47.9	103.1	100.8	108.9	100.3	92.1	92.5	102.4
Q62148	Retinal dehydrogenase 2 OS=Mus musculus OX=10090 GN=Aldh1a2 PE=1 SV=2	30.601	12	9	16	4	518	56.6	100.7	94.7	105.8	110.3	93.8	99.1	90.2
Q8VDP3	[F-actin]-monooxygenase MICAL1 OS=Mus musculus OX=10090 GN=Mical1 PE=1 SV=1	30.594	8	9	10	9	1048	116.7	97.4	101.6	95	109.7	106.4	104.9	103.3
P63024	Vesicle-associated membrane protein 3 OS=Mus musculus OX=10090 GN=Vamp3 PE=1 SV=1	30.586	23	3	6	2	103	11.5	103.4	104.4	101.6	88.3	102.5	102.5	97.6
P20108	Thioredoxin-dependent peroxide reductase, mitochondrial OS=Mus musculus OX=10090 GN=Prdx3 PE=1 SV=1	30.535	14	4	22	4	257	28.1	102.9	108.5	101.6	90.3	92.4	100.6	98.3
Q8VDI9	Alpha-1,2-mannosyltransferase ALG9 OS=Mus musculus OX=10090 GN=Alg9 PE=2 SV=1	30.524	7	4	7	4	611	69.5	104	98.2	100.3	93.7	96.5	100.6	102
Q8R3V5	Endophilin-B2 OS=Mus musculus OX=10090 GN=Sh3glb2 PE=1 SV=2	30.506	23	7	8	7	400	44.5	94.1	94.4	98.2	110.7	99.2	95.9	96.5
Q62383	Transcription elongation factor SPT6 OS=Mus musculus OX=10090 GN=Supt6h PE=1 SV=2	30.478	4	6	8	6	1726	199	100	98.5	100.8	101	100.3	101.6	102.9
Q61581	Insulin-like growth factor-binding protein 7 OS=Mus musculus OX=10090 GN=Igfbp7 PE=1 SV=3	30.477	20	6	6	6	281	29	121.1	107.8	95.6	102.2	112.9	109.5	109.8
Q9D6Y9	1,4-alpha-glucan-branching enzyme OS=Mus musculus OX=10090 GN=Gbe1 PE=1 SV=1	30.462	11	7	8	7	702	80.3	102.2	99.1	104.7	100.6	92.4	93.4	95.2
Q9Z2I9	Succinate--CoA ligase [ADP-forming] subunit beta, mitochondrial OS=Mus musculus OX=10090 GN=Sucla2 PE=1 SV=2	30.46	14	6	10	6	463	50.1	97.7	103.5	101.8	95.7	91.8	101.8	97.6
Q99KG5	Lipolysis-stimulated lipoprotein receptor OS=Mus musculus OX=10090 GN=Lsr PE=1 SV=1	30.45	12	6	8	6	594	66.1	91.7	105.3	90.3	99.8	117.1	97.5	119.5
P47963	60S ribosomal protein L13 OS=Mus musculus OX=10090 GN=Rpl13 PE=1 SV=3	30.441	25	6	15	6	211	24.3	75.8	132.7	109	111.5	94.8	112.4	95.7
P16125	L-lactate dehydrogenase B chain OS=Mus musculus OX=10090 GN=Ldhb PE=1 SV=2	30.425	16	5	7	2	334	36.5	101.8	97.2	99.1	92.4	89.5	95.8	84.4
Q62376	U1 small nuclear ribonucleoprotein 70 kDa OS=Mus musculus OX=10090 GN=Snrnp70 PE=1 SV=2	30.42	18	9	11	9	448	52	101.9	97.2	112.1	102	100.7	103.1	95.6
Q3UM29	Conserved oligomeric Golgi complex subunit 7 OS=Mus musculus OX=10090 GN=Cog7 PE=1 SV=1	30.403	10	6	6	6	770	86	92.8	91.7	92.5	110.1	104.4	105	115.5
Q8R180	ERO1-like protein alpha OS=Mus musculus OX=10090 GN=Ero1a PE=1 SV=2	30.389	16	7	9	7	464	54.1	121.6	100.5	105.9	98	93.9	91.8	102.5
Q9R0P9	Ubiquitin carboxyl-terminal hydrolase isozyme L1 OS=Mus musculus OX=10090 GN=Uchl1 PE=1 SV=1	30.389	33	4	7	4	223	24.8	112.4	97.4	102.6	87.9	74.8	75.8	76.5
Q6A028	Switch-associated protein 70 OS=Mus musculus OX=10090 GN=Swap70 PE=1 SV=2	30.379	12	6	6	6	585	69	98	97.9	111.3	103.2	97.4	91.9	100.3
Q3UMR5	Calcium uniporter protein, mitochondrial OS=Mus musculus OX=10090 GN=Mcu PE=1 SV=2	30.374	17	7	13	7	350	39.7	98.9	92.5	98.9	95.8	93.2	94.7	104.8
P47941	Crk-like protein OS=Mus musculus OX=10090 GN=Crkl PE=1 SV=2	30.363	18	5	7	5	303	33.8	100.2	104.4	99.3	101.8	103.3	101.9	103.2
Q9ESU6	Bromodomain-containing protein 4 OS=Mus musculus OX=10090 GN=Brd4 PE=1 SV=2	30.363	3	4	5	3	1400	155.8	106	93.9	109.5	98.6	104.5	96.2	101.4
Q9D5J6	Sedoheptulokinase OS=Mus musculus OX=10090 GN=Shpk PE=1 SV=1	30.341	16	6	6	6	476	51.3	101.8	102.1	112.8	97.5	94.9	104.6	97.5
Q91YP3	Deoxyribose-phosphate aldolase OS=Mus musculus OX=10090 GN=Dera PE=1 SV=1	30.325	16	6	8	6	318	35	107.2	106.6	114.4	98.2	96	95.7	100.6
Q99MR3	Solute carrier family 12 member 9 OS=Mus musculus OX=10090 GN=Slc12a9 PE=1 SV=2	30.305	11	7	8	7	914	96.3	98.8	99.5	100.4	94.2	102.1	107.3	104.9
O88343	Electrogenic sodium bicarbonate cotransporter 1 OS=Mus musculus OX=10090 GN=Slc4a4 PE=1 SV=2	30.248	7	7	7	7	1079	121.4	101.8	88.4	100.5	91.5	88.5	84	93.3
Q8VDC0	Probable leucine--tRNA ligase, mitochondrial OS=Mus musculus OX=10090 GN=Lars2 PE=1 SV=1	30.219	8	6	9	6	902	101.4	103.7	104.9	112.4	87.8	91.5	103.2	103.8
P62075	Mitochondrial import inner membrane translocase subunit Tim13 OS=Mus musculus OX=10090 GN=Timm13 PE=1 SV=1	30.181	34	3	9	3	95	10.5	98.4	104	99.6	100.4	102.2	93.7	98.5
P39098	Mannosyl-oligosaccharide 1,2-alpha-mannosidase IB OS=Mus musculus OX=10090 GN=Man1a2 PE=1 SV=1	30.175	10	6	7	6	641	72.8	108	100.1	98.1	99.6	100.6	90.4	114.3
Q921K8	TRPM8 channel-associated factor 2 OS=Mus musculus OX=10090 GN=Tcaf2 PE=1 SV=1	30.168	8	5	5	5	919	101.5	104.1	107.3	105.6	96.5	96.3	91.6	97.5
Q9EPB4	Apoptosis-associated speck-like protein containing a CARD OS=Mus musculus OX=10090 GN=Pycard PE=1 SV=1	30.161	27	3	7	3	193	21.4	105.7	88.4	111.1	92.2	85.7	82.6	86.6
Q9JKB3	Y-box-binding protein 3 OS=Mus musculus OX=10090 GN=Ybx3 PE=1 SV=2	30.133	16	4	7	4	361	38.8	100.2	97	97.3	103.8	100.1	103.7	94.2
Q9R0P6	Signal peptidase complex catalytic subunit SEC11A OS=Mus musculus OX=10090 GN=Sec11a PE=1 SV=1	30.086	23	4	10	4	179	20.6	94.2	100.9	98	98.5	102.2	103.6	115.6
Q9QZ08	N-acetyl-D-glucosamine kinase OS=Mus musculus OX=10090 GN=Nagk PE=1 SV=3	30.079	16	5	6	5	343	37.2	106	105.7	107.9	99	97.6	96.9	102.3
Q9D142	Uridine diphosphate glucose pyrophosphatase NUDT14 OS=Mus musculus OX=10090 GN=Nudt14 PE=1 SV=1	30.066	22	4	5	4	222	24.4	95.3	103.6	111.4	108.2	90.1	89.1	93.5
Q80UY2	E3 ubiquitin-protein ligase KCMF1 OS=Mus musculus OX=10090 GN=Kcmf1 PE=1 SV=1	30.049	13	5	9	5	381	41.8	98.5	93.4	107.9	97.6	100	103.2	103.1
Q9DC28	Casein kinase I isoform delta OS=Mus musculus OX=10090 GN=Csnk1d PE=1 SV=2	30.044	14	6	7	5	415	47.3	99.2	101.2	99.1	90.4	101.9	106.6	104.7
Q9Z315	U4/U6.U5 tri-snRNP-associated protein 1 OS=Mus musculus OX=10090 GN=Sart1 PE=1 SV=1	30.04	9	6	7	6	806	90.8	94.8	92.9	97.7	105.5	111.1	109.2	106.3
Q8R326	Paraspeckle component 1 OS=Mus musculus OX=10090 GN=Pspc1 PE=1 SV=1	29.993	10	7	9	6	523	58.7	105.6	98.1	101.3	101.7	102.8	98.4	97.9
Q5U3K5	Rab-like protein 6 OS=Mus musculus OX=10090 GN=Rabl6 PE=1 SV=2	29.99	12	6	8	6	725	79.8	97.3	101.8	103.4	104	97.6	99.7	95.7
Q9D8E6	60S ribosomal protein L4 OS=Mus musculus OX=10090 GN=Rpl4 PE=1 SV=3	29.984	12	4	10	4	419	47.1	77.6	134.9	111.3	115.1	86.8	112.7	103.9
P97471	Mothers against decapentaplegic homolog 4 OS=Mus musculus OX=10090 GN=Smad4 PE=1 SV=2	29.958	11	6	9	6	551	60.3	98.4	103.9	105.4	108.3	104.1	104.1	109.9
Q9JJQ0	GPI mannosyltransferase 3 OS=Mus musculus OX=10090 GN=Pigb PE=2 SV=2	29.906	9	4	6	4	542	63.1	101.4	94.1	107.7	95.3	93.9	94.6	95.2
O88839	Disintegrin and metalloproteinase domain-containing protein 15 OS=Mus musculus OX=10090 GN=Adam15 PE=1 SV=2	29.89	11	6	6	6	864	92.6	87.1	101.7	93.8	100.7	115.4	110.3	110.7
Q8BIG7	Catechol O-methyltransferase domain-containing protein 1 OS=Mus musculus OX=10090 GN=Comtd1 PE=1 SV=1	29.888	31	5	9	5	262	28.9	96.2	105.4	96.7	100.7	107	105.9	113.7
Q3UJD6	Ubiquitin carboxyl-terminal hydrolase 19 OS=Mus musculus OX=10090 GN=Usp19 PE=1 SV=1	29.87	5	6	6	6	1360	150.5	101.9	102.4	99.8	103.3	105.7	102.4	104.6
Q6ZWM4	U6 snRNA-associated Sm-like protein LSm8 OS=Mus musculus OX=10090 GN=Lsm8 PE=1 SV=3	29.804	72	4	5	4	96	10.4	90.7	91.9	90.9	89.7	124.6	126.8	84
Q9R0Q1	Synaptotagmin-like protein 4 OS=Mus musculus OX=10090 GN=Sytl4 PE=1 SV=1	29.781	10	4	4	4	673	76	89.9	93.3	113.1	97.7	91	100.5	92
P98083	SHC-transforming protein 1 OS=Mus musculus OX=10090 GN=Shc1 PE=1 SV=3	29.774	11	5	8	5	579	62.6	105.8	101.1	105.5	98.2	98.5	99.5	99.4
A2AFS3	Endosome/lysosome-associated apoptosis and autophagy regulator 1 OS=Mus musculus OX=10090 GN=Elapor1 PE=1 SV=1	29.735	6	6	9	6	1009	110.6	84.8	88.1	94.2	103.6	92.9	110.2	103.3
Q99J39	Malonyl-CoA decarboxylase, mitochondrial OS=Mus musculus OX=10090 GN=Mlycd PE=1 SV=1	29.715	16	5	7	5	492	54.7	91.3	102.1	102	98.9	95.6	98.3	95.4
Q8BIP0	Aspartate--tRNA ligase, mitochondrial OS=Mus musculus OX=10090 GN=Dars2 PE=1 SV=1	29.711	12	7	7	7	653	74.1	90.7	107.4	94.5	102.9	99.9	103	114.4
P01644	Ig kappa chain V-V region HP R16.7 OS=Mus musculus OX=10090 PE=1 SV=1	29.71	30	3	8	3	108	11.9	82.9	85.2	96.8	100	109.2	86	133.5
Q6ZQK5	Arf-GAP with coiled-coil, ANK repeat and PH domain-containing protein 2 OS=Mus musculus OX=10090 GN=Acap2 PE=1 SV=2	29.689	8	7	7	7	770	87.2	101.1	94.3	106.2	103.1	99.4	97.3	104.7
O35114	Lysosome membrane protein 2 OS=Mus musculus OX=10090 GN=Scarb2 PE=1 SV=3	29.677	16	6	6	6	478	54	106.1	102.9	97.4	101.5	102	100.3	92.9
Q64442	Sorbitol dehydrogenase OS=Mus musculus OX=10090 GN=Sord PE=1 SV=3	29.65	13	3	4	3	357	38.2	103.5	88.7	120.8	84.4	83.3	72.9	79
Q8BT60	Copine-3 OS=Mus musculus OX=10090 GN=Cpne3 PE=1 SV=2	29.633	13	6	7	6	533	59.5	106.2	98.7	106.8	96.5	94.2	88.7	99.5
Q6ZPS6	Ankyrin repeat and IBR domain-containing protein 1 OS=Mus musculus OX=10090 GN=Ankib1 PE=1 SV=2	29.628	8	6	6	6	1085	121.8	107.1	96.9	102.1	95.8	99.2	106.6	98.7
Q99JR8	SWI/SNF-related matrix-associated actin-dependent regulator of chromatin subfamily D member 2 OS=Mus musculus OX=10090 GN=Smarcd2 PE=1 SV=2	29.626	11	5	5	5	531	59	98.8	102.3	103	97.5	101.7	97.7	109.7
Q6PIP5	NudC domain-containing protein 1 OS=Mus musculus OX=10090 GN=Nudcd1 PE=1 SV=2	29.61	10	4	4	4	582	66.7	102.1	106.5	104.9	106.1	100.1	101	101.2
P63154	Crooked neck-like protein 1 OS=Mus musculus OX=10090 GN=Crnkl1 PE=1 SV=1	29.589	9	6	7	6	690	83.4	95.3	100.6	98.9	96.6	105.9	104.6	105.6
Q9QYF1	Retinol dehydrogenase 11 OS=Mus musculus OX=10090 GN=Rdh11 PE=1 SV=2	29.572	14	4	6	4	316	35.1	95.3	100.5	101.2	100.1	106.7	104.9	113
Q9CWZ3	RNA-binding protein 8A OS=Mus musculus OX=10090 GN=Rbm8a PE=1 SV=4	29.56	21	4	8	4	174	19.9	105.2	107	92	96.9	110.1	109.7	98.5
Q8C0E3	E3 ubiquitin-protein ligase TRIM47 OS=Mus musculus OX=10090 GN=Trim47 PE=1 SV=2	29.548	12	8	8	8	641	69.9	105.9	95	92.7	107.3	103.2	105.5	90.7
Q9ERK4	Exportin-2 OS=Mus musculus OX=10090 GN=Cse1l PE=1 SV=1	29.546	8	6	7	6	971	110.4	108.7	99.3	108.6	104	100.3	97.9	100.4
P53026	60S ribosomal protein L10a OS=Mus musculus OX=10090 GN=Rpl10a PE=1 SV=3	29.54	9	5	10	5	217	24.9	89.8	114.7	96.5	102.1	111.5	108.6	101.2
Q00493	Carboxypeptidase E OS=Mus musculus OX=10090 GN=Cpe PE=1 SV=2	29.535	16	7	7	7	476	53.2	86.4	101.8	90	102	103.9	97.7	111.7
O35682	Myeloid-associated differentiation marker OS=Mus musculus OX=10090 GN=Myadm PE=1 SV=2	29.527	18	4	5	4	320	35.3	99.9	101.8	101.8	98.5	101.3	101.2	98.3
Q9DB26	Phytanoyl-CoA dioxygenase domain-containing protein 1 OS=Mus musculus OX=10090 GN=Phyhd1 PE=1 SV=2	29.522	20	3	4	3	291	32.5	119.6	91.5	114.6	96.3	94.6	88.7	86.5
P01631	Ig kappa chain V-II region 26-10 OS=Mus musculus OX=10090 PE=1 SV=1	29.478	31	3	12	3	113	12.3	83.9	100.9	100	99.3	95.7	115.1	108
Q99LI8	Hepatocyte growth factor-regulated tyrosine kinase substrate OS=Mus musculus OX=10090 GN=Hgs PE=1 SV=2	29.451	10	7	7	7	775	86	103.1	92	121.1	92.8	95.6	100.4	91
P43024	Cytochrome c oxidase subunit 6A1, mitochondrial OS=Mus musculus OX=10090 GN=Cox6a1 PE=1 SV=2	29.446	42	3	8	3	111	12.3	93.4	104.7	93.1	106.7	102.7	107.2	89.7
Q7TN29	Stromal membrane-associated protein 2 OS=Mus musculus OX=10090 GN=Smap2 PE=1 SV=1	29.445	11	4	5	3	428	46.5	102.1	99.1	103.2	105.9	98.4	98	105.2
P97450	ATP synthase-coupling factor 6, mitochondrial OS=Mus musculus OX=10090 GN=Atp5pf PE=1 SV=1	29.433	19	2	2	2	108	12.5	87.6	107.6	84.8	101.7	95.9	89	104.4
Q65Z40	Wings apart-like protein homolog OS=Mus musculus OX=10090 GN=Wapl PE=1 SV=2	29.405	6	4	4	4	1200	134	94.3	97.3	97.1	109.7	105.1	109.1	109.7
Q921M7	CYFIP-related Rac1 interactor B OS=Mus musculus OX=10090 GN=Cyrib PE=1 SV=1	29.404	15	4	7	3	324	36.8	95.8	110.9	100.4	108.1	104.8	109.8	107.5
Q5SUF2	Luc7-like protein 3 OS=Mus musculus OX=10090 GN=Luc7l3 PE=1 SV=1	29.401	10	5	7	5	432	51.4	96.7	101.4	98.6	103.2	99.1	107.2	104.5
P51175	Protoporphyrinogen oxidase OS=Mus musculus OX=10090 GN=Ppox PE=1 SV=1	29.364	18	5	5	5	477	50.8	90	97	93.8	100.4	102.9	101.1	96.9
Q8VE22	28S ribosomal protein S23, mitochondrial OS=Mus musculus OX=10090 GN=Mrps23 PE=1 SV=1	29.359	42	6	8	6	177	20.3	99.6	111.8	99.1	94.2	98	98.1	101.2
O54941	SWI/SNF-related matrix-associated actin-dependent regulator of chromatin subfamily E member 1 OS=Mus musculus OX=10090 GN=Smarce1 PE=1 SV=1	29.357	14	6	7	6	411	46.6	112.6	83.9	110.8	92.7	93.9	91.1	92.1
Q9JMA2	Queuine tRNA-ribosyltransferase catalytic subunit 1 OS=Mus musculus OX=10090 GN=Qtrt1 PE=1 SV=2	29.348	15	3	3	3	403	44.1	104.4	102.8	109.4	102	98.9	92.9	98.1
Q9EQ80	NIF3-like protein 1 OS=Mus musculus OX=10090 GN=Nif3l1 PE=1 SV=4	29.345	18	7	7	7	376	41.7	96.9	105.7	99.5	100.9	99.8	93.8	101.2
Q64152	Transcription factor BTF3 OS=Mus musculus OX=10090 GN=Btf3 PE=1 SV=3	29.325	17	3	10	3	204	22	97.7	98.6	95.9	110.7	106.4	100.8	95.6
Q8BTH8	Casein kinase I isoform gamma-1 OS=Mus musculus OX=10090 GN=Csnk1g1 PE=1 SV=2	29.317	11	5	5	2	459	52.7	105.7	102.4	105.3	93.8	100.9	96.1	96.6
Q78JE5	F-box only protein 22 OS=Mus musculus OX=10090 GN=Fbxo22 PE=1 SV=2	29.299	21	7	7	7	402	44.2	103.1	103.6	102.1	105.7	97.5	96.7	98.2
Q8R4N0	Citramalyl-CoA lyase, mitochondrial OS=Mus musculus OX=10090 GN=Clybl PE=1 SV=2	29.271	23	5	17	5	338	37.5	94.4	102	99.1	92.2	92	93.9	95.7
Q8K268	ATP-binding cassette sub-family F member 3 OS=Mus musculus OX=10090 GN=Abcf3 PE=1 SV=1	29.268	10	6	6	6	709	79.8	111.7	99.4	102.1	91	101.9	107.9	100.7
P84096	Rho-related GTP-binding protein RhoG OS=Mus musculus OX=10090 GN=Rhog PE=1 SV=1	29.256	28	5	7	5	191	21.3	95.4	100.6	93.6	99.6	108.8	117.1	114
Q61249	Immunoglobulin-binding protein 1 OS=Mus musculus OX=10090 GN=Igbp1 PE=1 SV=1	29.214	14	5	5	5	340	38.9	118	102.5	114	92.9	89.3	90.4	94.2
Q9CWS0	N(G),N(G)-dimethylarginine dimethylaminohydrolase 1 OS=Mus musculus OX=10090 GN=Ddah1 PE=1 SV=3	29.194	27	7	9	7	285	31.4	110.7	106.5	119.2	95	91	96.1	87.2
P50427	Steryl-sulfatase OS=Mus musculus OX=10090 GN=Sts PE=1 SV=1	29.186	10	6	6	6	624	66.5	107.8	99.6	95	103.5	105.2	96.7	100.3
E9Q6J5	Biorientation of chromosomes in cell division protein 1-like 1 OS=Mus musculus OX=10090 GN=Bod1l PE=1 SV=1	29.154	3	8	8	8	3032	327.3	94.3	100.1	92.6	103	109.9	100.3	98.5
P20060	Beta-hexosaminidase subunit beta OS=Mus musculus OX=10090 GN=Hexb PE=1 SV=2	29.141	14	7	15	7	536	61.1	76.3	109.9	75.9	130.2	127.4	106.9	129.6
O35593	26S proteasome non-ATPase regulatory subunit 14 OS=Mus musculus OX=10090 GN=Psmd14 PE=1 SV=2	29.126	12	2	7	2	310	34.6	101.2	99.2	97.7	97.7	105.6	105.5	96
Q5FWI3	Cell surface hyaluronidase OS=Mus musculus OX=10090 GN=Cemip2 PE=1 SV=1	29.102	6	10	11	10	1383	153.7	99.9	107.8	88.9	108.7	110.6	99	107.1
Q60960	Importin subunit alpha-5 OS=Mus musculus OX=10090 GN=Kpna1 PE=1 SV=2	29.098	13	5	6	3	538	60.1	113.6	104.4	103.6	106.1	89.8	84.3	90.6
Q9CXW4	60S ribosomal protein L11 OS=Mus musculus OX=10090 GN=Rpl11 PE=1 SV=4	29.088	17	4	6	4	178	20.2	104.5	104.6	96.5	102.5	100.8	113.1	110.8
A2AB59	Rho GTPase-activating protein 27 OS=Mus musculus OX=10090 GN=Arhgap27 PE=1 SV=1	29.081	9	6	6	6	869	97	99.3	100.8	105.1	106.6	91.8	89.7	86.1
Q6PDY2	2-aminoethanethiol dioxygenase OS=Mus musculus OX=10090 GN=Ado PE=1 SV=2	29.063	27	7	10	7	256	28.4	102.9	105.7	103.3	94.4	100.2	101.3	98.6
Q9JMA1	Ubiquitin carboxyl-terminal hydrolase 14 OS=Mus musculus OX=10090 GN=Usp14 PE=1 SV=3	29.042	12	5	8	5	493	56	97.8	103.9	102.7	106.7	99.6	116.3	98.6
Q99PL6	UBX domain-containing protein 6 OS=Mus musculus OX=10090 GN=Ubxn6 PE=1 SV=1	29.04	17	6	6	5	442	49.8	101.3	96.2	107.4	101.5	95.9	98.6	96.1
Q8R151	NFX1-type zinc finger-containing protein 1 OS=Mus musculus OX=10090 GN=Znfx1 PE=1 SV=3	29.037	4	7	7	7	1909	218.7	99.2	98.4	103.3	97.7	104.1	107.8	99.2
Q8VDF2	E3 ubiquitin-protein ligase UHRF1 OS=Mus musculus OX=10090 GN=Uhrf1 PE=1 SV=2	28.994	8	5	5	4	782	88.2	118.5	95.1	86.3	100.5	132.3	102.9	111
Q5DTM8	E3 ubiquitin-protein ligase BRE1A OS=Mus musculus OX=10090 GN=Rnf20 PE=1 SV=2	28.962	7	7	7	6	973	113.5	102.7	97.4	100.9	99.8	100.3	100.9	100.1
Q920B9	FACT complex subunit SPT16 OS=Mus musculus OX=10090 GN=Supt16h PE=1 SV=2	28.954	6	5	6	5	1047	119.7	89.4	94.6	93	174.4	102.8	92.5	96.1
Q8CI32	BAG family molecular chaperone regulator 5 OS=Mus musculus OX=10090 GN=Bag5 PE=1 SV=1	28.926	14	4	5	4	447	50.9	110.8	83.1	113.8	96	108.2	112	103.2
Q0GNC1	Inverted formin-2 OS=Mus musculus OX=10090 GN=Inf2 PE=1 SV=1	28.912	6	7	7	7	1273	138.5	98.3	95.3	97.8	106.4	103.2	113.1	105.9
Q91VJ2	Caveolae-associated protein 3 OS=Mus musculus OX=10090 GN=Cavin3 PE=1 SV=1	28.897	18	6	11	6	260	27.8	95.2	71.4	86.1	113	100.8	73.7	73.3
Q8BP40	Lysophosphatidic acid phosphatase type 6 OS=Mus musculus OX=10090 GN=Acp6 PE=1 SV=1	28.886	19	5	6	5	418	47.6	93.1	103	107.5	110.4	88.5	88.1	89.3
Q8CFQ3	RNA helicase aquarius OS=Mus musculus OX=10090 GN=Aqr PE=1 SV=2	28.884	6	6	6	6	1481	170.2	98.3	98.2	98.1	103.3	107.2	103.8	108.6
[truncated: 4,816 more rows]

## Sheet: Table S2
Table S2. The list of upregulated and downregulated proteins in the AOM-DSS NMN-treated group compared with the AOM-DSS control group.
Accession	Description	Score	Average ratio (AN/A)	p-value
P31725	Protein S100-A9 OS=Mus musculus OX=10090 GN=S100a9 PE=1 SV=3	14.888	1.64294	0.0246759
Q5BLK4	Terminal uridylyltransferase 7 OS=Mus musculus OX=10090 GN=Tut7 PE=1 SV=3	7.537	1.63616	0.00638823
P42225	Signal transducer and activator of transcription 1 OS=Mus musculus OX=10090 GN=Stat1 PE=1 SV=1	35.7	1.55013	0.0247034
P86792	C-C motif chemokine 21b OS=Mus musculus OX=10090 GN=Ccl21b PE=1 SV=1	9.744	1.47819	0.0143254
Q9R233	Tapasin OS=Mus musculus OX=10090 GN=Tapbp PE=1 SV=2	63.576	1.46946	0.0204672
Q9Z103	Activity-dependent neuroprotector homeobox protein OS=Mus musculus OX=10090 GN=Adnp PE=1 SV=2	16.965	1.44087	0.00406972
Q64282	Interferon-induced protein with tetratricopeptide repeats 1 OS=Mus musculus OX=10090 GN=Ifit1 PE=1 SV=2	6.553	1.43837	0.000664753
P55095	Pro-glucagon OS=Mus musculus OX=10090 GN=Gcg PE=1 SV=1	33.497	1.43677	0.0113219
Q8C561	G-protein coupled receptor-associated protein LMBRD2 OS=Mus musculus OX=10090 GN=Lmbrd2 PE=1 SV=1	8.071	1.41014	0.00440055
Q62276	Mediator of RNA polymerase II transcription subunit 22 OS=Mus musculus OX=10090 GN=Med22 PE=1 SV=2	20.029	1.39753	0.00219977
Q8VDD9	PH-interacting protein OS=Mus musculus OX=10090 GN=Phip PE=1 SV=2	16.73	1.39567	0.00752184
Q8BFU2	Histone H2A type 3 OS=Mus musculus OX=10090 GN=H2aw PE=1 SV=3	51.998	1.35593	0.0110758
P01901	H-2 class I histocompatibility antigen, K-B alpha chain OS=Mus musculus OX=10090 GN=H2-K1 PE=1 SV=1	120.675	1.3558	0.0259502
B1AX39	Zinc finger CCHC domain-containing protein 7 OS=Mus musculus OX=10090 GN=Zcchc7 PE=2 SV=1	8.528	1.35363	0.00470688
P36371	Antigen peptide transporter 2 OS=Mus musculus OX=10090 GN=Tap2 PE=1 SV=1	16.309	1.34441	0.0138019
Q8R088	Golgi phosphoprotein 3-like OS=Mus musculus OX=10090 GN=Golph3l PE=1 SV=1	13.269	1.33698	0.0137458
Q9QY24	Z-DNA-binding protein 1 OS=Mus musculus OX=10090 GN=Zbp1 PE=1 SV=1	6.918	1.3351	0.00865624
O35326	Serine/arginine-rich splicing factor 5 OS=Mus musculus OX=10090 GN=Srsf5 PE=1 SV=2	10.221	1.33333	0.0123249
Q8R2S8	CD177 antigen OS=Mus musculus OX=10090 GN=Cd177 PE=2 SV=1	47.968	1.32458	0.0484355
O35522	Proteasome subunit beta type-9 OS=Mus musculus bactrianus OX=35531 GN=Psmb9 PE=1 SV=1	12.595	1.32091	0.0108064
Q9ER38	Torsin-3A OS=Mus musculus OX=10090 GN=Tor3a PE=1 SV=2	14.151	1.32046	0.00785239
Q8BVK9	Sp110 nuclear body protein OS=Mus musculus OX=10090 GN=Sp110 PE=1 SV=1	10.128	1.31975	0.0216355
Q8BGS7	Choline/ethanolaminephosphotransferase 1 OS=Mus musculus OX=10090 GN=Cept1 PE=1 SV=1	13.036	1.3176	0.00902552
Q60766	Immunity-related GTPase family M protein 1 OS=Mus musculus OX=10090 GN=Irgm1 PE=1 SV=1	17.025	1.31755	0.0430327
Q6S5C2	N-acetylglucosamine-1-phosphotransferase subunit gamma OS=Mus musculus OX=10090 GN=Gnptg PE=1 SV=1	15.682	1.30153	0.0480354
P49710	Hematopoietic lineage cell-specific protein OS=Mus musculus OX=10090 GN=Hcls1 PE=1 SV=2	7.961	1.29225	0.000570373
P01899	H-2 class I histocompatibility antigen, D-B alpha chain OS=Mus musculus OX=10090 GN=H2-D1 PE=1 SV=2	85.988	1.28211	0.0369791
Q8C3X8	Lipase maturation factor 2 OS=Mus musculus OX=10090 GN=Lmf2 PE=1 SV=1	11.099	1.27757	0.0075473
Q6J9G1	Tyrosine-protein kinase STYK1 OS=Mus musculus OX=10090 GN=Styk1 PE=2 SV=2	9.507	1.27613	0.011417
Q91WJ7	SPATS2-like protein OS=Mus musculus OX=10090 GN=Spats2l PE=2 SV=2	10.156	1.27586	0.0329935
Q8VI94	2'-5'-oligoadenylate synthase-like protein 1 OS=Mus musculus OX=10090 GN=Oasl1 PE=2 SV=1	14.018	1.27445	0.000856124
A7L9Z8	Calcium-transporting ATPase type 2C member 2 OS=Mus musculus OX=10090 GN=Atp2c2 PE=1 SV=1	44.351	1.27171	0.0458317
Q91WN1	DnaJ homolog subfamily C member 9 OS=Mus musculus OX=10090 GN=Dnajc9 PE=1 SV=2	16.692	1.2675	0.039
Q9JJA2	Conserved oligomeric Golgi complex subunit 8 OS=Mus musculus OX=10090 GN=Cog8 PE=1 SV=3	31.052	1.26058	0.0415708
O08583	THO complex subunit 4 OS=Mus musculus OX=10090 GN=Alyref PE=1 SV=3	45.452	1.25948	0.0221312
Q91XA2	Golgi membrane protein 1 OS=Mus musculus OX=10090 GN=Golm1 PE=1 SV=2	55.41	1.25947	0.0280983
Q9JM95	Alpha-N-acetylgalactosaminide alpha-2,6-sialyltransferase 6 OS=Mus musculus OX=10090 GN=St6galnac6 PE=1 SV=1	72.225	1.25029	0.0205021
P97868	E3 ubiquitin-protein ligase RBBP6 OS=Mus musculus OX=10090 GN=Rbbp6 PE=1 SV=5	16.615	1.24438	0.0115597
P11928	2'-5'-oligoadenylate synthase 1A OS=Mus musculus OX=10090 GN=Oas1a PE=1 SV=2	40.548	1.24088	0.0331124
O35892	Nuclear autoantigen Sp-100 OS=Mus musculus OX=10090 GN=Sp100 PE=1 SV=2	11.647	1.2401	0.000492958
P28063	Proteasome subunit beta type-8 OS=Mus musculus OX=10090 GN=Psmb8 PE=1 SV=2	41.93	1.23648	0.00174582
P97369	Neutrophil cytosol factor 4 OS=Mus musculus OX=10090 GN=Ncf4 PE=1 SV=2	12.109	1.23601	0.0221409
Q69ZN6	N-acetylglucosamine-1-phosphotransferase subunits alpha/beta OS=Mus musculus OX=10090 GN=Gnptab PE=2 SV=2	5.261	1.23488	0.0273446
Q8CHY6	Transcriptional repressor p66 alpha OS=Mus musculus OX=10090 GN=Gatad2a PE=1 SV=2	42.748	1.229	0.0012242
Q64430	Copper-transporting ATPase 1 OS=Mus musculus OX=10090 GN=Atp7a PE=1 SV=3	28.164	1.22639	0.0199865
Q7TQ95	Endoplasmic reticulum junction formation protein lunapark OS=Mus musculus OX=10090 GN=Lnpk PE=1 SV=1	11.919	1.22609	0.00105511
Q8R2Q8	Bone marrow stromal antigen 2 OS=Mus musculus OX=10090 GN=Bst2 PE=1 SV=1	8.029	1.22291	0.0117329
Q5JCS9	N-acetyllactosaminide beta-1,3-N-acetylglucosaminyltransferase 3 OS=Mus musculus OX=10090 GN=B3gnt3 PE=2 SV=1	60.242	1.21945	0.016321
Q52KI8	Serine/arginine repetitive matrix protein 1 OS=Mus musculus OX=10090 GN=Srrm1 PE=1 SV=2	50.772	1.21939	0.00792048
Q9D0B0	Serine/arginine-rich splicing factor 9 OS=Mus musculus OX=10090 GN=Srsf9 PE=1 SV=1	14.109	1.21885	0.0271204
Q8CH25	SAFB-like transcription modulator OS=Mus musculus OX=10090 GN=Sltm PE=1 SV=1	45.484	1.21731	0.00478433
P19973	Lymphocyte-specific protein 1 OS=Mus musculus OX=10090 GN=Lsp1 PE=1 SV=2	20.313	1.21695	0.00139582
Q91WG8	Bifunctional UDP-N-acetylglucosamine 2-epimerase/N-acetylmannosamine kinase OS=Mus musculus OX=10090 GN=Gne PE=1 SV=1	166.241	1.21648	0.0373424
Q9CX86	Heterogeneous nuclear ribonucleoprotein A0 OS=Mus musculus OX=10090 GN=Hnrnpa0 PE=1 SV=1	30.807	1.21256	0.00477163
Q9D0L4	AarF domain-containing protein kinase 1 OS=Mus musculus OX=10090 GN=Adck1 PE=1 SV=1	11.206	1.20774	0.0134492
Q8BJ05	Zinc finger CCCH domain-containing protein 14 OS=Mus musculus OX=10090 GN=Zc3h14 PE=1 SV=1	18.918	1.20662	8.20987e-06
Q8CCJ3	E3 UFM1-protein ligase 1 OS=Mus musculus OX=10090 GN=Ufl1 PE=1 SV=2	50.332	1.2061	0.00310893
P59383	Leucine-rich repeat neuronal protein 4 OS=Mus musculus OX=10090 GN=Lrrn4 PE=1 SV=2	11.841	1.20591	0.00306682
P19258	Protein Mpv17 OS=Mus musculus OX=10090 GN=Mpv17 PE=1 SV=1	22.085	1.20421	0.0424169
Q4U2R1	E3 ubiquitin-protein ligase HERC2 OS=Mus musculus OX=10090 GN=Herc2 PE=1 SV=3	5.385	1.20171	0.0162474
Q9Z2C5	Myotubularin OS=Mus musculus OX=10090 GN=Mtm1 PE=1 SV=2	40.274	0.828623	0.0469746
O55234	Proteasome subunit beta type-5 OS=Mus musculus OX=10090 GN=Psmb5 PE=1 SV=3	69.408	0.82858	0.0398001
P0C605	cGMP-dependent protein kinase 1 OS=Mus musculus OX=10090 GN=Prkg1 PE=1 SV=1	26.4	0.826584	0.00049286
Q60960	Importin subunit alpha-5 OS=Mus musculus OX=10090 GN=Kpna1 PE=1 SV=2	29.098	0.825189	0.00199861
Q8C1S0	Mediator of RNA polymerase II transcription subunit 19 OS=Mus musculus OX=10090 GN=Med19 PE=1 SV=1	8.395	0.824647	0.0308025
Q99J47	Dehydrogenase/reductase SDR family member 7B OS=Mus musculus OX=10090 GN=Dhrs7b PE=1 SV=1	16.233	0.823568	0.0365403
Q9DCM2	Glutathione S-transferase kappa 1 OS=Mus musculus OX=10090 GN=Gstk1 PE=1 SV=3	27.199	0.821373	0.0457829
P29391	Ferritin light chain 1 OS=Mus musculus OX=10090 GN=Ftl1 PE=1 SV=2	33.453	0.806272	0.0160142
Q9DCG6	Phenazine biosynthesis-like domain-containing protein 1 OS=Mus musculus OX=10090 GN=Pbld1 PE=1 SV=2	33.441	0.805105	0.00696497
P18872	Guanine nucleotide-binding protein G(o) subunit alpha OS=Mus musculus OX=10090 GN=Gnao1 PE=1 SV=3	33.519	0.804185	0.01122
P17183	Gamma-enolase OS=Mus musculus OX=10090 GN=Eno2 PE=1 SV=2	44.939	0.79974	0.0456067
Q9DCH6	AN1-type zinc finger protein 6 OS=Mus musculus OX=10090 GN=Zfand6 PE=1 SV=1	15.623	0.798637	0.0395597
Q8BND5	Sulfhydryl oxidase 1 OS=Mus musculus OX=10090 GN=Qsox1 PE=1 SV=1	27.007	0.79683	0.00533688
Q99K41	EMILIN-1 OS=Mus musculus OX=10090 GN=Emilin1 PE=1 SV=1	103.008	0.795137	0.0103326
P55264	Adenosine kinase OS=Mus musculus OX=10090 GN=Adk PE=1 SV=2	49.483	0.792357	0.0366057
Q8R3C6	Probable RNA-binding protein 19 OS=Mus musculus OX=10090 GN=Rbm19 PE=1 SV=1	7.572	0.78779	0.00325239
O70423	Membrane primary amine oxidase OS=Mus musculus OX=10090 GN=Aoc3 PE=1 SV=3	91.617	0.784334	0.0406124
Q9D7J4	Cytochrome c oxidase assembly protein COX20, mitochondrial OS=Mus musculus OX=10090 GN=Cox20 PE=1 SV=1	21.983	0.783771	0.0209049
Q3UE37	Ubiquitin-conjugating enzyme E2 Z OS=Mus musculus OX=10090 GN=Ube2z PE=1 SV=2	9.238	0.782916	0.0493544
Q8R1G2	Carboxymethylenebutenolidase homolog OS=Mus musculus OX=10090 GN=Cmbl PE=1 SV=1	19.965	0.772079	0.00904898
Q63886	UDP-glucuronosyltransferase 1A1 OS=Mus musculus OX=10090 GN=Ugt1a1 PE=1 SV=2	75.485	0.76772	0.0358205
Q9R0P9	Ubiquitin carboxyl-terminal hydrolase isozyme L1 OS=Mus musculus OX=10090 GN=Uchl1 PE=1 SV=1	30.389	0.756433	0.0170251
Q91YL7	PGAP2-interacting protein OS=Mus musculus OX=10090 GN=Cwh43 PE=1 SV=1	21.479	0.755337	0.0436808
Q9D939	Sulfotransferase 1C2 OS=Mus musculus OX=10090 GN=Sult1c2 PE=1 SV=1	26.813	0.753608	0.0165791
P09528	Ferritin heavy chain OS=Mus musculus OX=10090 GN=Fth1 PE=1 SV=2	22.867	0.751931	0.0191898
Q61559	IgG receptor FcRn large subunit p51 OS=Mus musculus OX=10090 GN=Fcgrt PE=1 SV=1	9.187	0.74587	4.12129e-05
Q8K3K7	1-acyl-sn-glycerol-3-phosphate acyltransferase beta OS=Mus musculus OX=10090 GN=Agpat2 PE=1 SV=1	7.576	0.743559	0.0390836
O70258	Epsilon-sarcoglycan OS=Mus musculus OX=10090 GN=Sgce PE=1 SV=2	11.392	0.730416	0.0166144
O55060	Thiopurine S-methyltransferase OS=Mus musculus OX=10090 GN=Tpmt PE=1 SV=1	11.555	0.718969	0.0175845
Q80TB8	Synaptic vesicle membrane protein VAT-1 homolog-like OS=Mus musculus OX=10090 GN=Vat1l PE=1 SV=2	11.076	0.706855	0.0156438
Q8VCC2	Liver carboxylesterase 1 OS=Mus musculus OX=10090 GN=Ces1 PE=1 SV=1	70.825	0.700952	0.0295925
Q9QWG7	Sulfotransferase 1B1 OS=Mus musculus OX=10090 GN=Sult1b1 PE=1 SV=2	10.814	0.662282	0.0106034
Q8QZR5	Alanine aminotransferase 1 OS=Mus musculus OX=10090 GN=Gpt PE=1 SV=3	42.267	0.658191	0.0249992
Q08857	Platelet glycoprotein 4 OS=Mus musculus OX=10090 GN=Cd36 PE=1 SV=2	8.809	0.601868	0.047417
O08691	Arginase-2, mitochondrial OS=Mus musculus OX=10090 GN=Arg2 PE=1 SV=1	34.459	0.600194	0.0459793

## Sheet: Table S3
Table S3. Binding partners of STAT1 under H2O2 treatment in HCT116-STAT1-OE cells. A total of 1896 DEPs was identified by Protein Discovery 2.1 software.
Accession	Description	Sum PEP Score	Coverage	Peptides	PSMs	Unique Peptides	AAs	MW [kDa]	HCT116-STAT1-OE(S)	HCT116-STAT1-OE+H2O2(SH)	Ratio_SH/S
P07477	Trypsin-1 OS=Homo sapiens OX=9606 GN=PRSS1 PE=1 SV=1	16.311	11.336	2	51	2	247	26.5	5.01655e+08	3.52586e+10	70.2845
P31151	Protein S100-A7 OS=Homo sapiens OX=9606 GN=S100A7 PE=1 SV=4	57.763	43.5644	6	34	5	101	11.5	3.32435e+07	1683099157	50.6295
P06702	Protein S100-A9 OS=Homo sapiens OX=9606 GN=S100A9 PE=1 SV=1	69.889	82.4561	9	63	9	114	13.2	1.53995e+08	7.3039e+09	47.4295
P29508	Serpin B3 OS=Homo sapiens OX=9606 GN=SERPINB3 PE=1 SV=2	147.897	64.6154	23	44	11	390	44.5	1.10032e+07	479401698	43.5693
P47929	Galectin-7 OS=Homo sapiens OX=9606 GN=LGALS7 PE=1 SV=2	37.598	55.1471	6	11	6	136	15.1	2.45311e+07	6.09858e+08	24.8605
Q709F0	Acyl-CoA dehydrogenase family member 11 OS=Homo sapiens OX=9606 GN=ACAD11 PE=1 SV=3	60.294	26.7949	14	27	14	780	87.2	9.61426e+07	2155852688	22.4235
P05109	Protein S100-A8 OS=Homo sapiens OX=9606 GN=S100A8 PE=1 SV=1	39.501	60.2151	8	32	8	93	10.8	1.51735e+08	3.01667e+09	19.8812
O60828	Polyglutamine-binding protein 1 OS=Homo sapiens OX=9606 GN=PQBP1 PE=1 SV=1	10.766	26.4151	3	4	3	265	30.5	2.44599e+06	4.51756e+07	18.4692
Q03001	Dystonin OS=Homo sapiens OX=9606 GN=DST PE=1 SV=4	353.89	14.9538	91	155	87	7570	860.1	98338558	1.79646e+09	18.2681
P08651	Nuclear factor 1 C-type OS=Homo sapiens OX=9606 GN=NFIC PE=1 SV=2	19.875	13.7795	4	10	4	508	55.6	6.08725e+07	1.00253e+09	16.4693
Q02487	Desmocollin-2 OS=Homo sapiens OX=9606 GN=DSC2 PE=1 SV=1	12.141	3.77358	3	5	3	901	99.9	2.06493e+06	2.77142e+07	13.4214
P52565	Rho GDP-dissociation inhibitor 1 OS=Homo sapiens OX=9606 GN=ARHGDIA PE=1 SV=3	11.357	30.8824	3	4	3	204	23.2	2.19857e+06	2.77109e+07	12.604
Q8N4L2	Type 2 phosphatidylinositol 4,5-bisphosphate 4-phosphatase OS=Homo sapiens OX=9606 GN=PIP4P2 PE=1 SV=1	8.916	12.8405	2	3	2	257	28.1	3.05688e+06	3.37412e+07	11.0378
Q16658	Fascin OS=Homo sapiens OX=9606 GN=FSCN1 PE=1 SV=3	81.16	38.7424	16	56	16	493	54.5	3.08866e+07	3.17527e+08	10.2804
P29590	Protein PML OS=Homo sapiens OX=9606 GN=PML PE=1 SV=3	19.759	8.27664	7	8	7	882	97.5	26603761	261470518	9.82833
Q4G0J3	La-related protein 7 OS=Homo sapiens OX=9606 GN=LARP7 PE=1 SV=1	75.224	38.6598	17	37	17	582	66.9	116806473	9.47928e+08	8.11537
Q9P1Y5	Calmodulin-regulated spectrin-associated protein 3 OS=Homo sapiens OX=9606 GN=CAMSAP3 PE=1 SV=2	32.207	9.68775	7	10	6	1249	134.7	6.46947e+06	5.24023e+07	8.09994
Q9HAC8	Ubiquitin domain-containing protein 1 OS=Homo sapiens OX=9606 GN=UBTD1 PE=1 SV=1	10.698	16.2996	3	6	3	227	25.9	7.69839e+06	5.88093e+07	7.63916
Q14554	Protein disulfide-isomerase A5 OS=Homo sapiens OX=9606 GN=PDIA5 PE=1 SV=1	53.003	31.0212	12	24	12	519	59.6	7.41887e+07	5.54816e+08	7.47845
Q9P2B4	CTTNBP2 N-terminal-like protein OS=Homo sapiens OX=9606 GN=CTTNBP2NL PE=1 SV=2	25.135	16.2754	7	8	7	639	70.1	7.93485e+06	56398512	7.1077
Q13492	Phosphatidylinositol-binding clathrin assembly protein OS=Homo sapiens OX=9606 GN=PICALM PE=1 SV=2	12.972	6.44172	2	5	2	652	70.7	1.58046e+07	1.01375e+08	6.41429
Q5MIZ7	Serine/threonine-protein phosphatase 4 regulatory subunit 3B OS=Homo sapiens OX=9606 GN=PPP4R3B PE=1 SV=2	7.89	3.41578	2	3	2	849	97.4	4.34621e+06	27156523	6.24832
Q15776	Zinc finger protein with KRAB and SCAN domains 8 OS=Homo sapiens OX=9606 GN=ZKSCAN8 PE=1 SV=2	33.911	21.7993	8	14	8	578	65.8	9.38357e+06	5.82345e+07	6.20601
Q9BRK4	Leucine zipper putative tumor suppressor 2 OS=Homo sapiens OX=9606 GN=LZTS2 PE=1 SV=2	27.38	15.2466	9	11	8	669	72.7	1.16193e+07	7.09407e+07	6.10541
O43819	Protein SCO2 homolog, mitochondrial OS=Homo sapiens OX=9606 GN=SCO2 PE=1 SV=3	34.335	40.2256	8	14	8	266	29.8	4.39726e+07	2.67829e+08	6.09082
Q9Y230	RuvB-like 2 OS=Homo sapiens OX=9606 GN=RUVBL2 PE=1 SV=3	35.591	23.7581	9	15	9	463	51.1	2.31272e+07	1.36591e+08	5.9061
Q12802	A-kinase anchor protein 13 OS=Homo sapiens OX=9606 GN=AKAP13 PE=1 SV=2	70.423	9.56274	18	26	18	2813	307.4	1.05005e+08	600621147	5.71995
Q01469	Fatty acid-binding protein 5 OS=Homo sapiens OX=9606 GN=FABP5 PE=1 SV=3	10.712	42.2222	5	15	5	135	15.2	45744495	2.5778e+08	5.63522
Q93050	V-type proton ATPase 116 kDa subunit a1 OS=Homo sapiens OX=9606 GN=ATP6V0A1 PE=1 SV=3	16.964	8.8411	5	9	5	837	96.4	8.39268e+06	4.63399e+07	5.52147
Q96N67	Dedicator of cytokinesis protein 7 OS=Homo sapiens OX=9606 GN=DOCK7 PE=1 SV=4	413.478	44.3925	74	234	71	2140	242.4	4.0534e+08	2177694492	5.37252
Q9NPF4	Probable tRNA N6-adenosine threonylcarbamoyltransferase OS=Homo sapiens OX=9606 GN=OSGEP PE=1 SV=1	7.045	14.0299	2	3	2	335	36.4	1.69024e+06	8.72682e+06	5.16305
Q13751	Laminin subunit beta-3 OS=Homo sapiens OX=9606 GN=LAMB3 PE=1 SV=1	24.606	5.6314	4	12	4	1172	129.5	1.61234e+07	8.14919e+07	5.05428
P01876	Immunoglobulin heavy constant alpha 1 OS=Homo sapiens OX=9606 GN=IGHA1 PE=1 SV=2	15.462	14.1643	5	7	5	353	37.6	3.45795e+07	1.74048e+08	5.03326
Q8NBM4	Ubiquitin-associated domain-containing protein 2 OS=Homo sapiens OX=9606 GN=UBAC2 PE=1 SV=1	9.095	18.314	4	5	4	344	38.9	8.54801e+06	4.26037e+07	4.98405
P21589	5'-nucleotidase OS=Homo sapiens OX=9606 GN=NT5E PE=1 SV=1	93.418	34.4948	15	41	15	574	63.3	1.04244e+08	5.16418e+08	4.95393
Q9BTE7	DCN1-like protein 5 OS=Homo sapiens OX=9606 GN=DCUN1D5 PE=1 SV=1	10.339	18.9873	3	4	3	237	27.5	9.97141e+06	49296653	4.9438
Q5SNT2	Transmembrane protein 201 OS=Homo sapiens OX=9606 GN=TMEM201 PE=1 SV=1	9.061	6.30631	3	5	3	666	72.2	4.8391e+07	2.37858e+08	4.91532
Q8WV41	Sorting nexin-33 OS=Homo sapiens OX=9606 GN=SNX33 PE=1 SV=1	18.417	15.5052	6	7	6	574	65.2	15497264	7.10595e+07	4.58529
Q6NYC8	Phostensin OS=Homo sapiens OX=9606 GN=PPP1R18 PE=1 SV=1	110.276	40.2936	19	48	19	613	67.9	1.52652e+08	6.87521e+08	4.50384
Q92734	Protein TFG OS=Homo sapiens OX=9606 GN=TFG PE=1 SV=2	30.554	21.25	5	12	5	400	43.4	95865896	425091229	4.43423
Q9BUF5	Tubulin beta-6 chain OS=Homo sapiens OX=9606 GN=TUBB6 PE=1 SV=1	81.545	38.3408	11	76	4	446	49.8	3.84321e+07	1.68412e+08	4.38206
Q8NFW8	N-acylneuraminate cytidylyltransferase OS=Homo sapiens OX=9606 GN=CMAS PE=1 SV=2	34.946	30.8756	7	11	7	434	48.3	3.37763e+07	1.46976e+08	4.35146
Q9H0S4	Probable ATP-dependent RNA helicase DDX47 OS=Homo sapiens OX=9606 GN=DDX47 PE=1 SV=1	38.792	24.1758	8	18	8	455	50.6	3.2571e+07	1.4159e+08	4.34711
Q6PK18	2-oxoglutarate and iron-dependent oxygenase domain-containing protein 3 OS=Homo sapiens OX=9606 GN=OGFOD3 PE=1 SV=2	6.397	11.9122	2	3	2	319	35.6	1.63018e+07	70826652	4.3447
P39656	Dolichyl-diphosphooligosaccharide--protein glycosyltransferase 48 kDa subunit OS=Homo sapiens OX=9606 GN=DDOST PE=1 SV=4	33.101	27.8509	9	13	9	456	50.8	3.2322e+07	1.39818e+08	4.32578
Q9BQ67	Glutamate-rich WD repeat-containing protein 1 OS=Homo sapiens OX=9606 GN=GRWD1 PE=1 SV=1	126.333	56.278	14	43	14	446	49.4	2.31125e+08	9.92814e+08	4.29557
P01871	Immunoglobulin heavy constant mu OS=Homo sapiens OX=9606 GN=IGHM PE=1 SV=4	39.479	29.5806	11	18	11	453	49.4	8.86533e+07	3.79585e+08	4.28168
Q14331	Protein FRG1 OS=Homo sapiens OX=9606 GN=FRG1 PE=1 SV=1	52.656	46.5116	13	25	13	258	29.2	9.14812e+07	391592747	4.28058
P38919	Eukaryotic initiation factor 4A-III OS=Homo sapiens OX=9606 GN=EIF4A3 PE=1 SV=4	115.94	50.365	22	82	18	411	46.8	1.9113e+08	814173360	4.25978
Q7RTP6	[F-actin]-monooxygenase MICAL3 OS=Homo sapiens OX=9606 GN=MICAL3 PE=1 SV=2	17.711	3.3966	6	9	5	2002	224.2	2.52256e+07	1.07008e+08	4.24203
Q13601	KRR1 small subunit processome component homolog OS=Homo sapiens OX=9606 GN=KRR1 PE=1 SV=4	7.813	4.46194	2	4	2	381	43.6	5.56132e+06	2.35801e+07	4.24001
P17097	Zinc finger protein 7 OS=Homo sapiens OX=9606 GN=ZNF7 PE=1 SV=1	17.365	6.99708	4	23	2	686	77.8	11194109	4.69613e+07	4.19518
P12931	Proto-oncogene tyrosine-protein kinase Src OS=Homo sapiens OX=9606 GN=SRC PE=1 SV=3	24.91	15.8582	7	11	3	536	59.8	6.92798e+06	2.89609e+07	4.18027
P41214	Eukaryotic translation initiation factor 2D OS=Homo sapiens OX=9606 GN=EIF2D PE=1 SV=3	12.142	8.39041	3	4	3	584	64.7	11344502	4.68562e+07	4.1303
Q9UGJ1	Gamma-tubulin complex component 4 OS=Homo sapiens OX=9606 GN=TUBGCP4 PE=1 SV=1	16.087	8.84558	3	5	3	667	76	1.67356e+07	68960383	4.12059
Q9Y2D5	A-kinase anchor protein 2 OS=Homo sapiens OX=9606 GN=AKAP2 PE=1 SV=3	60.485	23.865	12	28	12	859	94.6	3.3521e+07	1.3757e+08	4.10399
P12273	Prolactin-inducible protein OS=Homo sapiens OX=9606 GN=PIP PE=1 SV=1	20.578	33.5616	5	19	5	146	16.6	4.98991e+07	2.0465e+08	4.10127
Q9P2M7	Cingulin OS=Homo sapiens OX=9606 GN=CGN PE=1 SV=2	76.474	21.1362	21	35	20	1197	136.3	3.87151e+07	1.57527e+08	4.06889
Q9BVJ6	U3 small nucleolar RNA-associated protein 14 homolog A OS=Homo sapiens OX=9606 GN=UTP14A PE=1 SV=1	50.855	21.9196	11	15	11	771	87.9	2.58733e+07	1.04884e+08	4.05376
P02538	Keratin, type II cytoskeletal 6A OS=Homo sapiens OX=9606 GN=KRT6A PE=1 SV=3	228.222	60.2837	45	450	2	564	60	2.37171e+08	9.55822e+08	4.0301
Q155Q3	Dixin OS=Homo sapiens OX=9606 GN=DIXDC1 PE=1 SV=2	9.001	4.5388	3	4	3	683	77.4	8.70016e+06	3.48104e+07	4.00113
Q6IAN0	Dehydrogenase/reductase SDR family member 7B OS=Homo sapiens OX=9606 GN=DHRS7B PE=1 SV=2	14.235	12.9231	3	4	3	325	35.1	13173363	5.16836e+07	3.92334
Q93008	Probable ubiquitin carboxyl-terminal hydrolase FAF-X OS=Homo sapiens OX=9606 GN=USP9X PE=1 SV=4	65.842	9.94518	18	26	18	2554	290.3	3.05758e+07	1.18922e+08	3.88942
Q6ZU35	Capping protein-inhibiting regulator of actin dynamics OS=Homo sapiens OX=9606 GN=CRACD PE=1 SV=3	106.697	25.5474	23	39	23	1233	136.7	39411525	1.53062e+08	3.88369
Q12834	Cell division cycle protein 20 homolog OS=Homo sapiens OX=9606 GN=CDC20 PE=1 SV=2	9.56	4.40882	2	5	2	499	54.7	3.09219e+06	1.19994e+07	3.88055
Q9BUK6	Protein misato homolog 1 OS=Homo sapiens OX=9606 GN=MSTO1 PE=1 SV=1	17.823	8.77193	4	6	4	570	61.8	1.72153e+07	6.64834e+07	3.86187
O94966	Ubiquitin carboxyl-terminal hydrolase 19 OS=Homo sapiens OX=9606 GN=USP19 PE=1 SV=2	8.101	3.56601	2	3	2	1318	145.6	5.25307e+06	2.0137e+07	3.83337
Q96ME7	Zinc finger protein 512 OS=Homo sapiens OX=9606 GN=ZNF512 PE=1 SV=2	16.35	11.2875	5	7	5	567	64.6	1.17751e+07	4.51147e+07	3.83136
Q8TDW0	Volume-regulated anion channel subunit LRRC8C OS=Homo sapiens OX=9606 GN=LRRC8C PE=1 SV=2	17.326	7.84558	4	5	3	803	92.4	9.03402e+06	3.4167e+07	3.78204
Q5SW79	Centrosomal protein of 170 kDa OS=Homo sapiens OX=9606 GN=CEP170 PE=1 SV=1	135.495	25.5682	29	59	27	1584	175.2	8.65002e+07	3.23982e+08	3.74545
O00311	Cell division cycle 7-related protein kinase OS=Homo sapiens OX=9606 GN=CDC7 PE=1 SV=1	32.72	16.3763	8	12	8	574	63.8	1.46657e+07	5.48337e+07	3.73892
P49790	Nuclear pore complex protein Nup153 OS=Homo sapiens OX=9606 GN=NUP153 PE=1 SV=2	53.15	10.3729	9	17	9	1475	153.8	1.5981e+07	5.93265e+07	3.71231
Q53HL2	Borealin OS=Homo sapiens OX=9606 GN=CDCA8 PE=1 SV=2	23.711	28.5714	7	11	7	280	31.3	3.35378e+07	1.23337e+08	3.67757
Q9UHV7	Mediator of RNA polymerase II transcription subunit 13 OS=Homo sapiens OX=9606 GN=MED13 PE=1 SV=3	20.819	5.0598	6	10	5	2174	239.1	7.926e+06	2.89882e+07	3.65736
Q9UBP9	PTB domain-containing engulfment adapter protein 1 OS=Homo sapiens OX=9606 GN=GULP1 PE=1 SV=1	16.504	12.8289	4	7	4	304	34.5	9.7934e+06	3.56977e+07	3.64508
P04004	Vitronectin OS=Homo sapiens OX=9606 GN=VTN PE=1 SV=1	8.547	4.81172	2	7	2	478	54.3	143864732	519127105	3.60844
Q92817	Envoplakin OS=Homo sapiens OX=9606 GN=EVPL PE=1 SV=3	356.771	44.8598	67	156	66	2033	231.5	9.12357e+07	3.28242e+08	3.59774
O43660	Pleiotropic regulator 1 OS=Homo sapiens OX=9606 GN=PLRG1 PE=1 SV=1	15.336	14.2023	5	6	5	514	57.2	9.10864e+06	3.26569e+07	3.58527
P38606	V-type proton ATPase catalytic subunit A OS=Homo sapiens OX=9606 GN=ATP6V1A PE=1 SV=2	104.582	49.7569	19	49	19	617	68.3	7.80707e+07	2.76276e+08	3.53879
Q99959	Plakophilin-2 OS=Homo sapiens OX=9606 GN=PKP2 PE=1 SV=2	66.83	23.723	16	28	16	881	97.4	43581156	1.53844e+08	3.53006
Q9BSC4	Nucleolar protein 10 OS=Homo sapiens OX=9606 GN=NOL10 PE=1 SV=1	23.638	17.4419	10	14	10	688	80.3	4.04055e+07	1.42419e+08	3.52475
Q8NDX5	Polyhomeotic-like protein 3 OS=Homo sapiens OX=9606 GN=PHC3 PE=1 SV=1	18.922	8.54527	6	12	5	983	106.1	1.86297e+07	6.53461e+07	3.50763
Q9Y496	Kinesin-like protein KIF3A OS=Homo sapiens OX=9606 GN=KIF3A PE=1 SV=4	10.207	6.15165	3	4	2	699	80	1.30549e+07	4.56859e+07	3.49952
Q6YN16	Hydroxysteroid dehydrogenase-like protein 2 OS=Homo sapiens OX=9606 GN=HSDL2 PE=1 SV=1	29.016	19.1388	6	8	6	418	45.4	3.91731e+07	1.36984e+08	3.49689
P49841	Glycogen synthase kinase-3 beta OS=Homo sapiens OX=9606 GN=GSK3B PE=1 SV=2	20.384	16.1905	3	6	3	420	46.7	3.38916e+07	1.18112e+08	3.485
Q14147	Probable ATP-dependent RNA helicase DHX34 OS=Homo sapiens OX=9606 GN=DHX34 PE=1 SV=2	11.796	5.07437	3	7	3	1143	128	7.1542e+06	2.47139e+07	3.45446
Q9HB07	MYG1 exonuclease OS=Homo sapiens OX=9606 GN=MYG1 PE=1 SV=3	8.026	10.3723	3	4	3	376	42.5	3.34086e+07	115342189	3.45247
Q04695	Keratin, type I cytoskeletal 17 OS=Homo sapiens OX=9606 GN=KRT17 PE=1 SV=2	164.466	61.3426	34	267	15	432	48.1	1.50016e+08	5.141e+08	3.42698
Q6UB99	Ankyrin repeat domain-containing protein 11 OS=Homo sapiens OX=9606 GN=ANKRD11 PE=1 SV=3	22.004	4.35599	5	10	5	2663	297.7	1.70403e+07	5.83833e+07	3.42618
Q16181	Septin-7 OS=Homo sapiens OX=9606 GN=SEPTIN7 PE=1 SV=2	36.838	21.2815	7	14	6	437	50.6	5.18572e+07	1.77445e+08	3.4218
Q9NWX6	Probable tRNA(His) guanylyltransferase OS=Homo sapiens OX=9606 GN=THG1L PE=1 SV=2	9.187	7.04698	2	5	2	298	34.8	7.33608e+06	2.47677e+07	3.37615
Q9UHR5	SAP30-binding protein OS=Homo sapiens OX=9606 GN=SAP30BP PE=1 SV=1	17.708	17.8571	4	7	4	308	33.9	30992439	1.04393e+08	3.36833
Q9Y608	Leucine-rich repeat flightless-interacting protein 2 OS=Homo sapiens OX=9606 GN=LRRFIP2 PE=1 SV=1	32.514	15.2566	6	19	6	721	82.1	4.72578e+07	1.58135e+08	3.34623
Q8IXQ5	Kelch-like protein 7 OS=Homo sapiens OX=9606 GN=KLHL7 PE=1 SV=2	13.561	4.94881	2	4	2	586	65.9	8.52199e+06	2.80496e+07	3.29144
Q99501	GAS2-like protein 1 OS=Homo sapiens OX=9606 GN=GAS2L1 PE=1 SV=2	34.952	15.5653	8	11	8	681	72.7	3.50078e+07	1.14259e+08	3.26383
O14965	Aurora kinase A OS=Homo sapiens OX=9606 GN=AURKA PE=1 SV=2	22.84	15.3846	5	11	4	403	45.8	1.9202e+07	6.22137e+07	3.23995
Q9UHC7	E3 ubiquitin-protein ligase makorin-1 OS=Homo sapiens OX=9606 GN=MKRN1 PE=1 SV=3	6.716	6.0166	2	4	2	482	53.3	7.16134e+06	2.31901e+07	3.23824
P57772	Selenocysteine-specific elongation factor OS=Homo sapiens OX=9606 GN=EEFSEC PE=1 SV=4	38.808	26.3423	9	13	9	596	65.3	1.81043e+07	5.85915e+07	3.23634
O60784	Target of Myb protein 1 OS=Homo sapiens OX=9606 GN=TOM1 PE=1 SV=2	20.465	17.4797	5	7	5	492	53.8	19857240	6.40827e+07	3.22717
Q8WUF5	RelA-associated inhibitor OS=Homo sapiens OX=9606 GN=PPP1R13L PE=1 SV=4	9.828	6.52174	3	4	3	828	89	7.52456e+06	2.4227e+07	3.21972
P08582	Melanotransferrin OS=Homo sapiens OX=9606 GN=MELTF PE=1 SV=2	36.966	17.6152	9	12	9	738	80.2	3.28621e+07	1.05724e+08	3.21721
Q96PV6	Leukocyte receptor cluster member 8 OS=Homo sapiens OX=9606 GN=LENG8 PE=1 SV=3	67.031	24.625	13	23	13	800	88.1	9.81178e+07	3.13476e+08	3.1949
Q86WA8	Lon protease homolog 2, peroxisomal OS=Homo sapiens OX=9606 GN=LONP2 PE=1 SV=1	23.364	12.7934	6	11	6	852	94.6	2.52053e+07	8.02098e+07	3.18225
O14979	Heterogeneous nuclear ribonucleoprotein D-like OS=Homo sapiens OX=9606 GN=HNRNPDL PE=1 SV=3	59.891	21.4286	11	38	9	420	46.4	361903026	1148171216	3.17259
P36955	Pigment epithelium-derived factor OS=Homo sapiens OX=9606 GN=SERPINF1 PE=1 SV=4	6.555	5.02392	2	4	2	418	46.3	3.05037e+07	96391628	3.16
Q86T03	Type 1 phosphatidylinositol 4,5-bisphosphate 4-phosphatase OS=Homo sapiens OX=9606 GN=PIP4P1 PE=1 SV=1	8.035	7.94224	2	4	2	277	29.5	2.74909e+07	86771271	3.15636
P21127	Cyclin-dependent kinase 11B OS=Homo sapiens OX=9606 GN=CDK11B PE=1 SV=4	164.852	43.8994	33	99	5	795	92.6	9.40274e+07	2.95646e+08	3.14426
Q00610	Clathrin heavy chain 1 OS=Homo sapiens OX=9606 GN=CLTC PE=1 SV=5	564.521	54.7463	74	399	58	1675	191.5	7.21822e+08	2262624979	3.1346
Q92614	Unconventional myosin-XVIIIa OS=Homo sapiens OX=9606 GN=MYO18A PE=1 SV=3	616.941	48.15	84	274	83	2054	233	3.41084e+08	1068816157	3.13359
Q96S52	GPI transamidase component PIG-S OS=Homo sapiens OX=9606 GN=PIGS PE=1 SV=3	14.831	10.8108	3	5	3	555	61.6	1.11334e+07	3.48046e+07	3.12614
P12270	Nucleoprotein TPR OS=Homo sapiens OX=9606 GN=TPR PE=1 SV=3	32.094	4.6551	9	13	8	2363	267.1	2.68893e+07	8.3816e+07	3.11707
Q5BKY9	Protein FAM133B OS=Homo sapiens OX=9606 GN=FAM133B PE=1 SV=1	5.184	7.28745	2	3	2	247	28.4	1.5936e+07	4.94411e+07	3.10248
Q5T5Y3	Calmodulin-regulated spectrin-associated protein 1 OS=Homo sapiens OX=9606 GN=CAMSAP1 PE=1 SV=2	18.419	6.36704	6	7	6	1602	177.9	1.22579e+07	3.79972e+07	3.09981
Q5T5U3	Rho GTPase-activating protein 21 OS=Homo sapiens OX=9606 GN=ARHGAP21 PE=1 SV=2	32.772	6.79265	8	9	8	1958	217.3	2.04719e+07	6.25526e+07	3.05554
Q92560	Ubiquitin carboxyl-terminal hydrolase BAP1 OS=Homo sapiens OX=9606 GN=BAP1 PE=1 SV=2	10.467	5.62414	2	5	2	729	80.3	8.51721e+06	2.60002e+07	3.05267
Q6ZVM7	TOM1-like protein 2 OS=Homo sapiens OX=9606 GN=TOM1L2 PE=1 SV=1	22.354	14.7929	4	7	4	507	55.5	2.10812e+07	6.42889e+07	3.04958
Q9NXW2	DnaJ homolog subfamily B member 12 OS=Homo sapiens OX=9606 GN=DNAJB12 PE=1 SV=5	16.686	20	6	8	6	375	41.8	5.97528e+07	1.81501e+08	3.03753
Q9P2R7	Succinate--CoA ligase [ADP-forming] subunit beta, mitochondrial OS=Homo sapiens OX=9606 GN=SUCLA2 PE=1 SV=3	27.547	22.4622	9	12	9	463	50.3	7.63168e+07	231758815	3.0368
Q13867	Bleomycin hydrolase OS=Homo sapiens OX=9606 GN=BLMH PE=1 SV=1	24.386	21.3187	6	20	6	455	52.5	4.11021e+07	1.24603e+08	3.03156
Q8NFJ5	Retinoic acid-induced protein 3 OS=Homo sapiens OX=9606 GN=GPRC5A PE=1 SV=2	29.041	19.888	6	27	6	357	40.2	2.46901e+08	7.4367e+08	3.01202
A1L390	Pleckstrin homology domain-containing family G member 3 OS=Homo sapiens OX=9606 GN=PLEKHG3 PE=1 SV=1	147.846	33.4701	29	89	29	1219	134.3	1.50759e+08	4.53947e+08	3.01108
Q86YV5	Inactive tyrosine-protein kinase PRAG1 OS=Homo sapiens OX=9606 GN=PRAG1 PE=1 SV=4	11.484	6.47226	4	4	4	1406	149.5	6.07105e+06	1.82702e+07	3.0094
Q6DD87	Zinc finger protein 787 OS=Homo sapiens OX=9606 GN=ZNF787 PE=1 SV=4	54.849	34.0314	8	17	8	382	40.4	3.09234e+07	9.23057e+07	2.98498
P20042	Eukaryotic translation initiation factor 2 subunit 2 OS=Homo sapiens OX=9606 GN=EIF2S2 PE=1 SV=2	57.008	37.5375	12	30	12	333	38.4	7.90342e+07	2.35022e+08	2.97368
Q9NRD1	F-box only protein 6 OS=Homo sapiens OX=9606 GN=FBXO6 PE=1 SV=1	22.046	25.5973	5	11	5	293	33.9	2.43728e+07	7.17474e+07	2.94375
O14950	Myosin regulatory light chain 12B OS=Homo sapiens OX=9606 GN=MYL12B PE=1 SV=2	6.786	12.2093	2	3	2	172	19.8	31075370	91275607	2.93723
Q9NZT1	Calmodulin-like protein 5 OS=Homo sapiens OX=9606 GN=CALML5 PE=1 SV=2	56.874	74.6575	8	24	8	146	15.9	1.88554e+08	5.51827e+08	2.92662
P25054	Adenomatous polyposis coli protein OS=Homo sapiens OX=9606 GN=APC PE=1 SV=2	26.249	4.11537	7	12	7	2843	311.5	1.71102e+07	5.00384e+07	2.92448
Q9H974	Queuine tRNA-ribosyltransferase accessory subunit 2 OS=Homo sapiens OX=9606 GN=QTRT2 PE=1 SV=1	13.503	11.3253	3	4	3	415	46.7	1.36098e+07	3.97163e+07	2.91822
Q13505	Metaxin-1 OS=Homo sapiens OX=9606 GN=MTX1 PE=1 SV=3	20.067	18.2403	8	12	8	466	51.4	3.67673e+07	1.07087e+08	2.91256
P01040	Cystatin-A OS=Homo sapiens OX=9606 GN=CSTA PE=1 SV=1	19.985	53.0612	5	34	5	98	11	1.26331e+08	3.6749e+08	2.90893
O60930	Ribonuclease H1 OS=Homo sapiens OX=9606 GN=RNASEH1 PE=1 SV=2	13.198	17.8322	3	4	3	286	32	1.28621e+07	3.73882e+07	2.90685
Q9HDC5	Junctophilin-1 OS=Homo sapiens OX=9606 GN=JPH1 PE=1 SV=2	16.304	8.32073	5	10	5	661	71.6	2.24507e+07	6.51411e+07	2.90152
P09496	Clathrin light chain A OS=Homo sapiens OX=9606 GN=CLTA PE=1 SV=1	16.888	13.7097	5	12	5	248	27.1	5.98947e+07	1.73123e+08	2.89046
Q01082	Spectrin beta chain, non-erythrocytic 1 OS=Homo sapiens OX=9606 GN=SPTBN1 PE=1 SV=2	650.419	48.4772	101	303	92	2364	274.4	3.55773e+08	1.02726e+09	2.8874
P42677	40S ribosomal protein S27 OS=Homo sapiens OX=9606 GN=RPS27 PE=1 SV=3	5.647	22.619	2	4	2	84	9.5	29729579	8.5832e+07	2.88709
P07099	Epoxide hydrolase 1 OS=Homo sapiens OX=9606 GN=EPHX1 PE=1 SV=1	18.827	9.01099	3	5	3	455	52.9	1.33505e+07	3.83269e+07	2.87082
Q9BRQ6	MICOS complex subunit MIC25 OS=Homo sapiens OX=9606 GN=CHCHD6 PE=1 SV=1	29.212	30.2128	6	10	6	235	26.4	3.06554e+07	8.79903e+07	2.8703
O75044	SLIT-ROBO Rho GTPase-activating protein 2 OS=Homo sapiens OX=9606 GN=SRGAP2 PE=1 SV=3	95.28	24.5565	20	50	18	1071	120.8	4.19478e+07	120232043	2.86623
P62140	Serine/threonine-protein phosphatase PP1-beta catalytic subunit OS=Homo sapiens OX=9606 GN=PPP1CB PE=1 SV=3	140.316	70.3364	19	137	6	327	37.2	3.68742e+08	1.05468e+09	2.86023
P08174	Complement decay-accelerating factor OS=Homo sapiens OX=9606 GN=CD55 PE=1 SV=4	11.719	11.5486	5	6	5	381	41.4	1.95031e+07	5.57177e+07	2.85686
Q9UBC1	NF-kappa-B inhibitor-like protein 1 OS=Homo sapiens OX=9606 GN=NFKBIL1 PE=1 SV=1	11.536	9.71129	3	4	3	381	43.2	4.71586e+06	1.34591e+07	2.854
P31431	Syndecan-4 OS=Homo sapiens OX=9606 GN=SDC4 PE=1 SV=2	15.272	24.7475	4	7	4	198	21.6	3.25019e+07	9.24809e+07	2.8454
Q6P4F7	Rho GTPase-activating protein 11A OS=Homo sapiens OX=9606 GN=ARHGAP11A PE=1 SV=2	102.556	24.4379	21	51	21	1023	113.8	5.45301e+07	1.54821e+08	2.83918
Q9Y6Q5	AP-1 complex subunit mu-2 OS=Homo sapiens OX=9606 GN=AP1M2 PE=1 SV=4	13.679	15.6028	6	6	6	423	48.1	17886518	5.07596e+07	2.83787
P31944	Caspase-14 OS=Homo sapiens OX=9606 GN=CASP14 PE=1 SV=2	43.338	49.5868	11	39	11	242	27.7	5.34718e+07	1.51334e+08	2.83016
P61158	Actin-related protein 3 OS=Homo sapiens OX=9606 GN=ACTR3 PE=1 SV=3	55.249	41.866	10	19	10	418	47.3	6.66617e+07	1.88454e+08	2.82703
Q96FS4	Signal-induced proliferation-associated protein 1 OS=Homo sapiens OX=9606 GN=SIPA1 PE=1 SV=1	192.273	48.1766	32	92	32	1042	112.1	1.07108e+08	302525286	2.82448
Q14126	Desmoglein-2 OS=Homo sapiens OX=9606 GN=DSG2 PE=1 SV=2	163.289	38.9982	30	112	30	1118	122.2	3.39832e+08	9.58407e+08	2.82024
Q9BXK1	Krueppel-like factor 16 OS=Homo sapiens OX=9606 GN=KLF16 PE=1 SV=1	48.635	44.8413	7	18	7	252	25.4	7.01137e+07	1.97712e+08	2.81988
P43686	26S proteasome regulatory subunit 6B OS=Homo sapiens OX=9606 GN=PSMC4 PE=1 SV=2	54.343	37.0813	12	30	12	418	47.3	4.53239e+07	1.27724e+08	2.81804
P35240	Merlin OS=Homo sapiens OX=9606 GN=NF2 PE=1 SV=1	34.001	18.6555	9	12	8	595	69.6	2.75403e+07	7.74383e+07	2.81182
Q8IWE4	DCN1-like protein 3 OS=Homo sapiens OX=9606 GN=DCUN1D3 PE=1 SV=1	12.145	16.4474	3	6	3	304	34.3	3.1967e+07	8.95199e+07	2.80038
Q8NCA5	Protein FAM98A OS=Homo sapiens OX=9606 GN=FAM98A PE=1 SV=2	36.083	14.4788	5	12	5	518	55.2	5.80552e+07	1.62245e+08	2.79466
Q9Y2K1	Zinc finger and BTB domain-containing protein 1 OS=Homo sapiens OX=9606 GN=ZBTB1 PE=1 SV=3	8.806	4.06732	2	3	2	713	82	1.65845e+07	4.62671e+07	2.78978
O00515	Ladinin-1 OS=Homo sapiens OX=9606 GN=LAD1 PE=1 SV=2	209.697	51.8375	31	163	31	517	57.1	1.15617e+09	3.21844e+09	2.78371
P35052	Glypican-1 OS=Homo sapiens OX=9606 GN=GPC1 PE=1 SV=2	56.066	28.853	11	24	11	558	61.6	6.64491e+07	1.84812e+08	2.78126
Q8N1G4	Leucine-rich repeat-containing protein 47 OS=Homo sapiens OX=9606 GN=LRRC47 PE=1 SV=1	102.733	54.3739	22	47	22	583	63.4	7.50528e+07	2.0871e+08	2.78084
P19474	E3 ubiquitin-protein ligase TRIM21 OS=Homo sapiens OX=9606 GN=TRIM21 PE=1 SV=1	30.078	16.2105	8	12	8	475	54.1	58637745	1.62936e+08	2.77868
O00233	26S proteasome non-ATPase regulatory subunit 9 OS=Homo sapiens OX=9606 GN=PSMD9 PE=1 SV=3	14.639	13.9013	4	5	4	223	24.7	3.2247e+07	8.89493e+07	2.75837
P26232	Catenin alpha-2 OS=Homo sapiens OX=9606 GN=CTNNA2 PE=1 SV=5	57.718	12.5918	12	32	2	953	105.2	5.92155e+07	1.62946e+08	2.75174
Q96QE5	Transcription elongation factor, mitochondrial OS=Homo sapiens OX=9606 GN=TEFM PE=1 SV=1	48.089	38.3333	13	19	13	360	41.7	5.89438e+07	1.62139e+08	2.75074
Q9UJF2	Ras GTPase-activating protein nGAP OS=Homo sapiens OX=9606 GN=RASAL2 PE=1 SV=2	21.089	8.60404	7	9	7	1139	128.5	2.96038e+07	81431987	2.75073
Q9UPQ0	LIM and calponin homology domains-containing protein 1 OS=Homo sapiens OX=9606 GN=LIMCH1 PE=1 SV=4	26.761	10.434	7	14	7	1083	121.8	2.90459e+07	7.98202e+07	2.74807
O75128	Protein cordon-bleu OS=Homo sapiens OX=9606 GN=COBL PE=1 SV=2	23.668	8.96114	8	11	8	1261	135.5	2.68317e+07	7.37164e+07	2.74736
Q9UG56	Phosphatidylserine decarboxylase proenzyme, mitochondrial OS=Homo sapiens OX=9606 GN=PISD PE=1 SV=4	47.005	26.8949	10	24	10	409	46.6	6.52818e+07	1.78795e+08	2.73881
O60244	Mediator of RNA polymerase II transcription subunit 14 OS=Homo sapiens OX=9606 GN=MED14 PE=1 SV=2	47.437	9.0784	8	19	8	1454	160.5	3.19742e+07	8.71437e+07	2.72544
Q76I76	Protein phosphatase Slingshot homolog 2 OS=Homo sapiens OX=9606 GN=SSH2 PE=1 SV=1	32.806	8.71398	8	12	8	1423	158.1	3.82909e+07	1.04207e+08	2.72147
Q8TF42	Ubiquitin-associated and SH3 domain-containing protein B OS=Homo sapiens OX=9606 GN=UBASH3B PE=1 SV=2	18.618	8.32049	4	8	4	649	72.6	1.18544e+07	32202300	2.71648
Q4KMQ1	Taperin OS=Homo sapiens OX=9606 GN=TPRN PE=1 SV=2	88.409	36.9902	16	30	16	711	75.5	121877714	3.28599e+08	2.69614
Q9UKK3	Protein mono-ADP-ribosyltransferase PARP4 OS=Homo sapiens OX=9606 GN=PARP4 PE=1 SV=3	88.96	16.7633	21	41	21	1724	192.5	6.92863e+07	1.8678e+08	2.69577
Q86YT6	E3 ubiquitin-protein ligase MIB1 OS=Homo sapiens OX=9606 GN=MIB1 PE=1 SV=1	79.908	21.4712	18	30	18	1006	110.1	7.41732e+07	199497274	2.68962
Q15361	Transcription termination factor 1 OS=Homo sapiens OX=9606 GN=TTF1 PE=1 SV=3	24.742	8.83978	6	8	6	905	103	2.11107e+07	5.66625e+07	2.68407
Q9NYZ3	G2 and S phase-expressed protein 1 OS=Homo sapiens OX=9606 GN=GTSE1 PE=1 SV=3	11.36	5.83333	3	4	3	720	76.6	22736711	6.10127e+07	2.68345
P48739	Phosphatidylinositol transfer protein beta isoform OS=Homo sapiens OX=9606 GN=PITPNB PE=1 SV=2	26.782	28.7823	6	11	5	271	31.5	2.97298e+07	7.9669e+07	2.67977
O60518	Ran-binding protein 6 OS=Homo sapiens OX=9606 GN=RANBP6 PE=1 SV=2	19.171	4.25339	3	7	2	1105	124.6	12954441	34694639	2.6782
P98160	Basement membrane-specific heparan sulfate proteoglycan core protein OS=Homo sapiens OX=9606 GN=HSPG2 PE=1 SV=4	7.431	1.11592	4	5	4	4391	468.5	9.01934e+06	2.40431e+07	2.66573
P46939	Utrophin OS=Homo sapiens OX=9606 GN=UTRN PE=1 SV=2	122.195	12.9916	29	44	29	3433	394.2	4.69865e+07	125102751	2.66253
Q8WV22	Non-structural maintenance of chromosomes element 1 homolog OS=Homo sapiens OX=9606 GN=NSMCE1 PE=1 SV=5	18.354	28.9474	7	10	7	266	30.8	4.0646e+07	1.08113e+08	2.65986
Q12959	Disks large homolog 1 OS=Homo sapiens OX=9606 GN=DLG1 PE=1 SV=2	35.964	17.6991	10	18	10	904	100.4	3.9104e+07	1.03785e+08	2.65407
Q9GZL7	Ribosome biogenesis protein WDR12 OS=Homo sapiens OX=9606 GN=WDR12 PE=1 SV=2	9.383	8.74704	2	7	2	423	47.7	2.15959e+07	5.7295e+07	2.65305
P31040	Succinate dehydrogenase [ubiquinone] flavoprotein subunit, mitochondrial OS=Homo sapiens OX=9606 GN=SDHA PE=1 SV=2	84.707	38.7048	18	41	18	664	72.6	1.40228e+08	3.7186e+08	2.65182
Q68D10	Protein SPT2 homolog OS=Homo sapiens OX=9606 GN=SPTY2D1 PE=1 SV=3	46.354	22.9197	12	21	12	685	75.6	5.54554e+07	1.4688e+08	2.64862
O75431	Metaxin-2 OS=Homo sapiens OX=9606 GN=MTX2 PE=1 SV=1	51.706	53.6122	9	22	9	263	29.7	1.00821e+08	2.65995e+08	2.63829
Q8WXI9	Transcriptional repressor p66-beta OS=Homo sapiens OX=9606 GN=GATAD2B PE=1 SV=1	77.579	29.0051	13	37	12	593	65.2	1.63935e+08	4.3168e+08	2.63324
Q12929	Epidermal growth factor receptor kinase substrate 8 OS=Homo sapiens OX=9606 GN=EPS8 PE=1 SV=1	60.025	26.8856	15	18	15	822	91.8	5.21623e+07	137295570	2.63208
Q13835	Plakophilin-1 OS=Homo sapiens OX=9606 GN=PKP1 PE=1 SV=2	12.356	7.49665	3	12	3	747	82.8	1.59645e+07	4.19239e+07	2.62607
Q9NX63	MICOS complex subunit MIC19 OS=Homo sapiens OX=9606 GN=CHCHD3 PE=1 SV=1	65.183	39.6476	12	30	12	227	26.1	437540632	1.14785e+09	2.6234
Q53H12	Acylglycerol kinase, mitochondrial OS=Homo sapiens OX=9606 GN=AGK PE=1 SV=2	31.252	22.5118	7	10	7	422	47.1	51810174	1.35561e+08	2.61649
Q9HD67	Unconventional myosin-X OS=Homo sapiens OX=9606 GN=MYO10 PE=1 SV=3	35.657	7.87172	9	12	9	2058	237.2	3.49127e+07	91107095	2.60957
Q6ZVX7	F-box only protein 50 OS=Homo sapiens OX=9606 GN=NCCRP1 PE=1 SV=1	17.86	18.5455	3	9	3	275	30.8	2.17022e+07	5.63678e+07	2.59734
Q9UNP9	Peptidyl-prolyl cis-trans isomerase E OS=Homo sapiens OX=9606 GN=PPIE PE=1 SV=1	23.589	21.2625	4	11	4	301	33.4	6.42452e+07	1.66752e+08	2.59555
Q92485	Acid sphingomyelinase-like phosphodiesterase 3b OS=Homo sapiens OX=9606 GN=SMPDL3B PE=1 SV=2	27.931	16.2637	5	9	5	455	50.8	4.31679e+07	112009785	2.59475
O75691	Small subunit processome component 20 homolog OS=Homo sapiens OX=9606 GN=UTP20 PE=1 SV=3	48.602	5.78097	10	18	10	2785	318.2	1.40078e+07	3.62247e+07	2.58605
Q8N8S7	Protein enabled homolog OS=Homo sapiens OX=9606 GN=ENAH PE=1 SV=2	7.588	4.90694	3	5	3	591	66.5	2.15692e+07	5.56354e+07	2.57939
O43172	U4/U6 small nuclear ribonucleoprotein Prp4 OS=Homo sapiens OX=9606 GN=PRPF4 PE=1 SV=2	54.379	25.6705	9	23	9	522	58.4	5.61342e+07	1.44561e+08	2.57528
Q8IYS2	Uncharacterized protein KIAA2013 OS=Homo sapiens OX=9606 GN=KIAA2013 PE=1 SV=1	13.338	9.93691	3	3	3	634	69.1	9.95429e+06	2.56264e+07	2.5744
Q9C0D5	Protein TANC1 OS=Homo sapiens OX=9606 GN=TANC1 PE=1 SV=3	34.513	6.28694	7	17	6	1861	202.1	1.55537e+07	3.99528e+07	2.56871
Q9BRP8	Partner of Y14 and mago OS=Homo sapiens OX=9606 GN=PYM1 PE=1 SV=1	19.87	30.3922	5	9	5	204	22.6	4.51308e+07	115926068	2.56867
O75822	Eukaryotic translation initiation factor 3 subunit J OS=Homo sapiens OX=9606 GN=EIF3J PE=1 SV=2	23.5	23.6434	7	13	7	258	29	6.32491e+07	1.62416e+08	2.56787
Q9NXX6	Non-structural maintenance of chromosomes element 4 homolog A OS=Homo sapiens OX=9606 GN=NSMCE4A PE=1 SV=2	25.213	18.961	5	7	5	385	44.3	2.69004e+07	6.89822e+07	2.56436
P36543	V-type proton ATPase subunit E 1 OS=Homo sapiens OX=9606 GN=ATP6V1E1 PE=1 SV=1	33.472	26.9912	6	10	6	226	26.1	53816270	1.37865e+08	2.56177
P68871	Hemoglobin subunit beta OS=Homo sapiens OX=9606 GN=HBB PE=1 SV=2	49.073	68.7075	9	34	9	147	16	2.36981e+08	605637607	2.55564
Q13813	Spectrin alpha chain, non-erythrocytic 1 OS=Homo sapiens OX=9606 GN=SPTAN1 PE=1 SV=3	814.127	55.0971	125	369	125	2472	284.4	3.62727e+08	921979987	2.5418
O75369	Filamin-B OS=Homo sapiens OX=9606 GN=FLNB PE=1 SV=2	790.43	62.7978	116	461	105	2602	278	7.63666e+08	1.93856e+09	2.53849
P61026	Ras-related protein Rab-10 OS=Homo sapiens OX=9606 GN=RAB10 PE=1 SV=1	10.246	17	3	6	2	200	22.5	1.74801e+07	44366097	2.5381
Q6XZF7	Dynamin-binding protein OS=Homo sapiens OX=9606 GN=DNMBP PE=1 SV=1	47.926	7.92644	7	17	7	1577	177.2	1.38571e+07	3.50478e+07	2.52923
Q9NQW6	Anillin OS=Homo sapiens OX=9606 GN=ANLN PE=1 SV=2	131.503	32.4733	34	73	34	1124	124.1	7.53242e+07	1.90049e+08	2.52308
Q9UL15	BAG family molecular chaperone regulator 5 OS=Homo sapiens OX=9606 GN=BAG5 PE=1 SV=1	33.541	13.6465	4	8	4	447	51.2	1.7384e+07	4.37689e+07	2.51776
Q9UBU8	Mortality factor 4-like protein 1 OS=Homo sapiens OX=9606 GN=MORF4L1 PE=1 SV=2	37.403	24.5856	7	17	6	362	41.4	94075270	235829940	2.50682
Q9ULJ3	Zinc finger and BTB domain-containing protein 21 OS=Homo sapiens OX=9606 GN=ZBTB21 PE=1 SV=2	57.697	24.6717	17	25	17	1066	118.8	3.60477e+07	90319761	2.50556
Q53EP0	Fibronectin type III domain-containing protein 3B OS=Homo sapiens OX=9606 GN=FNDC3B PE=1 SV=2	9.481	3.73754	3	6	3	1204	132.8	1.992e+07	4.98745e+07	2.50374
Q9NZN5	Rho guanine nucleotide exchange factor 12 OS=Homo sapiens OX=9606 GN=ARHGEF12 PE=1 SV=1	52.667	14.0544	15	21	15	1544	173.1	3.80458e+07	9.51957e+07	2.50213
O75937	DnaJ homolog subfamily C member 8 OS=Homo sapiens OX=9606 GN=DNAJC8 PE=1 SV=2	30.49	37.9447	8	14	8	253	29.8	6.94499e+07	1.73739e+08	2.50164
Q13042	Cell division cycle protein 16 homolog OS=Homo sapiens OX=9606 GN=CDC16 PE=1 SV=2	44.801	26.129	12	19	12	620	71.6	3.61717e+07	90370958	2.49839
O75448	Mediator of RNA polymerase II transcription subunit 24 OS=Homo sapiens OX=9606 GN=MED24 PE=1 SV=1	50.257	18.4024	13	18	13	989	110.2	3.67836e+07	9.18932e+07	2.49821
O95747	Serine/threonine-protein kinase OSR1 OS=Homo sapiens OX=9606 GN=OXSR1 PE=1 SV=1	24.897	16.888	8	16	5	527	58	1.5327e+07	3.80721e+07	2.48399
Q8N9B5	Junction-mediating and -regulatory protein OS=Homo sapiens OX=9606 GN=JMY PE=1 SV=2	30.475	11.9433	9	14	9	988	111.4	5.01213e+07	1.24327e+08	2.48052
Q9H9J2	39S ribosomal protein L44, mitochondrial OS=Homo sapiens OX=9606 GN=MRPL44 PE=1 SV=1	52.761	34.9398	9	19	9	332	37.5	6.69874e+07	1.65819e+08	2.47538
P04156	Major prion protein OS=Homo sapiens OX=9606 GN=PRNP PE=1 SV=1	5.496	7.50988	2	4	2	253	27.6	1.28541e+07	3.18165e+07	2.4752
Q14258	E3 ubiquitin/ISG15 ligase TRIM25 OS=Homo sapiens OX=9606 GN=TRIM25 PE=1 SV=2	158.114	45.5556	27	120	27	630	70.9	3.37217e+08	8.34532e+08	2.47476
Q13243	Serine/arginine-rich splicing factor 5 OS=Homo sapiens OX=9606 GN=SRSF5 PE=1 SV=1	40.27	27.9412	8	54	7	272	31.2	6.96714e+08	1.72029e+09	2.46914
Q8NFH5	Nucleoporin NUP35 OS=Homo sapiens OX=9606 GN=NUP35 PE=1 SV=1	9.405	9.81595	2	3	2	326	34.8	5.07125e+07	1.25106e+08	2.46697
Q7L7X3	Serine/threonine-protein kinase TAO1 OS=Homo sapiens OX=9606 GN=TAOK1 PE=1 SV=1	19.92	5.29471	5	9	4	1001	116	1.69173e+07	4.16948e+07	2.46463
Q86X29	Lipolysis-stimulated lipoprotein receptor OS=Homo sapiens OX=9606 GN=LSR PE=1 SV=4	22.763	8.78274	4	10	4	649	71.4	33444898	82336378	2.46185
Q9NWZ8	Gem-associated protein 8 OS=Homo sapiens OX=9606 GN=GEMIN8 PE=1 SV=1	31.711	27.2727	6	14	6	242	28.6	6.1575e+07	1.51564e+08	2.46146
Q9UL54	Serine/threonine-protein kinase TAO2 OS=Homo sapiens OX=9606 GN=TAOK2 PE=1 SV=2	38.026	10.5263	11	18	10	1235	138.2	25974332	63923962	2.46104
Q8IWA0	WD repeat-containing protein 75 OS=Homo sapiens OX=9606 GN=WDR75 PE=1 SV=1	22.401	9.51807	5	9	5	830	94.4	2.33544e+07	5.72294e+07	2.45047
P09497	Clathrin light chain B OS=Homo sapiens OX=9606 GN=CLTB PE=1 SV=1	12.96	14.8472	5	6	5	229	25.2	26351263	6.44545e+07	2.44597
O95049	Tight junction protein ZO-3 OS=Homo sapiens OX=9606 GN=TJP3 PE=1 SV=3	99.528	28.9445	22	65	22	919	101.3	1.49427e+08	3.64815e+08	2.44142
P48059	LIM and senescent cell antigen-like-containing domain protein 1 OS=Homo sapiens OX=9606 GN=LIMS1 PE=1 SV=4	9.933	10.1538	3	6	3	325	37.2	9.68513e+06	2.35796e+07	2.43462
Q9Y597	BTB/POZ domain-containing protein KCTD3 OS=Homo sapiens OX=9606 GN=KCTD3 PE=1 SV=2	8.767	2.82209	2	3	2	815	88.9	6072878	1.47494e+07	2.42873
Q9P2N5	RNA-binding protein 27 OS=Homo sapiens OX=9606 GN=RBM27 PE=1 SV=2	54.426	17.4528	15	31	14	1060	118.6	6.32012e+07	1.53394e+08	2.42707
P53814	Smoothelin OS=Homo sapiens OX=9606 GN=SMTN PE=1 SV=7	130.685	37.0774	27	65	27	917	99	2.42882e+08	5.86374e+08	2.41423
Q9UHB6	LIM domain and actin-binding protein 1 OS=Homo sapiens OX=9606 GN=LIMA1 PE=1 SV=1	517.872	72.859	58	488	58	759	85.2	5.38051e+09	1.29837e+10	2.41311
O14974	Protein phosphatase 1 regulatory subunit 12A OS=Homo sapiens OX=9606 GN=PPP1R12A PE=1 SV=1	347.246	55.6311	57	268	57	1030	115.2	1.08963e+09	2.62532e+09	2.40937
Q96GQ7	Probable ATP-dependent RNA helicase DDX27 OS=Homo sapiens OX=9606 GN=DDX27 PE=1 SV=2	26.583	11.6834	9	13	9	796	89.8	4.24495e+07	102192218	2.40738
P29083	General transcription factor IIE subunit 1 OS=Homo sapiens OX=9606 GN=GTF2E1 PE=1 SV=2	14.971	6.15034	2	6	2	439	49.4	2.39518e+07	57640674	2.40653
P81605	Dermcidin OS=Homo sapiens OX=9606 GN=DCD PE=1 SV=2	21.705	35.4545	4	40	4	110	11.3	8.04403e+08	1.93525e+09	2.40582
P52597	Heterogeneous nuclear ribonucleoprotein F OS=Homo sapiens OX=9606 GN=HNRNPF PE=1 SV=3	137.519	60.4819	15	89	13	415	45.6	2.134e+09	5.12832e+09	2.40315
P12814	Alpha-actinin-1 OS=Homo sapiens OX=9606 GN=ACTN1 PE=1 SV=2	385.732	70.4036	55	200	29	892	103	4.13655e+08	9.93015e+08	2.40058
Q86W92	Liprin-beta-1 OS=Homo sapiens OX=9606 GN=PPFIBP1 PE=1 SV=2	61.778	21.1672	16	42	16	1011	114	6.98902e+07	1.67759e+08	2.40033
Q12965	Unconventional myosin-Ie OS=Homo sapiens OX=9606 GN=MYO1E PE=1 SV=2	281.348	49.0072	48	293	47	1108	127	5.9954e+08	1.4372e+09	2.39717
Q5M775	Cytospin-B OS=Homo sapiens OX=9606 GN=SPECC1 PE=1 SV=1	143.325	31.9288	29	72	28	1068	118.5	1.23666e+08	296352935	2.3964
Q03111	Protein ENL OS=Homo sapiens OX=9606 GN=MLLT1 PE=1 SV=2	28.401	12.5224	5	12	5	559	62	5.08148e+07	121743384	2.39583
Q13045	Protein flightless-1 homolog OS=Homo sapiens OX=9606 GN=FLII PE=1 SV=2	342.659	48.3846	51	235	51	1269	144.7	743476526	1778208536	2.39175
Q9UQB8	Brain-specific angiogenesis inhibitor 1-associated protein 2 OS=Homo sapiens OX=9606 GN=BAIAP2 PE=1 SV=1	47.132	27.8986	15	20	15	552	60.8	5.6501e+07	1.35024e+08	2.38977
O75665	Oral-facial-digital syndrome 1 protein OS=Homo sapiens OX=9606 GN=OFD1 PE=1 SV=1	14.021	5.23715	4	7	4	1012	116.6	1.24982e+07	2.98321e+07	2.38691
O95782	AP-2 complex subunit alpha-1 OS=Homo sapiens OX=9606 GN=AP2A1 PE=1 SV=3	163.385	46.7758	36	84	24	977	107.5	2.3337e+08	5.56228e+08	2.38345
Q96B26	Exosome complex component RRP43 OS=Homo sapiens OX=9606 GN=EXOSC8 PE=1 SV=1	67.763	55.7971	11	48	11	276	30	4.11493e+08	9.80253e+08	2.38219
P51610	Host cell factor 1 OS=Homo sapiens OX=9606 GN=HCFC1 PE=1 SV=2	38.645	7.46929	8	16	8	2035	208.6	5.25517e+07	1.25129e+08	2.38105
O15231	Zinc finger protein 185 OS=Homo sapiens OX=9606 GN=ZNF185 PE=1 SV=3	149.662	53.5559	27	78	27	689	73.5	2.20383e+08	5.24341e+08	2.37923
Q7Z6B7	SLIT-ROBO Rho GTPase-activating protein 1 OS=Homo sapiens OX=9606 GN=SRGAP1 PE=1 SV=1	120.471	30.1382	26	63	24	1085	124.2	7.70765e+07	1.82427e+08	2.36683
P60842	Eukaryotic initiation factor 4A-I OS=Homo sapiens OX=9606 GN=EIF4A1 PE=1 SV=1	114.645	59.8522	23	90	10	406	46.1	5.08764e+08	1202866404	2.36429
Q96C19	EF-hand domain-containing protein D2 OS=Homo sapiens OX=9606 GN=EFHD2 PE=1 SV=1	21.659	23.3333	5	12	5	240	26.7	5.22652e+07	1.23543e+08	2.36377
Q07021	Complement component 1 Q subcomponent-binding protein, mitochondrial OS=Homo sapiens OX=9606 GN=C1QBP PE=1 SV=1	49.656	46.0993	7	27	7	282	31.3	3.28821e+08	773714794	2.353
P36873	Serine/threonine-protein phosphatase PP1-gamma catalytic subunit OS=Homo sapiens OX=9606 GN=PPP1CC PE=1 SV=1	133.043	62.8483	19	139	4	323	37	144010309	3.37814e+08	2.34576
P24941	Cyclin-dependent kinase 2 OS=Homo sapiens OX=9606 GN=CDK2 PE=1 SV=2	56.81	47.651	12	32	10	298	33.9	123278349	289160629	2.34559
P19623	Spermidine synthase OS=Homo sapiens OX=9606 GN=SRM PE=1 SV=1	25.62	25.4967	6	11	6	302	33.8	5.13858e+07	1.20424e+08	2.34352
Q6YHK3	CD109 antigen OS=Homo sapiens OX=9606 GN=CD109 PE=1 SV=2	128.666	22.9066	24	57	24	1445	161.6	1.17071e+08	2.74273e+08	2.34279
Q8N556	Actin filament-associated protein 1 OS=Homo sapiens OX=9606 GN=AFAP1 PE=1 SV=2	37.394	18.4932	13	22	13	730	80.7	5.76649e+07	1.35061e+08	2.34216
Q69YQ0	Cytospin-A OS=Homo sapiens OX=9606 GN=SPECC1L PE=1 SV=2	203.003	31.6025	32	120	32	1117	124.5	221974528	5.1878e+08	2.33711
Q9NY61	Protein AATF OS=Homo sapiens OX=9606 GN=AATF PE=1 SV=1	51.707	22.6786	9	20	9	560	63.1	6.66888e+07	1.55372e+08	2.32981
Q86VP1	Tax1-binding protein 1 OS=Homo sapiens OX=9606 GN=TAX1BP1 PE=1 SV=2	13.7	9.25222	4	6	4	789	90.8	2.42521e+07	5.64672e+07	2.32835
Q9UQ35	Serine/arginine repetitive matrix protein 2 OS=Homo sapiens OX=9606 GN=SRRM2 PE=1 SV=2	323.797	26.6352	57	223	57	2752	299.4	3.37199e+08	7.83808e+08	2.32447
P15924	Desmoplakin OS=Homo sapiens OX=9606 GN=DSP PE=1 SV=3	492.797	44.0961	116	429	116	2871	331.6	2.87845e+08	6.67351e+08	2.31844
Q14517	Protocadherin Fat 1 OS=Homo sapiens OX=9606 GN=FAT1 PE=1 SV=2	370.875	22.7768	74	158	74	4588	506	2.68325e+08	6.2145e+08	2.31603
P60660	Myosin light polypeptide 6 OS=Homo sapiens OX=9606 GN=MYL6 PE=1 SV=2	18.694	24.5033	4	18	4	151	16.9	5.98867e+07	138545307	2.31346
P0DMV9	Heat shock 70 kDa protein 1B OS=Homo sapiens OX=9606 GN=HSPA1B PE=1 SV=1	292.534	70.5148	36	232	22	641	70	1.58304e+09	3.65278e+09	2.30745
Q02750	Dual specificity mitogen-activated protein kinase kinase 1 OS=Homo sapiens OX=9606 GN=MAP2K1 PE=1 SV=2	23.021	10.9415	5	9	2	393	43.4	3.97692e+07	9.17541e+07	2.30717
P26045	Tyrosine-protein phosphatase non-receptor type 3 OS=Homo sapiens OX=9606 GN=PTPN3 PE=1 SV=2	10.683	5.47645	4	7	4	913	103.9	2.12865e+07	4.91069e+07	2.30695
Q6R327	Rapamycin-insensitive companion of mTOR OS=Homo sapiens OX=9606 GN=RICTOR PE=1 SV=1	38.623	6.14754	8	13	8	1708	192.1	2.30294e+07	5.31069e+07	2.30604
Q14498	RNA-binding protein 39 OS=Homo sapiens OX=9606 GN=RBM39 PE=1 SV=2	97.154	43.0189	17	84	17	530	59.3	4.36107e+08	1.00515e+09	2.30482
P55084	Trifunctional enzyme subunit beta, mitochondrial OS=Homo sapiens OX=9606 GN=HADHB PE=1 SV=3	53.325	27.0042	11	24	11	474	51.3	1.41402e+08	3.2584e+08	2.30436
Q9Y4P3	Transducin beta-like protein 2 OS=Homo sapiens OX=9606 GN=TBL2 PE=1 SV=1	120.569	55.9284	23	65	23	447	49.8	4.17122e+08	9.61119e+08	2.30417
Q07666	KH domain-containing, RNA-binding, signal transduction-associated protein 1 OS=Homo sapiens OX=9606 GN=KHDRBS1 PE=1 SV=1	83.805	31.6027	11	57	11	443	48.2	5.83421e+08	1343961508	2.30359
Q9Y613	FH1/FH2 domain-containing protein 1 OS=Homo sapiens OX=9606 GN=FHOD1 PE=1 SV=3	8.711	3.35052	2	3	2	1164	126.5	1.76411e+07	4.061e+07	2.30201
Q9UK58	Cyclin-L1 OS=Homo sapiens OX=9606 GN=CCNL1 PE=1 SV=1	27.036	9.88593	5	12	4	526	59.6	4.25968e+07	9.80567e+07	2.30197
Q9UNE7	E3 ubiquitin-protein ligase CHIP OS=Homo sapiens OX=9606 GN=STUB1 PE=1 SV=2	18.009	17.1617	5	9	5	303	34.8	2.01362e+07	4.63337e+07	2.30102
Q9P0K7	Ankycorbin OS=Homo sapiens OX=9606 GN=RAI14 PE=1 SV=2	99.79	34.3878	25	64	25	980	110	5.96649e+07	1.37011e+08	2.29634
O15381	Nuclear valosin-containing protein-like OS=Homo sapiens OX=9606 GN=NVL PE=1 SV=1	92.768	31.1916	20	39	20	856	95	1.22124e+08	2.80266e+08	2.29494
O60292	Signal-induced proliferation-associated 1-like protein 3 OS=Homo sapiens OX=9606 GN=SIPA1L3 PE=1 SV=3	16.2	3.70578	4	5	4	1781	194.5	2.69107e+07	61750486	2.29465
O00560	Syntenin-1 OS=Homo sapiens OX=9606 GN=SDCBP PE=1 SV=1	36.304	22.8188	3	10	3	298	32.4	7.8022e+07	1.78832e+08	2.29207
Q9BXW9	Fanconi anemia group D2 protein OS=Homo sapiens OX=9606 GN=FANCD2 PE=1 SV=2	14.398	4.27292	4	5	4	1451	164	1.33043e+07	30421411	2.28659
Q8TEW0	Partitioning defective 3 homolog OS=Homo sapiens OX=9606 GN=PARD3 PE=1 SV=2	58.303	12.0944	12	21	12	1356	151.3	31989541	7.3141e+07	2.2864
Q8N2K0	Lysophosphatidylserine lipase ABHD12 OS=Homo sapiens OX=9606 GN=ABHD12 PE=1 SV=2	9.551	11.0553	4	5	4	398	45.1	1.41148e+07	32265114	2.28591
Q7Z406	Myosin-14 OS=Homo sapiens OX=9606 GN=MYH14 PE=1 SV=2	905.48	60.2506	127	846	112	1995	227.7	9.78411e+09	2.23471e+10	2.28402
Q96JQ2	Calmin OS=Homo sapiens OX=9606 GN=CLMN PE=1 SV=1	5.534	3.39321	2	5	2	1002	111.6	38243214	87331436	2.28358
Q9NW81	Distal membrane-arm assembly complex protein 2 OS=Homo sapiens OX=9606 GN=DMAC2 PE=1 SV=3	22.981	15.1751	5	10	5	257	29.2	37085638	84575478	2.28055
P36578	60S ribosomal protein L4 OS=Homo sapiens OX=9606 GN=RPL4 PE=1 SV=5	132.897	48.7119	22	182	22	427	47.7	1.7014e+09	3.87396e+09	2.27693
O14776	Transcription elongation regulator 1 OS=Homo sapiens OX=9606 GN=TCERG1 PE=1 SV=2	44.942	15.7559	15	25	15	1098	123.8	4.82818e+07	1.09746e+08	2.27304
Q96RL1	BRCA1-A complex subunit RAP80 OS=Homo sapiens OX=9606 GN=UIMC1 PE=1 SV=2	25.905	11.5438	5	11	5	719	79.7	1.99039e+07	4.51783e+07	2.26983
P67936	Tropomyosin alpha-4 chain OS=Homo sapiens OX=9606 GN=TPM4 PE=1 SV=3	107.76	60.4839	21	123	7	248	28.5	1.06446e+09	2.41483e+09	2.26859
Q9H7B2	Ribosome production factor 2 homolog OS=Homo sapiens OX=9606 GN=RPF2 PE=1 SV=2	51.666	29.4118	10	36	10	306	35.6	3.07589e+08	6.97274e+08	2.2669
Q13555	Calcium/calmodulin-dependent protein kinase type II subunit gamma OS=Homo sapiens OX=9606 GN=CAMK2G PE=1 SV=4	17.841	11.828	5	9	3	558	62.6	3.23549e+07	7.32209e+07	2.26305
Q9Y5S2	Serine/threonine-protein kinase MRCK beta OS=Homo sapiens OX=9606 GN=CDC42BPB PE=1 SV=2	137.823	19.3454	29	55	23	1711	194.2	6.26445e+07	1.41452e+08	2.25802
P06753	Tropomyosin alpha-3 chain OS=Homo sapiens OX=9606 GN=TPM3 PE=1 SV=2	113.377	45.9649	21	119	7	285	32.9	4.60048e+09	1.03869e+10	2.25779
Q14966	Zinc finger protein 638 OS=Homo sapiens OX=9606 GN=ZNF638 PE=1 SV=2	107.167	18.4024	25	54	25	1978	220.5	5.7399e+07	1.29515e+08	2.25639
O94761	ATP-dependent DNA helicase Q4 OS=Homo sapiens OX=9606 GN=RECQL4 PE=1 SV=2	20.653	6.37417	6	12	6	1208	133	4.55248e+07	1.02682e+08	2.25552
Q2TB10	Zinc finger protein 800 OS=Homo sapiens OX=9606 GN=ZNF800 PE=1 SV=1	24.906	14.6084	8	12	8	664	75.2	2.7199e+07	6.13263e+07	2.25473
P69905	Hemoglobin subunit alpha OS=Homo sapiens OX=9606 GN=HBA1 PE=1 SV=2	42.314	42.9577	6	65	6	142	15.2	1.45859e+08	3.28682e+08	2.25342
Q14592	Zinc finger protein 460 OS=Homo sapiens OX=9606 GN=ZNF460 PE=1 SV=2	69.328	24.0214	10	24	10	562	63.6	4.40615e+07	9.92702e+07	2.25299
Q08AN1	Zinc finger protein 616 OS=Homo sapiens OX=9606 GN=ZNF616 PE=2 SV=2	25.501	11.0115	6	30	2	781	90.2	2.09102e+06	4.71026e+06	2.25262
Q14C86	GTPase-activating protein and VPS9 domain-containing protein 1 OS=Homo sapiens OX=9606 GN=GAPVD1 PE=1 SV=2	8.883	3.31529	3	3	3	1478	164.9	1.81747e+07	40746246	2.24192
Q16891	MICOS complex subunit MIC60 OS=Homo sapiens OX=9606 GN=IMMT PE=1 SV=1	277.276	69.3931	44	137	44	758	83.6	874143560	1957873716	2.23976
Q86V48	Leucine zipper protein 1 OS=Homo sapiens OX=9606 GN=LUZP1 PE=1 SV=2	212.729	46.1896	43	147	43	1076	120.2	1.57384e+08	3.52331e+08	2.23867
Q16643	Drebrin OS=Homo sapiens OX=9606 GN=DBN1 PE=1 SV=4	364.229	62.5578	35	705	35	649	71.4	1.14185e+10	2.54842e+10	2.23184
P28290	Protein ITPRID2 OS=Homo sapiens OX=9606 GN=ITPRID2 PE=1 SV=3	277.602	45.274	46	192	46	1259	138.3	6.80401e+08	1.51737e+09	2.23011
Q9NP77	RNA polymerase II subunit A C-terminal domain phosphatase SSU72 OS=Homo sapiens OX=9606 GN=SSU72 PE=1 SV=1	14.903	22.6804	4	6	4	194	22.6	1.83992e+07	41022752	2.2296
P06733	Alpha-enolase OS=Homo sapiens OX=9606 GN=ENO1 PE=1 SV=2	134.568	66.3594	23	131	19	434	47.1	7.77741e+08	1733060426	2.22833
Q9HC35	Echinoderm microtubule-associated protein-like 4 OS=Homo sapiens OX=9606 GN=EML4 PE=1 SV=3	10.928	4.58716	4	5	4	981	108.8	1.10355e+07	2.45906e+07	2.22832
P12956	X-ray repair cross-complementing protein 6 OS=Homo sapiens OX=9606 GN=XRCC6 PE=1 SV=2	168.794	51.3957	30	114	30	609	69.8	4.32336e+08	9.62106e+08	2.22537
P52948	Nuclear pore complex protein Nup98-Nup96 OS=Homo sapiens OX=9606 GN=NUP98 PE=1 SV=4	48.133	9.46615	14	17	14	1817	197.5	3.72338e+07	8.25779e+07	2.21782
Q96GA3	Protein LTV1 homolog OS=Homo sapiens OX=9606 GN=LTV1 PE=1 SV=1	34.971	22.7368	10	16	10	475	54.8	5.94592e+07	1.3173e+08	2.21546
Q9UDY2	Tight junction protein ZO-2 OS=Homo sapiens OX=9606 GN=TJP2 PE=1 SV=2	240.079	47.479	46	162	44	1190	133.9	2.25831e+08	5.00313e+08	2.21544
P01023	Alpha-2-macroglobulin OS=Homo sapiens OX=9606 GN=A2M PE=1 SV=3	109.753	26.2551	29	67	24	1474	163.2	1.16989e+08	2.58717e+08	2.21146
Q14764	Major vault protein OS=Homo sapiens OX=9606 GN=MVP PE=1 SV=4	188.627	52.5196	33	90	33	893	99.3	4.20434e+08	9.29757e+08	2.21142
Q15269	Periodic tryptophan protein 2 homolog OS=Homo sapiens OX=9606 GN=PWP2 PE=2 SV=2	31.819	13.0577	10	25	10	919	102.4	7.80142e+07	1.72394e+08	2.20978
P28288	ATP-binding cassette sub-family D member 3 OS=Homo sapiens OX=9606 GN=ABCD3 PE=1 SV=1	115.491	38.9985	22	58	22	659	75.4	2.58282e+08	5.68565e+08	2.20134
P25325	3-mercaptopyruvate sulfurtransferase OS=Homo sapiens OX=9606 GN=MPST PE=1 SV=3	11.219	11.7845	3	5	2	297	33.2	1.95867e+07	4.31153e+07	2.20125
Q9H5H4	Zinc finger protein 768 OS=Homo sapiens OX=9606 GN=ZNF768 PE=1 SV=2	61.642	30.7407	15	42	14	540	60.2	3.64819e+07	8.02478e+07	2.19966
Q8NI36	WD repeat-containing protein 36 OS=Homo sapiens OX=9606 GN=WDR36 PE=1 SV=1	58.85	21.7666	16	47	16	951	105.3	8.332e+07	1.83205e+08	2.19882
P53396	ATP-citrate synthase OS=Homo sapiens OX=9606 GN=ACLY PE=1 SV=3	118.318	28.0654	26	62	26	1101	120.8	1.92787e+08	4.23783e+08	2.19819
P67809	Y-box-binding protein 1 OS=Homo sapiens OX=9606 GN=YBX1 PE=1 SV=3	130.603	54.6296	17	87	13	324	35.9	1.91391e+09	4.20218e+09	2.19561
Q07157	Tight junction protein ZO-1 OS=Homo sapiens OX=9606 GN=TJP1 PE=1 SV=3	621.603	63.0435	77	413	75	1748	195.3	8.2309e+08	1.80536e+09	2.19339
Q32MZ4	Leucine-rich repeat flightless-interacting protein 1 OS=Homo sapiens OX=9606 GN=LRRFIP1 PE=1 SV=2	169.848	40.5941	29	100	29	808	89.2	372735819	8.16357e+08	2.19018
P49023	Paxillin OS=Homo sapiens OX=9606 GN=PXN PE=1 SV=3	33.927	26.7343	8	12	8	591	64.5	2.07184e+07	4.53653e+07	2.18962
P19012	Keratin, type I cytoskeletal 15 OS=Homo sapiens OX=9606 GN=KRT15 PE=1 SV=3	42.584	19.7368	10	113	2	456	49.2	3.91618e+06	8.56611e+06	2.18736
O00148	ATP-dependent RNA helicase DDX39A OS=Homo sapiens OX=9606 GN=DDX39A PE=1 SV=2	19.442	15.9251	7	14	2	427	49.1	2.46331e+07	5.37867e+07	2.18351
Q9Y312	Protein AAR2 homolog OS=Homo sapiens OX=9606 GN=AAR2 PE=1 SV=2	18.945	15.625	6	11	6	384	43.4	5.99031e+07	1.30747e+08	2.18265
Q99615	DnaJ homolog subfamily C member 7 OS=Homo sapiens OX=9606 GN=DNAJC7 PE=1 SV=2	18.296	12.753	6	8	6	494	56.4	3.03408e+07	6.61196e+07	2.17923
Q9BT40	Inositol polyphosphate 5-phosphatase K OS=Homo sapiens OX=9606 GN=INPP5K PE=1 SV=3	5.083	4.24107	2	2	2	448	51.1	1.43706e+07	3.1313e+07	2.17896
O00193	Small acidic protein OS=Homo sapiens OX=9606 GN=SMAP PE=1 SV=1	10.123	16.3934	2	5	2	183	20.3	2.90274e+07	6.31712e+07	2.17626
P85298	Rho GTPase-activating protein 8 OS=Homo sapiens OX=9606 GN=ARHGAP8 PE=1 SV=1	15.158	14.8707	6	9	6	464	53.5	2.48508e+07	5.40661e+07	2.17563
O43707	Alpha-actinin-4 OS=Homo sapiens OX=9606 GN=ACTN4 PE=1 SV=2	508.195	80.3513	66	281	44	911	104.8	1152438050	2.50468e+09	2.17337
Q96CT7	Coiled-coil domain-containing protein 124 OS=Homo sapiens OX=9606 GN=CCDC124 PE=1 SV=1	44.596	40.3587	11	24	11	223	25.8	2.18858e+08	4.75095e+08	2.17079
Q9Y2I8	WD repeat-containing protein 37 OS=Homo sapiens OX=9606 GN=WDR37 PE=1 SV=2	8.584	5.46559	2	4	2	494	54.6	1.62642e+07	3.52887e+07	2.16972
Q9UM54	Unconventional myosin-VI OS=Homo sapiens OX=9606 GN=MYO6 PE=1 SV=4	543.774	58.2689	76	531	76	1294	149.6	2.39002e+09	5.18322e+09	2.16869
Q15149	Plectin OS=Homo sapiens OX=9606 GN=PLEC PE=1 SV=3	816.877	44.1503	175	367	167	4684	531.5	6.28379e+08	1.36126e+09	2.16631
P68104	Elongation factor 1-alpha 1 OS=Homo sapiens OX=9606 GN=EEF1A1 PE=1 SV=1	157.803	54.9784	16	249	7	462	50.1	1.957e+09	4.23644e+09	2.16476
P27105	Stomatin OS=Homo sapiens OX=9606 GN=STOM PE=1 SV=3	30.414	26.3889	6	12	6	288	31.7	9.66013e+07	2.0905e+08	2.16404
Q9UQ80	Proliferation-associated protein 2G4 OS=Homo sapiens OX=9606 GN=PA2G4 PE=1 SV=3	119.825	69.0355	20	69	20	394	43.8	1.55071e+09	3355038764	2.16354
Q9P1Y6	PHD and RING finger domain-containing protein 1 OS=Homo sapiens OX=9606 GN=PHRF1 PE=1 SV=3	76.341	17.5258	20	36	20	1649	178.6	7.34405e+07	158717003	2.16116
P62979	Ubiquitin-40S ribosomal protein S27a OS=Homo sapiens OX=9606 GN=RPS27A PE=1 SV=2	19.075	27.5641	4	66	4	156	18	9.80195e+08	2.11663e+09	2.15939
Q9UPN4	Centrosomal protein of 131 kDa OS=Homo sapiens OX=9606 GN=CEP131 PE=1 SV=3	192.519	42.7516	41	100	41	1083	122.1	1.01362e+08	2.18533e+08	2.15596
Q9NXV2	BTB/POZ domain-containing protein KCTD5 OS=Homo sapiens OX=9606 GN=KCTD5 PE=1 SV=1	25.416	33.3333	5	8	5	234	26.1	34641696	7.46778e+07	2.15572
Q03169	Tumor necrosis factor alpha-induced protein 2 OS=Homo sapiens OX=9606 GN=TNFAIP2 PE=1 SV=2	17.795	5.8104	3	6	3	654	72.6	1.05883e+07	2.28091e+07	2.15418
P53597	Succinate--CoA ligase [ADP/GDP-forming] subunit alpha, mitochondrial OS=Homo sapiens OX=9606 GN=SUCLG1 PE=1 SV=4	30.541	23.9884	7	27	7	346	36.2	8.14976e+07	175329846	2.15135
Q96GE4	Centrosomal protein of 95 kDa OS=Homo sapiens OX=9606 GN=CEP95 PE=1 SV=1	49.192	18.7576	9	15	9	821	95.2	3.17566e+07	68314608	2.1512
Q86Y91	Kinesin-like protein KIF18B OS=Homo sapiens OX=9606 GN=KIF18B PE=1 SV=4	42.427	19.1315	11	19	11	852	93	6.53625e+07	1.40602e+08	2.15112
P29317	Ephrin type-A receptor 2 OS=Homo sapiens OX=9606 GN=EPHA2 PE=1 SV=2	33.75	13.2172	10	18	10	976	108.2	2.19859e+07	4.72815e+07	2.15054
Q9Y2L9	Leucine-rich repeat and calponin homology domain-containing protein 1 OS=Homo sapiens OX=9606 GN=LRCH1 PE=1 SV=3	67.958	26.6484	14	27	12	728	80.8	1.09236e+08	2.34709e+08	2.14863
O94973	AP-2 complex subunit alpha-2 OS=Homo sapiens OX=9606 GN=AP2A2 PE=1 SV=2	107.505	36.1022	25	53	13	939	103.9	6.58423e+07	1.41259e+08	2.14541
Q9H8G2	Caspase activity and apoptosis inhibitor 1 OS=Homo sapiens OX=9606 GN=CAAP1 PE=1 SV=2	17.718	17.1745	5	8	5	361	38.3	4.11133e+07	8.81601e+07	2.14432
P35580	Myosin-10 OS=Homo sapiens OX=9606 GN=MYH10 PE=1 SV=3	1006.88	62.3988	133	1001	102	1976	228.9	2.60477e+09	5.58542e+09	2.1443
Q02543	60S ribosomal protein L18a OS=Homo sapiens OX=9606 GN=RPL18A PE=1 SV=2	12.744	25.5682	4	5	4	176	20.7	1.81569e+07	3.88718e+07	2.14088
Q9UBL6	Copine-7 OS=Homo sapiens OX=9606 GN=CPNE7 PE=1 SV=1	80.088	35.861	18	34	17	633	70.2	1.34886e+08	2.88649e+08	2.13995
Q8WWM7	Ataxin-2-like protein OS=Homo sapiens OX=9606 GN=ATXN2L PE=1 SV=2	128.835	27.814	24	110	24	1075	113.3	3.75515e+08	8.03129e+08	2.13874
P46940	Ras GTPase-activating-like protein IQGAP1 OS=Homo sapiens OX=9606 GN=IQGAP1 PE=1 SV=1	639.872	63.79	88	422	82	1657	189.1	1.2295e+09	2621189998	2.13192
O75323	Protein NipSnap homolog 2 OS=Homo sapiens OX=9606 GN=NIPSNAP2 PE=1 SV=1	37.879	25.8741	9	21	7	286	33.7	1.56589e+08	3.33449e+08	2.12945
Q8TAA9	Vang-like protein 1 OS=Homo sapiens OX=9606 GN=VANGL1 PE=1 SV=1	34.727	18.8931	6	12	6	524	59.9	6.01314e+07	1.28005e+08	2.12875
P09601	Heme oxygenase 1 OS=Homo sapiens OX=9606 GN=HMOX1 PE=1 SV=1	42.497	34.0278	7	17	7	288	32.8	6.1335e+07	1.30479e+08	2.12731
Q68CQ4	U3 small nucleolar RNA-associated protein 25 homolog OS=Homo sapiens OX=9606 GN=UTP25 PE=1 SV=2	26.958	15.0794	8	13	8	756	87	2.37976e+07	5.05398e+07	2.12373
P35579	Myosin-9 OS=Homo sapiens OX=9606 GN=MYH9 PE=1 SV=4	1721.45	67.9082	170	3951	138	1960	226.4	4.64916e+10	98631623389	2.12149
Q5TC82	Roquin-1 OS=Homo sapiens OX=9606 GN=RC3H1 PE=1 SV=1	8.823	3.79523	3	4	3	1133	125.7	1.43538e+07	3.04315e+07	2.1201
Q9Y4I1	Unconventional myosin-Va OS=Homo sapiens OX=9606 GN=MYO5A PE=1 SV=2	346.264	36.2803	69	191	60	1855	215.3	235353926	4.98396e+08	2.11764
O75746	Calcium-binding mitochondrial carrier protein Aralar1 OS=Homo sapiens OX=9606 GN=SLC25A12 PE=1 SV=2	104.289	41.2979	23	57	16	678	74.7	8.58745e+07	1.81837e+08	2.11747
P60228	Eukaryotic translation initiation factor 3 subunit E OS=Homo sapiens OX=9606 GN=EIF3E PE=1 SV=1	59.627	31.9101	16	37	16	445	52.2	1.86102e+08	3.9348e+08	2.11433
Q15554	Telomeric repeat-binding factor 2 OS=Homo sapiens OX=9606 GN=TERF2 PE=1 SV=3	95.974	41.8819	16	38	16	542	59.6	2.12474e+08	4.49089e+08	2.11362
Q9BU76	Multiple myeloma tumor-associated protein 2 OS=Homo sapiens OX=9606 GN=MMTAG2 PE=1 SV=1	27.607	28.5171	7	16	7	263	29.4	1.22938e+08	2.59761e+08	2.11295
A6ND36	Protein FAM83G OS=Homo sapiens OX=9606 GN=FAM83G PE=1 SV=2	135.399	33.2928	22	50	22	823	90.8	1.05909e+08	2.23572e+08	2.11099
O00566	U3 small nucleolar ribonucleoprotein protein MPP10 OS=Homo sapiens OX=9606 GN=MPHOSPH10 PE=1 SV=2	66.997	25.4038	13	27	13	681	78.8	8.52663e+07	1.79635e+08	2.10675
Q7LG56	Ribonucleoside-diphosphate reductase subunit M2 B OS=Homo sapiens OX=9606 GN=RRM2B PE=1 SV=1	10.99	12.8205	4	6	2	351	40.7	3.60462e+07	7.58156e+07	2.10329
P23258	Tubulin gamma-1 chain OS=Homo sapiens OX=9606 GN=TUBG1 PE=1 SV=2	110.467	64.5233	17	38	17	451	51.1	1.55306e+08	3.26497e+08	2.10229
Q9H9F9	Actin-related protein 5 OS=Homo sapiens OX=9606 GN=ACTR5 PE=1 SV=2	11.456	6.91928	2	4	2	607	68.3	16075278	3.37615e+07	2.10021
P49757	Protein numb homolog OS=Homo sapiens OX=9606 GN=NUMB PE=1 SV=2	12.531	8.29493	4	8	3	651	70.8	1.58295e+07	3.32272e+07	2.09907
Q8N0Z8	tRNA pseudouridine synthase-like 1 OS=Homo sapiens OX=9606 GN=PUSL1 PE=1 SV=1	44.649	35.3135	8	14	8	303	33.2	4.8883e+07	1.02521e+08	2.09727
Q96HP0	Dedicator of cytokinesis protein 6 OS=Homo sapiens OX=9606 GN=DOCK6 PE=1 SV=3	161.078	24.8657	38	69	35	2047	229.4	7.2738e+07	1.52464e+08	2.09607
Q9HCU5	Prolactin regulatory element-binding protein OS=Homo sapiens OX=9606 GN=PREB PE=1 SV=2	30.686	18.705	5	10	5	417	45.4	5.02388e+07	1.05267e+08	2.09533
Q969X5	Endoplasmic reticulum-Golgi intermediate compartment protein 1 OS=Homo sapiens OX=9606 GN=ERGIC1 PE=1 SV=1	38.799	28.6207	7	16	7	290	32.6	6.51429e+07	1.36404e+08	2.09392
Q8WUA7	TBC1 domain family member 22A OS=Homo sapiens OX=9606 GN=TBC1D22A PE=1 SV=2	11.303	9.09091	3	6	3	517	59.1	8.259e+06	1.72578e+07	2.08958
O75175	CCR4-NOT transcription complex subunit 3 OS=Homo sapiens OX=9606 GN=CNOT3 PE=1 SV=1	33.098	17.3971	8	11	8	753	81.8	4.07653e+07	8.51697e+07	2.08927
O94992	Protein HEXIM1 OS=Homo sapiens OX=9606 GN=HEXIM1 PE=1 SV=1	39.697	27.0195	8	21	7	359	40.6	2.25352e+08	4.7043e+08	2.08754
Q9UBU9	Nuclear RNA export factor 1 OS=Homo sapiens OX=9606 GN=NXF1 PE=1 SV=1	70.684	31.8255	16	34	16	619	70.1	1.19675e+08	249552906	2.08525
O60664	Perilipin-3 OS=Homo sapiens OX=9606 GN=PLIN3 PE=1 SV=3	45.652	41.7051	11	17	11	434	47	8.41449e+07	1.7543e+08	2.08486
Q13136	Liprin-alpha-1 OS=Homo sapiens OX=9606 GN=PPFIA1 PE=1 SV=1	144.953	26.8719	25	77	25	1202	135.7	1.63861e+08	3.41246e+08	2.08253
Q96S59	Ran-binding protein 9 OS=Homo sapiens OX=9606 GN=RANBP9 PE=1 SV=1	16.674	8.23045	4	6	4	729	77.8	2.69298e+07	5.60486e+07	2.08129
Q02241	Kinesin-like protein KIF23 OS=Homo sapiens OX=9606 GN=KIF23 PE=1 SV=3	147.067	36.1458	25	60	25	960	110	190251337	3.95946e+08	2.08117
P07437	Tubulin beta chain OS=Homo sapiens OX=9606 GN=TUBB PE=1 SV=2	195.39	79.2793	22	239	4	444	49.6	1.78888e+09	3722644490	2.08099
Q9Y570	Protein phosphatase methylesterase 1 OS=Homo sapiens OX=9606 GN=PPME1 PE=1 SV=3	17.841	18.3938	5	6	5	386	42.3	3.44717e+07	71658462	2.07876
Q86WR7	Proline and serine-rich protein 2 OS=Homo sapiens OX=9606 GN=PROSER2 PE=1 SV=2	10.861	5.97701	2	4	2	435	45.8	2.80909e+07	5.83861e+07	2.07847
P14635	G2/mitotic-specific cyclin-B1 OS=Homo sapiens OX=9606 GN=CCNB1 PE=1 SV=1	27.749	20.0924	6	12	6	433	48.3	5.43587e+07	1.12899e+08	2.07693
P31689	DnaJ homolog subfamily A member 1 OS=Homo sapiens OX=9606 GN=DNAJA1 PE=1 SV=2	174.59	53.1486	18	94	18	397	44.8	1.83312e+09	3.80581e+09	2.07614
P14923	Junction plakoglobin OS=Homo sapiens OX=9606 GN=JUP PE=1 SV=3	222.519	61.745	33	220	27	745	81.7	4.08283e+08	8.47367e+08	2.07544
P26641	Elongation factor 1-gamma OS=Homo sapiens OX=9606 GN=EEF1G PE=1 SV=3	56.486	38.6728	14	30	14	437	50.1	6.585e+07	136605842	2.0745
Q96IZ0	PRKC apoptosis WT1 regulator protein OS=Homo sapiens OX=9606 GN=PAWR PE=1 SV=1	33.766	29.1176	7	12	7	340	36.5	5.93684e+07	1.23123e+08	2.07389
Q9ULV0	Unconventional myosin-Vb OS=Homo sapiens OX=9606 GN=MYO5B PE=1 SV=3	302.792	37.5541	62	149	55	1848	213.5	1.92289e+08	3.98537e+08	2.07259
Q96HY6	DDRGK domain-containing protein 1 OS=Homo sapiens OX=9606 GN=DDRGK1 PE=1 SV=2	19.419	11.465	2	6	2	314	35.6	1.26945e+07	2.63093e+07	2.0725
Q13501	Sequestosome-1 OS=Homo sapiens OX=9606 GN=SQSTM1 PE=1 SV=1	84.167	48.8636	12	36	12	440	47.7	3.28374e+08	6.79387e+08	2.06895
Q9Y4F5	Centrosomal protein of 170 kDa protein B OS=Homo sapiens OX=9606 GN=CEP170B PE=1 SV=4	44.077	11.4537	15	22	13	1589	171.6	3.77232e+07	7.79744e+07	2.06701
Q53G59	Kelch-like protein 12 OS=Homo sapiens OX=9606 GN=KLHL12 PE=1 SV=2	17.934	13.9085	4	8	4	568	63.2	29934428	61814038	2.06498
P39748	Flap endonuclease 1 OS=Homo sapiens OX=9606 GN=FEN1 PE=1 SV=1	41.456	23.9474	8	21	8	380	42.6	2.01531e+08	415839760	2.0634
P20073	Annexin A7 OS=Homo sapiens OX=9606 GN=ANXA7 PE=1 SV=3	22.237	11.4754	5	7	5	488	52.7	9.4996e+07	195950314	2.06272
Q9NRR5	Ubiquilin-4 OS=Homo sapiens OX=9606 GN=UBQLN4 PE=1 SV=2	11.683	5.99002	2	4	2	601	63.8	4.92827e+07	1.01536e+08	2.06028
Q5JPE7	Nodal modulator 2 OS=Homo sapiens OX=9606 GN=NOMO2 PE=1 SV=1	45.494	13.8122	12	24	12	1267	139.4	5.64824e+07	1.16349e+08	2.05991
Q9NQZ2	Something about silencing protein 10 OS=Homo sapiens OX=9606 GN=UTP3 PE=1 SV=1	44.465	26.5136	9	19	9	479	54.5	6.03808e+07	1.24217e+08	2.05722
P33240	Cleavage stimulation factor subunit 2 OS=Homo sapiens OX=9606 GN=CSTF2 PE=1 SV=1	7.96	7.10572	2	4	2	577	60.9	1.49419e+07	3.07227e+07	2.05614
O14976	Cyclin-G-associated kinase OS=Homo sapiens OX=9606 GN=GAK PE=1 SV=2	18.255	3.89016	2	7	2	1311	143.1	2.15797e+07	4.43521e+07	2.05527
Q15397	Pumilio homolog 3 OS=Homo sapiens OX=9606 GN=PUM3 PE=1 SV=3	30.445	15.2778	7	12	7	648	73.5	4.19913e+07	8.62664e+07	2.05439
Q14254	Flotillin-2 OS=Homo sapiens OX=9606 GN=FLOT2 PE=1 SV=2	18.506	17.2897	7	8	7	428	47	16255005	33379156	2.05347
Q9BX63	Fanconi anemia group J protein OS=Homo sapiens OX=9606 GN=BRIP1 PE=1 SV=2	8.23	2.96237	2	5	2	1249	140.8	8.02813e+06	1.64657e+07	2.05099
P67775	Serine/threonine-protein phosphatase 2A catalytic subunit alpha isoform OS=Homo sapiens OX=9606 GN=PPP2CA PE=1 SV=1	40.056	37.8641	11	20	2	309	35.6	163625404	335116956	2.04807
Q8N567	Zinc finger CCHC domain-containing protein 9 OS=Homo sapiens OX=9606 GN=ZCCHC9 PE=1 SV=2	11.195	12.1771	3	4	3	271	30.5	2.4643e+07	50453674	2.04738
P43307	Translocon-associated protein subunit alpha OS=Homo sapiens OX=9606 GN=SSR1 PE=1 SV=3	14.812	11.8881	3	14	3	286	32.2	1.83519e+08	3.75704e+08	2.04722
P21579	Synaptotagmin-1 OS=Homo sapiens OX=9606 GN=SYT1 PE=1 SV=1	5.504	5.21327	2	2	2	422	47.5	1.28971e+07	26374108	2.04497
P05556	Integrin beta-1 OS=Homo sapiens OX=9606 GN=ITGB1 PE=1 SV=2	41.154	14.2857	9	27	9	798	88.4	6.01043e+07	1.22878e+08	2.04441
Q9BUN8	Derlin-1 OS=Homo sapiens OX=9606 GN=DERL1 PE=1 SV=1	11.627	13.1474	3	5	3	251	28.8	6.5315e+07	1.33477e+08	2.04359
Q9NUQ6	SPATS2-like protein OS=Homo sapiens OX=9606 GN=SPATS2L PE=1 SV=2	143.555	42.2939	20	72	19	558	61.7	2.36853e+08	4.83966e+08	2.04332
Q5T2T1	MAGUK p55 subfamily member 7 OS=Homo sapiens OX=9606 GN=MPP7 PE=1 SV=1	65.131	33.3333	13	22	13	576	65.5	5.44145e+07	1.11027e+08	2.04039
Q9NPL8	Complex I assembly factor TIMMDC1, mitochondrial OS=Homo sapiens OX=9606 GN=TIMMDC1 PE=1 SV=2	34.665	34.0351	8	19	8	285	32.2	9.00815e+07	1.83785e+08	2.04021
Q8NHM5	Lysine-specific demethylase 2B OS=Homo sapiens OX=9606 GN=KDM2B PE=1 SV=1	13.66	3.81737	4	6	4	1336	152.5	19017907	38794452	2.03989
Q6ZN55	Zinc finger protein 574 OS=Homo sapiens OX=9606 GN=ZNF574 PE=1 SV=2	34.448	12.8348	8	17	8	896	98.8	3.4036e+07	6.94222e+07	2.03967
Q9BZF9	Uveal autoantigen with coiled-coil domains and ankyrin repeats OS=Homo sapiens OX=9606 GN=UACA PE=1 SV=2	192.012	33.5452	43	84	43	1416	162.4	7.75437e+07	1.57973e+08	2.03722
Q15436	Protein transport protein Sec23A OS=Homo sapiens OX=9606 GN=SEC23A PE=1 SV=2	50.429	23.0065	13	21	9	765	86.1	4.60651e+07	9.37527e+07	2.03522
P11142	Heat shock cognate 71 kDa protein OS=Homo sapiens OX=9606 GN=HSPA8 PE=1 SV=1	294.264	67.1827	38	413	23	646	70.9	4.26247e+09	8.67306e+09	2.03475
Q5QJE6	Deoxynucleotidyltransferase terminal-interacting protein 2 OS=Homo sapiens OX=9606 GN=DNTTIP2 PE=1 SV=2	36.259	15.2116	8	16	8	756	84.4	3.17373e+07	6.45297e+07	2.03324
Q9UQ13	Leucine-rich repeat protein SHOC-2 OS=Homo sapiens OX=9606 GN=SHOC2 PE=1 SV=2	6.084	3.95189	2	3	2	582	64.8	1.22165e+07	2.48237e+07	2.03198
Q9UPT8	Zinc finger CCCH domain-containing protein 4 OS=Homo sapiens OX=9606 GN=ZC3H4 PE=1 SV=3	63.113	16.4236	12	28	12	1303	140.2	7.67153e+07	1.5578e+08	2.03062
Q9NX61	Transmembrane protein 161A OS=Homo sapiens OX=9606 GN=TMEM161A PE=1 SV=1	6.492	5.21921	2	4	2	479	53.6	1.48393e+07	3.01051e+07	2.02874
Q9NYK5	39S ribosomal protein L39, mitochondrial OS=Homo sapiens OX=9606 GN=MRPL39 PE=1 SV=3	15.367	16.2722	5	10	5	338	38.7	3.90684e+07	7.91807e+07	2.02672
Q9HC21	Mitochondrial thiamine pyrophosphate carrier OS=Homo sapiens OX=9606 GN=SLC25A19 PE=1 SV=1	20.017	25	8	14	8	320	35.5	4.26404e+07	8.64125e+07	2.02654
Q9H3P2	Negative elongation factor A OS=Homo sapiens OX=9606 GN=NELFA PE=1 SV=3	13.723	12.8788	4	6	4	528	57.2	2.33104e+07	4.72385e+07	2.0265
Q8TDX7	Serine/threonine-protein kinase Nek7 OS=Homo sapiens OX=9606 GN=NEK7 PE=1 SV=1	19.945	29.1391	6	10	6	302	34.5	3.67665e+07	7.44319e+07	2.02445
Q53H96	Pyrroline-5-carboxylate reductase 3 OS=Homo sapiens OX=9606 GN=PYCR3 PE=1 SV=3	35.005	28.8321	7	13	7	274	28.6	1.2258e+09	2.48148e+09	2.02438
O60551	Glycylpeptide N-tetradecanoyltransferase 2 OS=Homo sapiens OX=9606 GN=NMT2 PE=1 SV=1	24.3	16.8675	6	10	4	498	56.9	2.23008e+07	45136275	2.02398
Q9Y697	Cysteine desulfurase, mitochondrial OS=Homo sapiens OX=9606 GN=NFS1 PE=1 SV=3	18.879	16.1926	5	6	5	457	50.2	2.39131e+07	4.83711e+07	2.02279
Q9H2D1	Mitochondrial folate transporter/carrier OS=Homo sapiens OX=9606 GN=SLC25A32 PE=1 SV=2	38.774	32.0635	6	15	6	315	35.4	9.45095e+07	1.91027e+08	2.02125
P04899	Guanine nucleotide-binding protein G(i) subunit alpha-2 OS=Homo sapiens OX=9606 GN=GNAI2 PE=1 SV=3	110	62.2535	17	61	9	355	40.4	3.40806e+08	6.887e+08	2.0208
Q7L523	Ras-related GTP-binding protein A OS=Homo sapiens OX=9606 GN=RRAGA PE=1 SV=1	30.791	19.4888	5	8	2	313	36.5	2.11255e+07	42683785	2.02049
Q86SQ0	Pleckstrin homology-like domain family B member 2 OS=Homo sapiens OX=9606 GN=PHLDB2 PE=1 SV=2	23.947	7.66161	6	11	6	1253	142.1	2.88987e+07	5.83792e+07	2.02013
P62805	Histone H4 OS=Homo sapiens OX=9606 GN=H4C1 PE=1 SV=2	16.783	50.4854	5	13	5	103	11.4	1.2465e+08	2.51497e+08	2.01762
Q9BYD6	39S ribosomal protein L1, mitochondrial OS=Homo sapiens OX=9606 GN=MRPL1 PE=1 SV=2	22.653	26.4615	6	10	6	325	36.9	5.26582e+07	1.06202e+08	2.01681
P50395	Rab GDP dissociation inhibitor beta OS=Homo sapiens OX=9606 GN=GDI2 PE=1 SV=2	61.787	37.7528	12	34	9	445	50.6	78060420	1.57367e+08	2.01597
O75717	WD repeat and HMG-box DNA-binding protein 1 OS=Homo sapiens OX=9606 GN=WDHD1 PE=1 SV=1	6.449	2.12578	2	2	2	1129	125.9	9.87497e+06	1.98985e+07	2.01505
Q9BYJ9	YTH domain-containing family protein 1 OS=Homo sapiens OX=9606 GN=YTHDF1 PE=1 SV=1	31.623	13.2379	7	16	3	559	60.8	3.23103e+07	6.50958e+07	2.01471
P63096	Guanine nucleotide-binding protein G(i) subunit alpha-1 OS=Homo sapiens OX=9606 GN=GNAI1 PE=1 SV=2	103.418	60.7345	17	54	9	354	40.3	2.76774e+08	5.5751e+08	2.01431
P00734	Prothrombin OS=Homo sapiens OX=9606 GN=F2 PE=1 SV=2	10.888	3.85852	2	4	2	622	70	26399114	5.31674e+07	2.01398
Q00577	Transcriptional activator protein Pur-alpha OS=Homo sapiens OX=9606 GN=PURA PE=1 SV=2	32.225	24.5342	5	11	5	322	34.9	4.90805e+07	9.85431e+07	2.00778
Q9NQX4	Unconventional myosin-Vc OS=Homo sapiens OX=9606 GN=MYO5C PE=1 SV=2	229.524	32.721	52	129	46	1742	202.7	1.31901e+08	2.64608e+08	2.00612
Q9NWK9	Box C/D snoRNA protein 1 OS=Homo sapiens OX=9606 GN=ZNHIT6 PE=1 SV=1	29.788	18.2979	6	12	6	470	53.9	9.37739e+07	1.88021e+08	2.00505
O15084	Serine/threonine-protein phosphatase 6 regulatory ankyrin repeat subunit A OS=Homo sapiens OX=9606 GN=ANKRD28 PE=1 SV=5	25.792	13.6752	8	12	8	1053	112.9	5.99508e+07	1.20193e+08	2.00486
P82650	28S ribosomal protein S22, mitochondrial OS=Homo sapiens OX=9606 GN=MRPS22 PE=1 SV=1	80.565	40.8333	12	34	12	360	41.3	1.9527e+08	3.9145e+08	2.00466
Q15006	ER membrane protein complex subunit 2 OS=Homo sapiens OX=9606 GN=EMC2 PE=1 SV=1	18.703	20.5387	5	8	5	297	34.8	2.3383e+07	4.6862e+07	2.00411
Q9BY77	Polymerase delta-interacting protein 3 OS=Homo sapiens OX=9606 GN=POLDIP3 PE=1 SV=2	44.74	29.9287	10	21	10	421	46.1	1.11234e+08	2.22591e+08	2.00111
P55196	Afadin OS=Homo sapiens OX=9606 GN=AFDN PE=1 SV=3	46.708	9.53947	12	17	12	1824	206.7	5.16933e+07	1.03442e+08	2.00107
Q05655	Protein kinase C delta type OS=Homo sapiens OX=9606 GN=PRKCD PE=1 SV=2	9.214	6.50888	3	3	3	676	77.5	2.42846e+07	4.85864e+07	2.00071
Q02218	2-oxoglutarate dehydrogenase, mitochondrial OS=Homo sapiens OX=9606 GN=OGDH PE=1 SV=3	76.451	24.0469	19	32	19	1023	115.9	5.27593e+07	1.05429e+08	1.99829
Q9BXS6	Nucleolar and spindle-associated protein 1 OS=Homo sapiens OX=9606 GN=NUSAP1 PE=1 SV=1	108.785	56.0091	22	61	22	441	49.4	1.81564e+08	3.62717e+08	1.99774
Q9NWU2	Glucose-induced degradation protein 8 homolog OS=Homo sapiens OX=9606 GN=GID8 PE=1 SV=1	12.534	16.2281	2	3	2	228	26.7	2.13372e+07	4.26142e+07	1.99718
O95292	Vesicle-associated membrane protein-associated protein B/C OS=Homo sapiens OX=9606 GN=VAPB PE=1 SV=3	35.285	35.8025	9	19	8	243	27.2	7.85523e+07	1.56824e+08	1.99643
P82979	SAP domain-containing ribonucleoprotein OS=Homo sapiens OX=9606 GN=SARNP PE=1 SV=3	16.464	26.6667	5	8	5	210	23.7	39197266	7.82507e+07	1.99633
P41091	Eukaryotic translation initiation factor 2 subunit 3 OS=Homo sapiens OX=9606 GN=EIF2S3 PE=1 SV=3	106.882	45.5508	17	78	17	472	51.1	2.60812e+08	5.202e+08	1.99454
Q14156	Protein EFR3 homolog A OS=Homo sapiens OX=9606 GN=EFR3A PE=1 SV=2	38.743	14.6163	8	14	8	821	92.9	3.55756e+07	70919032	1.99347
P49748	Very long-chain specific acyl-CoA dehydrogenase, mitochondrial OS=Homo sapiens OX=9606 GN=ACADVL PE=1 SV=1	96.997	34.9618	18	43	18	655	70.3	111723396	2.22145e+08	1.98835
P04632	Calpain small subunit 1 OS=Homo sapiens OX=9606 GN=CAPNS1 PE=1 SV=1	25.458	23.5075	5	14	5	268	28.3	1.40126e+08	2.78572e+08	1.98801
Q96H55	Unconventional myosin-XIX OS=Homo sapiens OX=9606 GN=MYO19 PE=1 SV=2	103.349	27.732	21	44	21	970	109.1	102251794	2.03151e+08	1.98677
P19338	Nucleolin OS=Homo sapiens OX=9606 GN=NCL PE=1 SV=3	183.178	40.1408	37	387	37	710	76.6	6786381388	1.3474e+10	1.98545
Q7Z7H8	39S ribosomal protein L10, mitochondrial OS=Homo sapiens OX=9606 GN=MRPL10 PE=1 SV=3	33.121	32.9502	4	13	4	261	29.3	1.121e+08	2.22534e+08	1.98514
Q8NEJ9	Neuroguidin OS=Homo sapiens OX=9606 GN=NGDN PE=1 SV=1	42.562	29.2063	8	18	8	315	35.9	7.63358e+07	151519525	1.98491
Q9NQU5	Serine/threonine-protein kinase PAK 6 OS=Homo sapiens OX=9606 GN=PAK6 PE=1 SV=1	21.897	16.2996	5	6	5	681	74.8	26228610	5.20442e+07	1.98425
Q6UXN9	WD repeat-containing protein 82 OS=Homo sapiens OX=9606 GN=WDR82 PE=1 SV=1	49.362	37.6997	12	32	12	313	35.1	199672824	3.95966e+08	1.98307
Q9P0V3	SH3 domain-binding protein 4 OS=Homo sapiens OX=9606 GN=SH3BP4 PE=1 SV=1	22.268	6.74974	5	8	5	963	107.4	26368630	5.22738e+07	1.98242
P06396	Gelsolin OS=Homo sapiens OX=9606 GN=GSN PE=1 SV=1	248.145	54.6036	33	315	33	782	85.6	4.47085e+09	8.85307e+09	1.98018
Q9Y314	Nitric oxide synthase-interacting protein OS=Homo sapiens OX=9606 GN=NOSIP PE=1 SV=1	64.366	59.8007	12	32	12	301	33.2	2.41012e+08	4.76831e+08	1.97845
Q15154	Pericentriolar material 1 protein OS=Homo sapiens OX=9606 GN=PCM1 PE=1 SV=5	274.543	32.8063	44	112	43	2024	228.4	2.57012e+08	508421323	1.9782
O00159	Unconventional myosin-Ic OS=Homo sapiens OX=9606 GN=MYO1C PE=1 SV=4	456.722	61.1477	62	561	60	1063	121.6	6132401112	1.2131e+10	1.97818
O43633	Charged multivesicular body protein 2a OS=Homo sapiens OX=9606 GN=CHMP2A PE=1 SV=1	20.343	11.7117	3	5	3	222	25.1	2.29085e+07	4.53115e+07	1.97793
Q8WVV9	Heterogeneous nuclear ribonucleoprotein L-like OS=Homo sapiens OX=9606 GN=HNRNPLL PE=1 SV=1	121.704	48.7085	21	54	20	542	60	8.27429e+07	163586066	1.97704
O75874	Isocitrate dehydrogenase [NADP] cytoplasmic OS=Homo sapiens OX=9606 GN=IDH1 PE=1 SV=2	38.161	28.2609	10	18	8	414	46.6	7.47618e+07	1.47745e+08	1.97621
Q9UDY4	DnaJ homolog subfamily B member 4 OS=Homo sapiens OX=9606 GN=DNAJB4 PE=1 SV=1	39.119	28.7834	8	13	7	337	37.8	8.90732e+07	1.75617e+08	1.9716
Q5VTL8	Pre-mRNA-splicing factor 38B OS=Homo sapiens OX=9606 GN=PRPF38B PE=1 SV=1	29.027	15.5678	8	16	8	546	64.4	4.75446e+07	9.36953e+07	1.97068
P55209	Nucleosome assembly protein 1-like 1 OS=Homo sapiens OX=9606 GN=NAP1L1 PE=1 SV=1	70.966	32.2251	10	37	9	391	45.3	312800232	6.15996e+08	1.9693
O94915	Protein furry homolog-like OS=Homo sapiens OX=9606 GN=FRYL PE=1 SV=2	16.267	1.09525	2	5	2	3013	339.4	14135919	2.77774e+07	1.96503
Q8N8D1	Programmed cell death protein 7 OS=Homo sapiens OX=9606 GN=PDCD7 PE=1 SV=1	12.087	6.59794	2	6	2	485	54.7	3.10255e+07	6.09529e+07	1.96461
Q96EP5	DAZ-associated protein 1 OS=Homo sapiens OX=9606 GN=DAZAP1 PE=1 SV=1	19.638	11.5479	3	6	3	407	43.4	156094075	3.06481e+08	1.96344
O94964	Protein SOGA1 OS=Homo sapiens OX=9606 GN=SOGA1 PE=1 SV=2	33.332	7.73015	9	13	9	1423	159.7	2.24925e+07	4.41623e+07	1.96342
P22059	Oxysterol-binding protein 1 OS=Homo sapiens OX=9606 GN=OSBP PE=1 SV=1	5.691	4.46097	2	3	2	807	89.4	2.38803e+07	46882018	1.96321
Q13535	Serine/threonine-protein kinase ATR OS=Homo sapiens OX=9606 GN=ATR PE=1 SV=3	25.85	3.177	4	10	4	2644	301.2	9.93749e+06	1.95028e+07	1.96254
Q9BQ75	Protein CMSS1 OS=Homo sapiens OX=9606 GN=CMSS1 PE=1 SV=2	40.881	34.0502	9	20	9	279	31.9	1.0248e+08	2.00907e+08	1.96046
O75146	Huntingtin-interacting protein 1-related protein OS=Homo sapiens OX=9606 GN=HIP1R PE=1 SV=2	23.261	7.1161	5	13	5	1068	119.3	2.37228e+07	4.64961e+07	1.95997
Q9H7E9	UPF0488 protein C8orf33 OS=Homo sapiens OX=9606 GN=C8orf33 PE=1 SV=1	41.339	43.6681	8	22	8	229	25	4.11201e+08	8.05894e+08	1.95985
Q9BX40	Protein LSM14 homolog B OS=Homo sapiens OX=9606 GN=LSM14B PE=1 SV=1	25.308	23.1169	5	9	5	385	42	262258195	5.13662e+08	1.95861
Q92769	Histone deacetylase 2 OS=Homo sapiens OX=9606 GN=HDAC2 PE=1 SV=2	85.51	34.2213	15	42	8	488	55.3	2.14224e+08	4.19522e+08	1.95834
Q8N201	Integrator complex subunit 1 OS=Homo sapiens OX=9606 GN=INTS1 PE=1 SV=2	38.633	5.06849	8	13	8	2190	244.1	2.06564e+07	4.04213e+07	1.95684
Q9P2B7	Cilia- and flagella-associated protein 97 OS=Homo sapiens OX=9606 GN=CFAP97 PE=1 SV=2	12.186	8.27068	4	6	4	532	59.4	1.73438e+07	3.39286e+07	1.95623
Q9H0U9	Testis-specific Y-encoded-like protein 1 OS=Homo sapiens OX=9606 GN=TSPYL1 PE=1 SV=3	93.447	43.4783	14	38	14	437	49.2	1.26953e+08	248216074	1.95518
Q96RT1	Erbin OS=Homo sapiens OX=9606 GN=ERBIN PE=1 SV=2	64.846	12.7479	13	42	13	1412	158.2	6.82503e+07	1.33429e+08	1.95499
O43396	Thioredoxin-like protein 1 OS=Homo sapiens OX=9606 GN=TXNL1 PE=1 SV=3	14.727	21.4533	4	8	4	289	32.2	1.30014e+08	253756208	1.95176
O14730	Serine/threonine-protein kinase RIO3 OS=Homo sapiens OX=9606 GN=RIOK3 PE=1 SV=2	18.651	12.9094	6	14	6	519	59.1	3.08674e+07	6.0166e+07	1.94918
Q9NY33	Dipeptidyl peptidase 3 OS=Homo sapiens OX=9606 GN=DPP3 PE=1 SV=2	33.154	19.5387	9	17	9	737	82.5	3.44209e+07	6.70779e+07	1.94875
Q8WYL5	Protein phosphatase Slingshot homolog 1 OS=Homo sapiens OX=9606 GN=SSH1 PE=1 SV=2	188.398	39.6568	31	103	31	1049	115.4	2.8785e+08	5.60724e+08	1.94797
P40926	Malate dehydrogenase, mitochondrial OS=Homo sapiens OX=9606 GN=MDH2 PE=1 SV=3	82.496	57.9882	16	49	16	338	35.5	5.98444e+08	1.16429e+09	1.94553
Q7L5Y9	E3 ubiquitin-protein transferase MAEA OS=Homo sapiens OX=9606 GN=MAEA PE=1 SV=1	9.868	8.58586	2	4	2	396	45.3	5.75931e+06	1.11889e+07	1.94276
P04259	Keratin, type II cytoskeletal 6B OS=Homo sapiens OX=9606 GN=KRT6B PE=1 SV=5	223.127	60.2837	44	454	2	564	60	1.12911e+08	219248902	1.94178
Q9HAN9	Nicotinamide/nicotinic acid mononucleotide adenylyltransferase 1 OS=Homo sapiens OX=9606 GN=NMNAT1 PE=1 SV=1	74.052	48.7455	12	27	12	279	31.9	1.60782e+08	3.11796e+08	1.93925
P30419	Glycylpeptide N-tetradecanoyltransferase 1 OS=Homo sapiens OX=9606 GN=NMT1 PE=1 SV=2	92	34.879	13	39	11	496	56.8	2.26666e+08	4.39292e+08	1.93806
P35998	26S proteasome regulatory subunit 7 OS=Homo sapiens OX=9606 GN=PSMC2 PE=1 SV=3	40.45	28.1755	10	20	10	433	48.6	6.52041e+07	1.26366e+08	1.938
Q13574	Diacylglycerol kinase zeta OS=Homo sapiens OX=9606 GN=DGKZ PE=1 SV=4	27.831	10.3448	7	13	6	928	103.9	3.61079e+07	6.99586e+07	1.93749
Q8TAT6	Nuclear protein localization protein 4 homolog OS=Homo sapiens OX=9606 GN=NPLOC4 PE=1 SV=3	32.957	15.1316	7	14	7	608	68.1	4.62344e+07	8.95718e+07	1.93734
Q5SVZ6	Zinc finger MYM-type protein 1 OS=Homo sapiens OX=9606 GN=ZMYM1 PE=1 SV=1	8.007	2.5394	2	3	2	1142	128.6	2.38921e+07	4.62614e+07	1.93626
Q12849	G-rich sequence factor 1 OS=Homo sapiens OX=9606 GN=GRSF1 PE=1 SV=3	18.303	12.0833	4	11	4	480	53.1	5.7569e+07	1.11348e+08	1.93417
Q9UBM7	7-dehydrocholesterol reductase OS=Homo sapiens OX=9606 GN=DHCR7 PE=1 SV=1	16.167	13.2632	5	8	5	475	54.5	6.4947e+07	1.25432e+08	1.9313
O96020	G1/S-specific cyclin-E2 OS=Homo sapiens OX=9606 GN=CCNE2 PE=1 SV=1	7.215	5.19802	2	3	2	404	46.7	3.29412e+07	6.34687e+07	1.92673
Q14573	Inositol 1,4,5-trisphosphate receptor type 3 OS=Homo sapiens OX=9606 GN=ITPR3 PE=1 SV=2	395.897	35.1554	74	217	65	2671	303.9	4.06858e+08	7.83588e+08	1.92595
Q15392	Delta(24)-sterol reductase OS=Homo sapiens OX=9606 GN=DHCR24 PE=1 SV=2	9.023	7.17054	4	6	4	516	60.1	2.83043e+07	5.44644e+07	1.92424
Q7Z2W4	Zinc finger CCCH-type antiviral protein 1 OS=Homo sapiens OX=9606 GN=ZC3HAV1 PE=1 SV=3	218.843	52.6608	36	125	36	902	101.4	3.18159e+08	6.12031e+08	1.92366
P62195	26S proteasome regulatory subunit 8 OS=Homo sapiens OX=9606 GN=PSMC5 PE=1 SV=1	95.759	45.3202	17	50	16	406	45.6	2.28094e+08	4.38757e+08	1.92358
Q15287	RNA-binding protein with serine-rich domain 1 OS=Homo sapiens OX=9606 GN=RNPS1 PE=1 SV=1	11.114	9.83607	3	9	3	305	34.2	2.72855e+08	523880378	1.91999
Q9BZL4	Protein phosphatase 1 regulatory subunit 12C OS=Homo sapiens OX=9606 GN=PPP1R12C PE=1 SV=1	108.279	41.9437	25	43	25	782	84.8	1.03287e+08	1.9826e+08	1.9195
P14735	Insulin-degrading enzyme OS=Homo sapiens OX=9606 GN=IDE PE=1 SV=4	37.619	12.6595	12	20	12	1019	117.9	3.39326e+07	65124239	1.91922
P17028	Zinc finger protein 24 OS=Homo sapiens OX=9606 GN=ZNF24 PE=1 SV=4	66.071	38.0435	11	30	10	368	42.1	5.3779e+07	1.03124e+08	1.91755
Q9BYD3	39S ribosomal protein L4, mitochondrial OS=Homo sapiens OX=9606 GN=MRPL4 PE=1 SV=1	29.24	27.6527	7	10	7	311	34.9	73982848	1.41571e+08	1.91356
P48729	Casein kinase I isoform alpha OS=Homo sapiens OX=9606 GN=CSNK1A1 PE=1 SV=2	80.525	51.3353	15	56	7	337	38.9	2.297e+08	4.39201e+08	1.91207
Q9NZ01	Very-long-chain enoyl-CoA reductase OS=Homo sapiens OX=9606 GN=TECR PE=1 SV=1	35.972	26.2987	9	43	9	308	36	2.12941e+08	4.0715e+08	1.91203
O94887	FERM, ARHGEF and pleckstrin domain-containing protein 2 OS=Homo sapiens OX=9606 GN=FARP2 PE=1 SV=3	15.691	5.50285	4	5	4	1054	119.8	3.77852e+07	7.22354e+07	1.91174
Q9Y3Y2	Chromatin target of PRMT1 protein OS=Homo sapiens OX=9606 GN=CHTOP PE=1 SV=2	27.839	31.4516	7	17	7	248	26.4	1.73277e+08	3.31155e+08	1.91113
P20930	Filaggrin OS=Homo sapiens OX=9606 GN=FLG PE=1 SV=3	98.935	10.096	20	59	20	4061	434.9	5.72732e+07	1.09449e+08	1.91099
Q9UQE7	Structural maintenance of chromosomes protein 3 OS=Homo sapiens OX=9606 GN=SMC3 PE=1 SV=2	173.997	32.2925	34	71	34	1217	141.5	9.99248e+07	1.90748e+08	1.90891
Q92979	Ribosomal RNA small subunit methyltransferase NEP1 OS=Homo sapiens OX=9606 GN=EMG1 PE=1 SV=4	39.523	42.2131	8	18	8	244	26.7	2.05189e+08	3.91622e+08	1.90859
Q9NQT5	Exosome complex component RRP40 OS=Homo sapiens OX=9606 GN=EXOSC3 PE=1 SV=3	62.431	44.7273	10	28	10	275	29.6	2.93179e+08	5.59295e+08	1.90769
Q5PRF9	Protein Smaug homolog 2 OS=Homo sapiens OX=9606 GN=SAMD4B PE=1 SV=1	12.125	8.21326	3	5	3	694	75.4	2.7515e+07	5.24642e+07	1.90675
P10909	Clusterin OS=Homo sapiens OX=9606 GN=CLU PE=1 SV=1	5.33	8.90869	2	4	2	449	52.5	3.02021e+07	57567024	1.90606
O14773	Tripeptidyl-peptidase 1 OS=Homo sapiens OX=9606 GN=TPP1 PE=1 SV=2	23.18	12.9663	4	13	4	563	61.2	8.52292e+07	1.62435e+08	1.90586
Q8IXQ6	Protein mono-ADP-ribosyltransferase PARP9 OS=Homo sapiens OX=9606 GN=PARP9 PE=1 SV=2	18.071	9.01639	4	8	4	854	96.3	2.12959e+07	4.05833e+07	1.90569
Q92759	General transcription factor IIH subunit 4 OS=Homo sapiens OX=9606 GN=GTF2H4 PE=1 SV=1	54.858	33.3333	11	22	11	462	52.2	1.06486e+08	2.02779e+08	1.90428
O95639	Cleavage and polyadenylation specificity factor subunit 4 OS=Homo sapiens OX=9606 GN=CPSF4 PE=1 SV=1	39.631	41.2639	8	17	8	269	30.2	75046642	1.42856e+08	1.90356
Q9NVU7	Protein SDA1 homolog OS=Homo sapiens OX=9606 GN=SDAD1 PE=1 SV=3	90.933	30.8588	20	44	20	687	79.8	1.51279e+08	2.87624e+08	1.90128
Q96DH6	RNA-binding protein Musashi homolog 2 OS=Homo sapiens OX=9606 GN=MSI2 PE=1 SV=1	20.156	16.4634	4	14	3	328	35.2	4.79033e+07	9.10543e+07	1.90079
Q92600	CCR4-NOT transcription complex subunit 9 OS=Homo sapiens OX=9606 GN=CNOT9 PE=1 SV=1	43.135	46.4883	11	19	11	299	33.6	6.71818e+07	1.27696e+08	1.90075
Q5T9A4	ATPase family AAA domain-containing protein 3B OS=Homo sapiens OX=9606 GN=ATAD3B PE=1 SV=1	156.501	46.7593	29	119	8	648	72.5	4.92547e+08	9.36173e+08	1.90068
Q96CQ1	Solute carrier family 25 member 36 OS=Homo sapiens OX=9606 GN=SLC25A36 PE=1 SV=1	12.204	16.7203	4	6	3	311	34.3	8.75614e+06	16636406	1.89997
Q96II8	DISP complex protein LRCH3 OS=Homo sapiens OX=9606 GN=LRCH3 PE=1 SV=2	261.644	61.39	29	110	27	777	86	2.59005e+08	4.91864e+08	1.89905
P08779	Keratin, type I cytoskeletal 16 OS=Homo sapiens OX=9606 GN=KRT16 PE=1 SV=4	227.417	73.9958	38	379	21	473	51.2	5.59276e+08	1.06179e+09	1.89852
O15228	Dihydroxyacetone phosphate acyltransferase OS=Homo sapiens OX=9606 GN=GNPAT PE=1 SV=1	20.123	14.7059	6	9	6	680	77.1	1.9878e+07	3.76571e+07	1.89441
Q99575	Ribonucleases P/MRP protein subunit POP1 OS=Homo sapiens OX=9606 GN=POP1 PE=1 SV=2	229.828	45.6055	35	149	35	1024	114.6	1.63985e+08	3.10571e+08	1.8939
Q96ST3	Paired amphipathic helix protein Sin3a OS=Homo sapiens OX=9606 GN=SIN3A PE=1 SV=2	104.832	24.6661	24	50	24	1273	145.1	9.15297e+07	1.73136e+08	1.89158
Q8TF05	Serine/threonine-protein phosphatase 4 regulatory subunit 1 OS=Homo sapiens OX=9606 GN=PPP4R1 PE=1 SV=1	17.591	4.21053	2	6	2	950	106.9	9.27417e+06	1.75366e+07	1.89091
Q13595	Transformer-2 protein homolog alpha OS=Homo sapiens OX=9606 GN=TRA2A PE=1 SV=1	30.042	23.7589	7	20	5	282	32.7	2.74165e+08	518389952	1.8908
Q5HYK3	2-methoxy-6-polyprenyl-1,4-benzoquinol methylase, mitochondrial OS=Homo sapiens OX=9606 GN=COQ5 PE=1 SV=2	35.777	25.0765	6	11	6	327	37.1	3.71649e+07	7.02038e+07	1.88898
Q9NP50	SIN3-HDAC complex-associated factor OS=Homo sapiens OX=9606 GN=SINHCAF PE=1 SV=1	23.553	34.8416	6	13	6	221	24.8	64466989	1.21764e+08	1.88878
Q15020	Squamous cell carcinoma antigen recognized by T-cells 3 OS=Homo sapiens OX=9606 GN=SART3 PE=1 SV=1	98.202	29.595	25	60	25	963	109.9	8.1744e+07	1.5437e+08	1.88846
Q9BZF1	Oxysterol-binding protein-related protein 8 OS=Homo sapiens OX=9606 GN=OSBPL8 PE=1 SV=3	61.704	26.0967	15	26	14	889	101.1	8.33623e+07	1.56934e+08	1.88256
Q99426	Tubulin-folding cofactor B OS=Homo sapiens OX=9606 GN=TBCB PE=1 SV=2	15.387	22.9508	6	11	6	244	27.3	3.96427e+07	7.44666e+07	1.87844
Q9UGU0	Transcription factor 20 OS=Homo sapiens OX=9606 GN=TCF20 PE=1 SV=3	28.03	6.83673	9	12	9	1960	211.6	33862360	6.35429e+07	1.87651
P24468	COUP transcription factor 2 OS=Homo sapiens OX=9606 GN=NR2F2 PE=1 SV=1	32.619	17.8744	6	15	2	414	45.5	4.40666e+07	8.26722e+07	1.87608
Q7L590	Protein MCM10 homolog OS=Homo sapiens OX=9606 GN=MCM10 PE=1 SV=2	33.282	11.3143	9	14	9	875	98.1	5.38154e+07	1.0094e+08	1.87567
Q969P6	DNA topoisomerase I, mitochondrial OS=Homo sapiens OX=9606 GN=TOP1MT PE=1 SV=1	35.124	17.6373	9	18	4	601	69.8	1.54938e+07	29038994	1.87423
Q96T58	Msx2-interacting protein OS=Homo sapiens OX=9606 GN=SPEN PE=1 SV=1	16.895	1.61026	4	6	4	3664	402	1.35189e+07	25321316	1.87304
Q7LGA3	Heparan sulfate 2-O-sulfotransferase 1 OS=Homo sapiens OX=9606 GN=HS2ST1 PE=1 SV=1	15.831	19.6629	6	8	6	356	41.9	3.97672e+07	7.443e+07	1.87164
P62995	Transformer-2 protein homolog beta OS=Homo sapiens OX=9606 GN=TRA2B PE=1 SV=1	42.282	30.2083	8	36	6	288	33.6	7.08723e+08	1.32587e+09	1.87078
O43670	BUB3-interacting and GLEBS motif-containing protein ZNF207 OS=Homo sapiens OX=9606 GN=ZNF207 PE=1 SV=1	26.902	12.5523	5	20	5	478	50.7	650243766	1.21632e+09	1.87057
Q08188	Protein-glutamine gamma-glutamyltransferase E OS=Homo sapiens OX=9606 GN=TGM3 PE=1 SV=4	46.379	24.0981	12	39	12	693	76.6	6.49086e+07	1.21409e+08	1.87047
Q15084	Protein disulfide-isomerase A6 OS=Homo sapiens OX=9606 GN=PDIA6 PE=1 SV=1	8.826	8.63636	2	8	2	440	48.1	28530133	5.33411e+07	1.86964
P09493	Tropomyosin alpha-1 chain OS=Homo sapiens OX=9606 GN=TPM1 PE=1 SV=2	64.093	35.5634	16	69	4	284	32.7	478282945	8.93793e+08	1.86875
O15260	Surfeit locus protein 4 OS=Homo sapiens OX=9606 GN=SURF4 PE=1 SV=3	11.362	10.7807	2	8	2	269	30.4	5.04866e+07	94306985	1.86796
O43795	Unconventional myosin-Ib OS=Homo sapiens OX=9606 GN=MYO1B PE=1 SV=3	415.949	58.4507	61	408	55	1136	131.9	1.47741e+09	2.75928e+09	1.86764
Q14145	Kelch-like ECH-associated protein 1 OS=Homo sapiens OX=9606 GN=KEAP1 PE=1 SV=2	99.088	40.2244	16	39	16	624	69.6	1.15126e+08	2.14965e+08	1.86721
O75592	E3 ubiquitin-protein ligase MYCBP2 OS=Homo sapiens OX=9606 GN=MYCBP2 PE=1 SV=4	74.738	6.09235	20	32	20	4678	513.3	5.25885e+07	9.81798e+07	1.86695
O00425	Insulin-like growth factor 2 mRNA-binding protein 3 OS=Homo sapiens OX=9606 GN=IGF2BP3 PE=1 SV=2	120.87	43.0052	20	70	18	579	63.7	3.46213e+08	6.46043e+08	1.86603
O95425	Supervillin OS=Homo sapiens OX=9606 GN=SVIL PE=1 SV=2	233.904	26.7841	44	113	44	2214	247.6	2.38848e+08	4.45683e+08	1.86597
P08621	U1 small nuclear ribonucleoprotein 70 kDa OS=Homo sapiens OX=9606 GN=SNRNP70 PE=1 SV=2	87.257	34.3249	17	120	17	437	51.5	3.36843e+08	6.28426e+08	1.86564
Q12769	Nuclear pore complex protein Nup160 OS=Homo sapiens OX=9606 GN=NUP160 PE=1 SV=3	64.045	12.7437	11	24	11	1436	162	49499267	9.22999e+07	1.86467
Q96EB1	Elongator complex protein 4 OS=Homo sapiens OX=9606 GN=ELP4 PE=1 SV=2	14.498	8.72642	2	5	2	424	46.6	1.0003e+07	1.86448e+07	1.86392
P07947	Tyrosine-protein kinase Yes OS=Homo sapiens OX=9606 GN=YES1 PE=1 SV=3	54.31	37.0166	14	37	9	543	60.8	1.12248e+08	2.09189e+08	1.86363
Q9UDT6	CAP-Gly domain-containing linker protein 2 OS=Homo sapiens OX=9606 GN=CLIP2 PE=1 SV=1	46.639	14.7228	13	22	13	1046	115.8	2.77225e+07	5.1662e+07	1.86354
Q05397	Focal adhesion kinase 1 OS=Homo sapiens OX=9606 GN=PTK2 PE=1 SV=2	47.172	16.73	11	22	11	1052	119.2	7.25837e+07	1.35193e+08	1.86259
Q15233	Non-POU domain-containing octamer-binding protein OS=Homo sapiens OX=9606 GN=NONO PE=1 SV=4	144.905	39.9151	18	106	17	471	54.2	1.5836e+09	2.94837e+09	1.86182
Q96S94	Cyclin-L2 OS=Homo sapiens OX=9606 GN=CCNL2 PE=1 SV=1	25.484	15.3846	6	10	5	520	58.1	4.67773e+07	8.70699e+07	1.86137
Q92947	Glutaryl-CoA dehydrogenase, mitochondrial OS=Homo sapiens OX=9606 GN=GCDH PE=1 SV=1	12.041	9.81735	2	4	2	438	48.1	84907492	1.58009e+08	1.86096
P50402	Emerin OS=Homo sapiens OX=9606 GN=EMD PE=1 SV=1	54.666	46.063	10	30	10	254	29	227392862	4.22955e+08	1.86002
Q08257	Quinone oxidoreductase OS=Homo sapiens OX=9606 GN=CRYZ PE=1 SV=1	12.363	17.9331	3	3	3	329	35.2	22761355	4.22926e+07	1.85809
Q969S9	Ribosome-releasing factor 2, mitochondrial OS=Homo sapiens OX=9606 GN=GFM2 PE=1 SV=1	18.659	8.85751	3	10	3	779	86.5	1.91625e+08	355583990	1.85562
P17980	26S proteasome regulatory subunit 6A OS=Homo sapiens OX=9606 GN=PSMC3 PE=1 SV=3	9.462	7.0615	2	4	2	439	49.2	4.11274e+07	76246806	1.85392
P29966	Myristoylated alanine-rich C-kinase substrate OS=Homo sapiens OX=9606 GN=MARCKS PE=1 SV=4	20.01	23.7952	4	8	4	332	31.5	2.5382e+07	4.69972e+07	1.85159
O75382	Tripartite motif-containing protein 3 OS=Homo sapiens OX=9606 GN=TRIM3 PE=1 SV=2	29.369	13.172	5	10	5	744	80.8	2.17657e+07	4.02123e+07	1.84751
P49336	Cyclin-dependent kinase 8 OS=Homo sapiens OX=9606 GN=CDK8 PE=1 SV=1	10.595	6.25	3	6	3	464	53.3	1.63803e+07	3.02544e+07	1.84699
O60293	Zinc finger C3H1 domain-containing protein OS=Homo sapiens OX=9606 GN=ZFC3H1 PE=1 SV=3	66.154	15.0327	20	29	20	1989	226.2	5.91576e+07	1.09182e+08	1.84561
P07858	Cathepsin B OS=Homo sapiens OX=9606 GN=CTSB PE=1 SV=3	24.356	18.8791	5	12	5	339	37.8	3.74215e+07	6.90652e+07	1.8456
Q9Y3Z3	Deoxynucleoside triphosphate triphosphohydrolase SAMHD1 OS=Homo sapiens OX=9606 GN=SAMHD1 PE=1 SV=2	102.198	45.2077	21	46	21	626	72.2	1.08081e+08	1.99339e+08	1.84435
[truncated: 1,307 more rows]

## Sheet: Table S4
Table S4. Proteomics of HCT116 cells. A total of 6499 proteins was identified by Protein Discovery 2.3 software.
[truncated: 6,500 more rows]

## Sheet: Table S5
Table S5. shRNA sequence.
[truncated: 3 more rows]

## Sheet: Table S6
Table S6. qPCR primers.
[truncated: 23 more rows]
